# Supplementary material for: Crystal structure of bis­(2-methyl-1H-imidazole-κN 3)(meso-tetra-p-tol­ylporphyrinato-κ4 N)iron(III) perchlorate tetra­hydro­furan sesquisolvate
Source: Acta Crystallogr E Crystallogr Commun. 2016 Jul 12;72(Pt 8):1116–20. doi: 10.1107/S2056989016010562 (PMC4971853; doi:10.1107/S2056989016010562)
Supplement: Supplementary file 1 [file e-72-01116-sup1.cif]

##############################################################################
#                                                                            #
# This CIF contains the data in a paper accepted for publication in          #
# Acta Crystallographica Section E. It conforms to the requirements of       #
# Notes for Authors for Acta Crystallographica Section E, and has been       #
# peer reviewed under the auspices of the IUCr Commission on Journals.       #
#                                                                            #
# Full details of the Crystallographic Information File format               #
# are given in the paper "The Crystallographic Information File (CIF):       #
# a New Standard Archive File for Crystallography" by S. R. Hall, F. H.      #
# Allen and I. D. Brown [Acta Cryst. (1991), A47, 655-685].                  #
#                                                                            #
# The current version of the core CIF dictionary is obtainable from          #
# ftp://ftp.iucr.org/pub/cif_core.dic.                                       #
#                                                                            #
# Software is freely available for graphical display of the structure(s)     #
# in this CIF. For information consult the CIF software page                 #
# http://www.iucr.org/resources/cif/software.                                #
#                                                                            #
# This file may be used for bona fide research purposes within the           #
# scientific community so long as proper attribution is given to the journal # 
# article from which it was obtained.                                        #
#                                                                            #
##############################################################################
data_I
_database_code_depnum_ccdc_archive 'CCDC 1471779'
_audit_creation_method     SHELXL-2014/6
_journal_date_recd_electronic     2016-06-17
_journal_date_accepted     2016-06-29
_journal_name_full     'Acta Crystallographica, Section E'
_journal_year     2016
_journal_volume     72
_journal_issue      8
_journal_page_first     1116
_journal_page_last     1120
_journal_paper_category     GM
_journal_paper_doi     10.1107/S2056989016010562
_journal_coeditor_code     RZ5191
_publ_contact_author_name     'Jianfeng Li'
_publ_contact_author_address
;
College of Materials Science and Optoelectronic Technology
University of Chinese Academy of Sciences
Beijing, 101408
People's Republic of China
;
_publ_contact_author_email     'jfli@ucas.ac.cn'
_publ_contact_author_fax     ?
_publ_contact_author_phone     ?
_publ_section_title
;\
Crystal structure of
bis(2-methyl-1<i>H</i>-imidazole-\k<i>N</i>^3^)(<i>meso</i>-tetra-<i>p</i>-\
tolyl)porphyrinato-\k^4^<i>N</i>)iron(III) perchlorate tetrahydrofuran
sesquisolvate
;
_publ_section_title_footnote     .
loop_
    _publ_author_name
    _publ_author_footnote
    _publ_author_address
    'Sun, Wenyan' .
;
College of Materials Science and Optoelectronic Technology
University of Chinese Academy of Sciences
Yianqi Lake, Huairou District
Beijing, 101408
People's Republic of China
;
    'Li, Jianfeng' .
;
College of Materials Science and Optoelectronic Technology
University of Chinese Academy of Sciences
Yianqi Lake, Huairou District
Beijing, 101408
People's Republic of China
;
_publ_section_synopsis
;\
The crystal structure of the six-coordinate, highly ruffled, ferric
porphyrinate
bis(2-methylimidazole)[<i>meso</i>-tetrakis(<i>p</i>-tolyl)porphyrinato]\
iron(III) perchlorate is reported.
;
_chemical_name_systematic
;\
Bis(2-methyl-1<i>H</i>-imidazole-\k<i>N</i>^3^)(<i>meso</i>-tetra-<i>p</i>-\
tolyl)porphyrinato-\k^4^<i>N</i>)iron(III) perchlorate tetrahydrofuran
sesquisolvate
;
_chemical_name_common     '[Fe(TTP)(2-MeHim)2]ClO4'
_chemical_formula_moiety     'C56 H48 Fe N8 +, Cl O4 -, 1.5(C4 H8 O)'
_chemical_formula_sum     'C62 H60 Cl Fe N8 O5.50'
_chemical_formula_iupac     '[Fe (C48 H36 N4) (C4 H6 N2)2] Cl O4, 1.5C4 H8 O'
_chemical_formula_weight     1096.48
_chemical_melting_point     ?
_shelx_space_group_comment
;
The symmetry employed for this shelxl refinement is uniquely defined
by the following loop, which should always be used as a source of
symmetry information in preference to the above space-group names.
They are only intended as comments.
;
_space_group_crystal_system     monoclinic
_space_group_name_H-M_alt     'C 2/c'
_space_group_name_Hall     '-C 2yc'
loop_
    _space_group_symop_operation_xyz
    'x, y, z'
    '-x, y, -z+1/2'
    'x+1/2, y+1/2, z'
    '-x+1/2, y+1/2, -z+1/2'
    '-x, -y, -z'
    'x, -y, z-1/2'
    '-x+1/2, -y+1/2, -z'
    'x+1/2, -y+1/2, z-1/2'
_cell_length_a     26.7161(10)
_cell_length_b     16.6111(6)
_cell_length_c     24.9673(8)
_cell_angle_alpha     90
_cell_angle_beta     103.5380(10)
_cell_angle_gamma     90
_cell_volume     10772.2(7)
_cell_formula_units_Z     8
_cell_measurement_reflns_used     9943
_cell_measurement_theta_min     2.4522
_cell_measurement_theta_max     27.1081
_cell_measurement_temperature     130(2)
_exptl_crystal_description     block
_exptl_crystal_colour     'dark purple'
_exptl_crystal_size_max     0.520
_exptl_crystal_size_mid     0.230
_exptl_crystal_size_min     0.200
_exptl_crystal_density_diffrn     1.352
_exptl_crystal_density_meas     ?
_exptl_crystal_density_method     'not measured'
_exptl_crystal_F_000     4600
_exptl_absorpt_coefficient_mu     0.390
_exptl_absorpt_correction_type     multi-scan
_exptl_absorpt_process_details
;
(SADABS; Bruker, 2014)
;
_shelx_estimated_absorpt_T_min     0.823
_shelx_estimated_absorpt_T_max     0.926
_exptl_absorpt_correction_T_min     0.898
_exptl_absorpt_correction_T_max     0.925
_diffrn_ambient_temperature     130(2)
_diffrn_radiation_type     MoK\a
_diffrn_radiation_wavelength     0.71073
_diffrn_measurement_device_type     'Brucker D8 QUEST System'
_diffrn_measurement_method     '\f and \w scans'
_diffrn_detector_area_resol_mean     0
_diffrn_reflns_number     120242
_diffrn_reflns_av_R_equivalents     0.0511
_diffrn_reflns_theta_min     2.356
_diffrn_reflns_theta_max     27.158
_diffrn_reflns_theta_full     25.242
_diffrn_measured_fraction_theta_max     0.996
_diffrn_measured_fraction_theta_full     0.998
_diffrn_reflns_limit_h_min     -34
_diffrn_reflns_limit_h_max     34
_diffrn_reflns_limit_k_min     -21
_diffrn_reflns_limit_k_max     21
_diffrn_reflns_limit_l_min     -32
_diffrn_reflns_limit_l_max     31
_refine_special_details
;
Refinement of F^2^ against ALL reflections.  The weighted R-factor wR and
 goodness of fit S are based on F^2^, conventional R-factors R are based
 on F, with F set to zero for negative F^2^. The threshold expression of
 F^2^ > 2sigma(F^2^) is used only for calculating R-factors(gt) etc. and is
 not relevant to the choice of reflections for refinement.  R-factors based
 on F^2^ are statistically about twice as large as those based on F, and R-
 factors based on ALL data will be even larger.
;
_reflns_number_total     11928
_reflns_number_gt     9751
_reflns_threshold_expression     'I > 2\s(I)'
_refine_ls_structure_factor_coef     Fsqd
_refine_ls_matrix_type     full
_refine_ls_R_factor_all     0.0641
_refine_ls_R_factor_gt     0.0476
_refine_ls_wR_factor_gt     0.1201
_refine_ls_wR_factor_ref     0.1325
_refine_ls_goodness_of_fit_ref     1.044
_refine_ls_restrained_S_all     1.115
_refine_ls_number_reflns     11928
_refine_ls_number_parameters     772
_refine_ls_number_restraints     64
_refine_ls_hydrogen_treatment     mixed
_refine_ls_weighting_scheme     calc
_refine_ls_weighting_details
             'w=1/[\s^2^(Fo^2^)+(0.0586P)^2^+27.1309P] where P=(Fo^2^+2Fc^2^)/3'
_atom_sites_solution_hydrogens     mixed
_atom_sites_solution_primary     direct
_atom_sites_solution_secondary     difmap
_refine_ls_shift/su_max     0.000
_refine_ls_shift/su_mean     0.000
_refine_diff_density_max     0.767
_refine_diff_density_min     -0.792
_refine_ls_extinction_method     none
_refine_ls_extinction_coef     .
loop_
    _atom_type_symbol
    _atom_type_description
    _atom_type_scat_dispersion_real
    _atom_type_scat_dispersion_imag
    _atom_type_scat_source
    'C' 'C' 0.0033 0.0016
                         'International Tables Vol C Tables 4.2.6.8 and 6.1.1.4'
    'H' 'H' 0.0000 0.0000
                         'International Tables Vol C Tables 4.2.6.8 and 6.1.1.4'
    'Cl' 'Cl' 0.1484 0.1585
                         'International Tables Vol C Tables 4.2.6.8 and 6.1.1.4'
    'Fe' 'Fe' 0.3463 0.8444
                         'International Tables Vol C Tables 4.2.6.8 and 6.1.1.4'
    'N' 'N' 0.0061 0.0033
                         'International Tables Vol C Tables 4.2.6.8 and 6.1.1.4'
    'O' 'O' 0.0106 0.0060
                         'International Tables Vol C Tables 4.2.6.8 and 6.1.1.4'
_computing_data_collection
;
APEX2 (Bruker, 2014)
;
_computing_cell_refinement
;
SAINT-Plus (Bruker, 2014)
;
_computing_data_reduction
;
SAINT-Plus (Bruker, 2014)
;
_computing_structure_solution
;
SHELXT2014 (Sheldrick, 2015a)
;
_computing_structure_refinement
;
SHELXL2014/6 (Sheldrick, 2015b)
;
_computing_molecular_graphics
;
SHELXTL (Sheldrick, 2008) and Mercury (Macrae <i>et al.</i>,
2006)
;
_computing_publication_material
;
SHELXTL (Sheldrick, 2008) and publCIF (Westrip, 2010)
;
loop_
    _atom_site_type_symbol
    _atom_site_label
    _atom_site_fract_x
    _atom_site_fract_y
    _atom_site_fract_z
    _atom_site_U_iso_or_equiv
    _atom_site_adp_type
    _atom_site_calc_flag
    _atom_site_occupancy
    _atom_site_disorder_assembly
    _atom_site_disorder_group
    Fe Fe1 0.16104(2) 0.38552(2) 0.14780(2) 0.01685(8) Uani d 1 . .
    N N1 0.17087(7) 0.42281(10) 0.22511(7) 0.0204(3) Uani d 1 . .
    N N2 0.20284(6) 0.28919(10) 0.17281(7) 0.0189(3) Uani d 1 . .
    N N3 0.15186(6) 0.34956(10) 0.07103(7) 0.0189(3) Uani d 1 . .
    N N4 0.11862(6) 0.48227(10) 0.12318(7) 0.0193(3) Uani d 1 . .
    N N5 0.22345(7) 0.45107(11) 0.14473(7) 0.0233(4) Uani d 1 . .
    N N6 0.29935(8) 0.49768(13) 0.14308(9) 0.0322(5) Uani d 1 . .
    N N7 0.10050(6) 0.31950(10) 0.15599(7) 0.0195(3) Uani d 1 . .
    N N8 0.03203(7) 0.24413(12) 0.14613(8) 0.0269(4) Uani d 1 . .
    C C1 0.09287(9) 0.60715(15) 0.24183(9) 0.0288(5) Uani d 1 . .
    C C2 0.06470(10) 0.59122(18) 0.28095(10) 0.0385(6) Uani d 1 . .
    H H2A 0.0548 0.5375 0.2864 0.046 Uiso calc 1 . .
    C C3 0.05095(11) 0.6531(2) 0.31211(11) 0.0464(7) Uani d 1 . .
    H H3A 0.0319 0.6409 0.3388 0.056 Uiso calc 1 . .
    C C4 0.06434(12) 0.7319(2) 0.30512(12) 0.0489(7) Uani d 1 . .
    C C5 0.04932(16) 0.7986(2) 0.33998(15) 0.0738(12) Uani d 1 . .
    H H5A 0.0588 0.7830 0.3789 0.111 Uiso calc 1 . .
    H H5B 0.0121 0.8075 0.3288 0.111 Uiso calc 1 . .
    H H5C 0.0674 0.8483 0.3347 0.111 Uiso calc 1 . .
    C C6 0.09204(12) 0.74830(18) 0.26575(13) 0.0477(7) Uani d 1 . .
    H H6B 0.1016 0.8022 0.2602 0.057 Uiso calc 1 . .
    C C7 0.10602(10) 0.68681(15) 0.23438(11) 0.0357(5) Uani d 1 . .
    H H7A 0.1248 0.6993 0.2075 0.043 Uiso calc 1 . .
    C C8 0.27637(10) 0.30770(14) 0.32177(9) 0.0308(5) Uani d 1 . .
    C C9 0.26168(14) 0.27067(17) 0.36579(11) 0.0493(8) Uani d 1 . .
    H H9A 0.2270 0.2543 0.3624 0.059 Uiso calc 1 . .
    C C10 0.29832(18) 0.25788(18) 0.41492(12) 0.0673(11) Uani d 1 . .
    H H10A 0.2884 0.2316 0.4446 0.081 Uiso calc 1 . .
    C C11 0.34866(17) 0.28270(18) 0.42120(13) 0.0652(11) Uani d 1 . .
    C C12 0.38845(17) 0.2746(3) 0.47557(16) 0.0794(11) Uani d 1 . .
    H H12A 0.3803 0.2276 0.4956 0.119 Uiso calc 1 . .
    H H12B 0.3880 0.3232 0.4978 0.119 Uiso calc 1 . .
    H H12C 0.4227 0.2679 0.4683 0.119 Uiso calc 1 . .
    C C13 0.36259(14) 0.3182(2) 0.37762(14) 0.0584(9) Uani d 1 . .
    H H13A 0.3973 0.3345 0.3811 0.070 Uiso calc 1 . .
    C C14 0.32659(11) 0.33096(18) 0.32803(11) 0.0433(6) Uani d 1 . .
    H H14A 0.3370 0.3561 0.2982 0.052 Uiso calc 1 . .
    C C15 0.19393(9) 0.13309(13) 0.06029(9) 0.0238(4) Uani d 1 . .
    C C16A 0.15291(14) 0.0846(2) 0.03279(15) 0.0298(9) Uani d 0.718(7) A 1
    H H16A 0.1184 0.1006 0.0309 0.036 Uiso calc 0.718(7) A 1
    C C17A 0.16285(14) 0.0133(2) 0.00834(16) 0.0342(10) Uani d 0.718(7) A 1
    H H17A 0.1347 -0.0188 -0.0104 0.041 Uiso calc 0.718(7) A 1
    C C20A 0.25309(17) 0.0380(2) 0.0357(2) 0.0334(9) Uani d 0.718(7) A 1
    H H20A 0.2874 0.0230 0.0357 0.040 Uiso calc 0.718(7) A 1
    C C21A 0.24418(15) 0.1092(2) 0.06081(19) 0.0286(8) Uani d 0.718(7) A 1
    H H21A 0.2724 0.1420 0.0785 0.034 Uiso calc 0.718(7) A 1
    C C16B 0.1670(6) 0.0762(6) 0.0652(5) 0.068(4) Uani d 0.282(7) A 2
    H H16B 0.1376 0.0853 0.0797 0.082 Uiso calc 0.282(7) A 2
    C C17B 0.1782(5) -0.0104(7) 0.0492(6) 0.055(4) Uani d 0.282(7) A 2
    H H17B 0.1648 -0.0571 0.0629 0.066 Uiso calc 0.282(7) A 2
    C C20B 0.2370(5) 0.0501(7) 0.0056(7) 0.044(3) Uani d 0.282(7) A 2
    H H20B 0.2628 0.0473 -0.0149 0.052 Uiso calc 0.282(7) A 2
    C C21B 0.2286(5) 0.1243(7) 0.0294(7) 0.045(3) Uani d 0.282(7) A 2
    H H21B 0.2482 0.1698 0.0234 0.054 Uiso calc 0.282(7) A 2
    C C18 0.21214(11) -0.01254(15) 0.01033(10) 0.0361(6) Uani d 1 . .
    C C19 0.22246(13) -0.09109(18) -0.01582(14) 0.0525(8) Uani d 1 . .
    H H19A 0.1899 -0.1134 -0.0372 0.079 Uiso calc 1 . .
    H H19B 0.2384 -0.1293 0.0130 0.079 Uiso calc 1 . .
    H H19C 0.2457 -0.0814 -0.0402 0.079 Uiso calc 1 . .
    C C22 0.09844(8) 0.51590(13) -0.03016(9) 0.0234(4) Uani d 1 . .
    C C23 0.05332(9) 0.49667(16) -0.06809(10) 0.0328(5) Uani d 1 . .
    H H23A 0.0317 0.4553 -0.0599 0.039 Uiso calc 1 . .
    C C24 0.03932(10) 0.53730(18) -0.11795(10) 0.0380(6) Uani d 1 . .
    H H24A 0.0081 0.5236 -0.1433 0.046 Uiso calc 1 . .
    C C25 0.06998(10) 0.59735(15) -0.13145(10) 0.0335(5) Uani d 1 . .
    C C26 0.05609(14) 0.63851(18) -0.18665(11) 0.0485(7) Uani d 1 . .
    H H26A 0.0187 0.6364 -0.2012 0.073 Uiso calc 1 . .
    H H26B 0.0732 0.6112 -0.2122 0.073 Uiso calc 1 . .
    H H26C 0.0673 0.6948 -0.1825 0.073 Uiso calc 1 . .
    C C27 0.11408(11) 0.61758(16) -0.09343(11) 0.0401(6) Uani d 1 . .
    H H27A 0.1354 0.6594 -0.1016 0.048 Uiso calc 1 . .
    C C28 0.12813(10) 0.57798(16) -0.04309(10) 0.0360(6) Uani d 1 . .
    H H28A 0.1586 0.5937 -0.0172 0.043 Uiso calc 1 . .
    C C29 0.22672(9) 0.53233(14) 0.16050(11) 0.0329(5) Uani d 1 . .
    H H29A 0.2000 0.5626 0.1702 0.039 Uiso calc 1 . .
    C C30 0.27349(10) 0.56053(16) 0.15976(12) 0.0400(6) Uani d 1 . .
    H H30A 0.2862 0.6134 0.1689 0.048 Uiso calc 1 . .
    C C31 0.26867(9) 0.43286(15) 0.13458(10) 0.0296(5) Uani d 1 . .
    C C32 0.28581(11) 0.35627(17) 0.11542(15) 0.0506(8) Uani d 1 . .
    H H32A 0.3169 0.3654 0.1018 0.076 Uiso calc 1 . .
    H H32B 0.2585 0.3345 0.0857 0.076 Uiso calc 1 . .
    H H32C 0.2935 0.3179 0.1461 0.076 Uiso calc 1 . .
    C C33 0.10220(8) 0.27606(13) 0.20441(9) 0.0250(4) Uani d 1 . .
    H H33A 0.1292 0.2787 0.2368 0.030 Uiso calc 1 . .
    C C34 0.05993(9) 0.23006(14) 0.19819(9) 0.0285(5) Uani d 1 . .
    H H34A 0.0513 0.1950 0.2247 0.034 Uiso calc 1 . .
    C C35 0.05671(8) 0.29830(13) 0.12129(9) 0.0241(4) Uani d 1 . .
    C C36 0.03539(9) 0.32524(16) 0.06396(10) 0.0326(5) Uani d 1 . .
    H H36A -0.0015 0.3129 0.0533 0.049 Uiso calc 1 . .
    H H36B 0.0531 0.2973 0.0392 0.049 Uiso calc 1 . .
    H H36C 0.0404 0.3834 0.0614 0.049 Uiso calc 1 . .
    C C101 0.14767(8) 0.48710(13) 0.24429(9) 0.0225(4) Uani d 1 . .
    C C102 0.20771(8) 0.39485(13) 0.26924(8) 0.0222(4) Uani d 1 . .
    C C103 0.23263(8) 0.27496(13) 0.22463(9) 0.0229(4) Uani d 1 . .
    C C104 0.20483(8) 0.21955(13) 0.14336(9) 0.0213(4) Uani d 1 . .
    C C105 0.16228(8) 0.27430(13) 0.05314(8) 0.0210(4) Uani d 1 . .
    C C106 0.13440(8) 0.39558(13) 0.02454(8) 0.0209(4) Uani d 1 . .
    C C107 0.10441(8) 0.51038(13) 0.06986(8) 0.0210(4) Uani d 1 . .
    C C108 0.09999(8) 0.53740(13) 0.15480(9) 0.0219(4) Uani d 1 . .
    C C201 0.17010(9) 0.49869(14) 0.30216(9) 0.0276(5) Uani d 1 . .
    H H20I 0.1603 0.5380 0.3254 0.033 Uiso calc 1 . .
    C C202 0.20757(9) 0.44333(14) 0.31710(9) 0.0276(5) Uani d 1 . .
    H H20J 0.2298 0.4373 0.3526 0.033 Uiso calc 1 . .
    C C203 0.25371(9) 0.19535(14) 0.22771(9) 0.0289(5) Uani d 1 . .
    H H20C 0.2763 0.1716 0.2588 0.035 Uiso calc 1 . .
    C C204 0.23555(9) 0.16046(14) 0.17827(9) 0.0286(5) Uani d 1 . .
    H H20D 0.2419 0.1068 0.1684 0.034 Uiso calc 1 . .
    C C205 0.15073(9) 0.27346(14) -0.00599(9) 0.0267(5) Uani d 1 . .
    H H20E 0.1537 0.2285 -0.0286 0.032 Uiso calc 1 . .
    C C206 0.13488(9) 0.34813(14) -0.02363(9) 0.0260(5) Uani d 1 . .
    H H20F 0.1258 0.3660 -0.0608 0.031 Uiso calc 1 . .
    C C207 0.07487(8) 0.58290(13) 0.06819(9) 0.0250(4) Uani d 1 . .
    H H20G 0.0605 0.6140 0.0363 0.030 Uiso calc 1 . .
    C C208 0.07116(8) 0.59883(13) 0.12012(9) 0.0252(4) Uani d 1 . .
    H H20H 0.0530 0.6423 0.1316 0.030 Uiso calc 1 . .
    C C301 0.11206(8) 0.53968(13) 0.21232(9) 0.0234(4) Uani d 1 . .
    C C302 0.23792(8) 0.32704(13) 0.26953(9) 0.0236(4) Uani d 1 . .
    C C303 0.18481(8) 0.21076(13) 0.08682(9) 0.0216(4) Uani d 1 . .
    C C304 0.11429(8) 0.47294(13) 0.02367(8) 0.0215(4) Uani d 1 . .
    O O6 0.4567(5) 0.4345(7) 0.0516(5) 0.231(4) Uani d 0.5 . .
    C C41 0.5128(6) 0.4673(7) -0.0064(6) 0.134(3) Uani d 0.5 . .
    H H41A 0.5479 0.4634 0.0175 0.160 Uiso calc 0.5 . .
    H H41B 0.5138 0.4987 -0.0398 0.160 Uiso calc 0.5 . .
    C C42 0.4765(9) 0.5015(9) 0.0230(9) 0.199(5) Uani d 0.5 . .
    H H42A 0.4478 0.5282 -0.0032 0.239 Uiso calc 0.5 . .
    H H42B 0.4940 0.5419 0.0501 0.239 Uiso calc 0.5 . .
    C C43 0.4895(5) 0.3869(6) -0.0203(5) 0.117(3) Uani d 0.5 . .
    H H43A 0.4585 0.3903 -0.0510 0.140 Uiso calc 0.5 . .
    H H43B 0.5144 0.3492 -0.0305 0.140 Uiso calc 0.5 . .
    C C44 0.4763(6) 0.3621(7) 0.0306(5) 0.140(4) Uani d 0.5 . .
    H H44A 0.5070 0.3416 0.0573 0.168 Uiso calc 0.5 . .
    H H44B 0.4497 0.3194 0.0233 0.168 Uiso calc 0.5 . .
    Cl Cl1 0.08673(2) 0.12887(4) 0.35815(3) 0.03735(15) Uani d 1 . .
    O O1 0.13065(9) 0.16939(16) 0.34826(14) 0.0786(8) Uani d 1 . .
    O O2 0.06869(9) 0.16899(17) 0.40094(8) 0.0667(7) Uani d 1 . .
    O O3 0.09973(8) 0.04691(14) 0.37399(9) 0.0543(6) Uani d 1 . .
    O O4 0.04620(8) 0.13067(13) 0.30954(8) 0.0477(5) Uani d 1 . .
    O O5 0.11480(11) -0.04122(16) 0.24469(12) 0.0730(7) Uani d 1 . .
    C C37 0.13725(18) 0.0233(2) 0.22114(18) 0.0760(11) Uani d 1 . .
    H H37A 0.1736 0.0110 0.2215 0.091 Uiso calc 1 . .
    H H37B 0.1361 0.0735 0.2422 0.091 Uiso calc 1 . .
    C C38 0.1065(2) 0.0324(3) 0.16355(19) 0.0967(16) Uani d 1 . .
    H H38A 0.1219 0.0010 0.1378 0.116 Uiso calc 1 . .
    H H38B 0.1044 0.0896 0.1522 0.116 Uiso calc 1 . .
    C C39 0.0546(2) 0.0006(4) 0.1646(3) 0.119(2) Uani d 1 . .
    H H39A 0.0444 -0.0433 0.1375 0.143 Uiso calc 1 . .
    H H39B 0.0284 0.0438 0.1565 0.143 Uiso calc 1 . .
    C C40 0.06130(17) -0.0306(3) 0.2235(2) 0.0971(16) Uani d 1 . .
    H H40A 0.0474 0.0086 0.2461 0.117 Uiso calc 1 . .
    H H40B 0.0429 -0.0824 0.2235 0.117 Uiso calc 1 . .
    H H6A 0.3286(13) 0.4996(19) 0.1394(13) 0.046(9) Uiso d 1 . .
    H H8A 0.0030(12) 0.2249(18) 0.1317(12) 0.037(8) Uiso d 1 . .
loop_
    _atom_site_aniso_label
    _atom_site_aniso_U_11
    _atom_site_aniso_U_22
    _atom_site_aniso_U_33
    _atom_site_aniso_U_12
    _atom_site_aniso_U_13
    _atom_site_aniso_U_23
    Fe1 0.01546(14) 0.01825(15) 0.01730(14) -0.00454(11) 0.00480(10)
                                                                    -0.00147(11)
    N1 0.0208(8) 0.0196(8) 0.0209(8) -0.0045(7) 0.0048(7) -0.0015(7)
    N2 0.0190(8) 0.0195(8) 0.0191(8) -0.0034(7) 0.0060(6) -0.0007(6)
    N3 0.0175(8) 0.0203(8) 0.0196(8) -0.0032(7) 0.0061(6) -0.0006(7)
    N4 0.0184(8) 0.0198(8) 0.0203(8) -0.0045(7) 0.0054(6) -0.0019(7)
    N5 0.0202(9) 0.0260(9) 0.0236(9) -0.0063(7) 0.0051(7) 0.0001(7)
    N6 0.0204(9) 0.0323(11) 0.0463(12) -0.0104(8) 0.0130(9) -0.0049(9)
    N7 0.0190(8) 0.0189(8) 0.0221(8) -0.0032(7) 0.0076(7) -0.0031(7)
    N8 0.0200(9) 0.0321(10) 0.0294(10) -0.0113(8) 0.0077(8) -0.0020(8)
    C1 0.0247(11) 0.0336(12) 0.0270(11) 0.0020(9) 0.0038(9) -0.0057(9)
    C2 0.0366(14) 0.0484(16) 0.0324(13) -0.0008(12) 0.0118(11) -0.0074(11)
    C3 0.0407(15) 0.067(2) 0.0346(14) 0.0104(14) 0.0146(12) -0.0109(13)
    C4 0.0448(16) 0.0569(19) 0.0408(15) 0.0180(14) 0.0015(12) -0.0170(14)
    C5 0.080(3) 0.077(3) 0.061(2) 0.037(2) 0.0098(19) -0.0297(19)
    C6 0.0502(17) 0.0385(15) 0.0510(17) 0.0099(13) 0.0050(13) -0.0124(13)
    C7 0.0342(13) 0.0328(13) 0.0397(14) 0.0032(10) 0.0078(11) -0.0066(11)
    C8 0.0437(14) 0.0204(11) 0.0234(11) 0.0001(10) -0.0023(10) -0.0018(9)
    C9 0.078(2) 0.0335(14) 0.0315(14) -0.0141(14) 0.0033(14) 0.0050(11)
    C10 0.131(4) 0.0319(15) 0.0289(14) -0.0111(19) -0.0017(18) 0.0085(12)
    C11 0.108(3) 0.0256(14) 0.0394(16) 0.0038(17) -0.0291(18) -0.0003(12)
    C12 0.0912(19) 0.0646(17) 0.0625(16) 0.0036(15) -0.0224(14) -0.0008(14)
    C13 0.0556(19) 0.0475(18) 0.0554(19) 0.0009(15) -0.0206(15) -0.0040(15)
    C14 0.0411(15) 0.0450(16) 0.0360(14) -0.0022(12) -0.0065(11) 0.0018(12)
    C15 0.0283(11) 0.0207(10) 0.0236(10) -0.0013(9) 0.0085(9) -0.0019(8)
    C16A 0.0308(18) 0.0303(18) 0.0253(18) -0.0022(14) 0.0007(14) -0.0087(14)
    C17A 0.0368(19) 0.0274(18) 0.036(2) -0.0046(14) 0.0042(15) -0.0106(15)
    C20A 0.034(2) 0.032(2) 0.037(2) 0.0063(16) 0.0129(18) -0.0034(18)
    C21A 0.0280(18) 0.0273(18) 0.032(2) 0.0005(14) 0.0092(16) -0.0044(15)
    C16B 0.054(6) 0.081(7) 0.080(8) -0.006(6) 0.037(6) -0.049(6)
    C17B 0.069(8) 0.034(6) 0.067(9) -0.011(5) 0.023(7) -0.007(5)
    C20B 0.042(6) 0.036(6) 0.062(9) 0.008(5) 0.029(6) -0.004(6)
    C21B 0.037(6) 0.030(5) 0.075(10) -0.010(4) 0.029(6) -0.012(6)
    C18 0.0474(15) 0.0286(12) 0.0319(12) 0.0049(11) 0.0085(11) -0.0069(10)
    C19 0.064(2) 0.0363(15) 0.0539(18) 0.0110(14) 0.0075(15) -0.0170(13)
    C22 0.0263(11) 0.0247(11) 0.0211(10) -0.0004(8) 0.0092(8) 0.0006(8)
    C23 0.0279(12) 0.0428(14) 0.0270(11) -0.0052(10) 0.0052(9) 0.0075(10)
    C24 0.0321(13) 0.0541(16) 0.0262(12) 0.0029(12) 0.0035(10) 0.0065(11)
    C25 0.0461(14) 0.0333(13) 0.0247(11) 0.0128(11) 0.0161(10) 0.0063(10)
    C26 0.076(2) 0.0449(16) 0.0288(13) 0.0184(15) 0.0200(13) 0.0121(12)
    C27 0.0515(16) 0.0359(14) 0.0365(14) -0.0089(12) 0.0180(12) 0.0084(11)
    C28 0.0371(13) 0.0372(14) 0.0325(12) -0.0113(11) 0.0057(10) 0.0048(10)
    C29 0.0291(12) 0.0267(12) 0.0463(14) -0.0061(9) 0.0161(11) -0.0071(10)
    C30 0.0337(13) 0.0298(13) 0.0603(17) -0.0117(11) 0.0183(12) -0.0106(12)
    C31 0.0233(11) 0.0312(12) 0.0358(12) -0.0058(9) 0.0102(9) -0.0029(10)
    C32 0.0365(15) 0.0377(15) 0.088(2) -0.0111(12) 0.0349(15) -0.0188(15)
    C33 0.0256(11) 0.0275(11) 0.0242(10) -0.0042(9) 0.0101(8) -0.0007(9)
    C34 0.0298(11) 0.0301(12) 0.0286(11) -0.0060(9) 0.0131(9) 0.0008(9)
    C35 0.0188(10) 0.0263(11) 0.0287(11) -0.0037(8) 0.0083(8) -0.0041(9)
    C36 0.0232(11) 0.0428(14) 0.0305(12) -0.0082(10) 0.0040(9) 0.0026(10)
    C101 0.0227(10) 0.0227(10) 0.0228(10) -0.0056(8) 0.0071(8) -0.0036(8)
    C102 0.0256(10) 0.0227(10) 0.0179(9) -0.0063(8) 0.0041(8) -0.0016(8)
    C103 0.0223(10) 0.0237(10) 0.0218(10) -0.0024(8) 0.0035(8) 0.0001(8)
    C104 0.0200(9) 0.0212(10) 0.0235(10) -0.0021(8) 0.0068(8) -0.0006(8)
    C105 0.0197(9) 0.0230(10) 0.0218(10) -0.0025(8) 0.0079(8) -0.0023(8)
    C106 0.0190(10) 0.0266(11) 0.0182(9) -0.0060(8) 0.0062(8) 0.0001(8)
    C107 0.0185(9) 0.0224(10) 0.0220(10) -0.0049(8) 0.0042(8) 0.0009(8)
    C108 0.0191(9) 0.0233(10) 0.0238(10) -0.0032(8) 0.0060(8) -0.0030(8)
    C201 0.0332(12) 0.0266(11) 0.0230(11) -0.0046(9) 0.0067(9) -0.0072(9)
    C202 0.0342(12) 0.0259(11) 0.0210(10) -0.0068(9) 0.0031(9) -0.0036(9)
    C203 0.0324(12) 0.0261(11) 0.0254(11) 0.0019(9) 0.0009(9) 0.0012(9)
    C204 0.0331(12) 0.0216(11) 0.0301(11) 0.0032(9) 0.0056(9) -0.0011(9)
    C205 0.0315(11) 0.0292(11) 0.0208(10) -0.0012(9) 0.0090(9) -0.0041(9)
    C206 0.0298(11) 0.0305(12) 0.0195(10) -0.0016(9) 0.0094(9) -0.0004(9)
    C207 0.0232(10) 0.0245(11) 0.0266(11) -0.0020(8) 0.0044(8) 0.0024(9)
    C208 0.0218(10) 0.0240(11) 0.0296(11) 0.0000(8) 0.0059(9) -0.0019(9)
    C301 0.0202(10) 0.0259(11) 0.0253(10) -0.0030(8) 0.0077(8) -0.0039(8)
    C302 0.0257(11) 0.0227(10) 0.0210(10) -0.0064(8) 0.0024(8) 0.0007(8)
    C303 0.0206(10) 0.0211(10) 0.0251(10) -0.0018(8) 0.0093(8) -0.0032(8)
    C304 0.0191(9) 0.0253(10) 0.0202(10) -0.0052(8) 0.0047(8) 0.0015(8)
    O6 0.254(9) 0.178(8) 0.254(9) -0.026(8) 0.043(8) -0.002(7)
    C41 0.152(7) 0.122(7) 0.163(8) -0.039(6) 0.111(6) -0.001(6)
    C42 0.229(9) 0.160(9) 0.217(10) -0.040(8) 0.073(8) 0.014(8)
    C43 0.118(6) 0.101(5) 0.148(6) -0.010(5) 0.065(5) -0.035(5)
    C44 0.144(7) 0.107(7) 0.185(8) -0.001(6) 0.067(6) -0.051(6)
    Cl1 0.0258(3) 0.0514(4) 0.0370(3) 0.0186(3) 0.0116(2) 0.0069(3)
    O1 0.0361(12) 0.0641(16) 0.144(3) 0.0085(11) 0.0388(15) 0.0125(16)
    O2 0.0532(13) 0.109(2) 0.0331(10) 0.0416(14) 0.0008(9) -0.0140(12)
    O3 0.0407(11) 0.0632(14) 0.0648(14) 0.0280(10) 0.0242(10) 0.0295(11)
    O4 0.0520(12) 0.0594(13) 0.0298(9) 0.0218(10) 0.0059(8) 0.0043(9)
    O5 0.0675(17) 0.0644(16) 0.0877(19) 0.0018(13) 0.0192(14) -0.0059(14)
    C37 0.094(3) 0.057(2) 0.077(3) -0.006(2) 0.022(2) -0.005(2)
    C38 0.126(5) 0.075(3) 0.080(3) 0.030(3) 0.007(3) -0.010(2)
    C39 0.108(4) 0.111(4) 0.115(4) 0.037(3) -0.021(3) -0.023(3)
    C40 0.061(3) 0.090(3) 0.138(5) 0.001(2) 0.020(3) -0.041(3)
_geom_special_details
;
 All esds (except the esd in the dihedral angle between two l.s. planes)
 are estimated using the full covariance matrix.  The cell esds are taken
 into account individually in the estimation of esds in distances, angles
 and torsion angles; correlations between esds in cell parameters are only
 used when they are defined by crystal symmetry.  An approximate (isotropic)
 treatment of cell esds is used for estimating esds involving l.s. planes.
;
loop_
    _geom_bond_atom_site_label_1
    _geom_bond_atom_site_label_2
    _geom_bond_site_symmetry_2
    _geom_bond_distance
    _geom_bond_publ_flag
    Fe1 N3 . 1.9673(17) ?
    Fe1 N2 . 1.9675(17) ?
    Fe1 N4 . 1.9797(18) ?
    Fe1 N1 . 1.9853(17) ?
    Fe1 N7 . 2.0039(17) ?
    Fe1 N5 . 2.0078(17) ?
    N1 C102 . 1.375(3) ?
    N1 C101 . 1.376(3) ?
    N2 C103 . 1.372(3) ?
    N2 C104 . 1.378(3) ?
    N3 C106 . 1.377(3) ?
    N3 C105 . 1.378(3) ?
    N4 C108 . 1.376(3) ?
    N4 C107 . 1.377(3) ?
    N5 C31 . 1.326(3) ?
    N5 C29 . 1.403(3) ?
    N6 C31 . 1.340(3) ?
    N6 C30 . 1.370(3) ?
    N6 H6A . 0.81(3) ?
    N7 C35 . 1.330(3) ?
    N7 C33 . 1.399(3) ?
    N8 C35 . 1.349(3) ?
    N8 C34 . 1.359(3) ?
    N8 H8A . 0.84(3) ?
    C1 C2 . 1.391(3) ?
    C1 C7 . 1.393(4) ?
    C1 C301 . 1.496(3) ?
    C2 C3 . 1.390(4) ?
    C2 H2A . 0.9500 ?
    C3 C4 . 1.379(5) ?
    C3 H3A . 0.9500 ?
    C4 C6 . 1.389(5) ?
    C4 C5 . 1.519(4) ?
    C5 H5A . 0.9800 ?
    C5 H5B . 0.9800 ?
    C5 H5C . 0.9800 ?
    C6 C7 . 1.390(4) ?
    C6 H6B . 0.9500 ?
    C7 H7A . 0.9500 ?
    C8 C14 . 1.370(4) ?
    C8 C9 . 1.394(4) ?
    C8 C302 . 1.494(3) ?
    C9 C10 . 1.395(4) ?
    C9 H9A . 0.9500 ?
    C10 C11 . 1.380(6) ?
    C10 H10A . 0.9500 ?
    C11 C13 . 1.364(5) ?
    C11 C12 . 1.522(4) ?
    C12 H12A . 0.9800 ?
    C12 H12B . 0.9800 ?
    C12 H12C . 0.9800 ?
    C13 C14 . 1.395(4) ?
    C13 H13A . 0.9500 ?
    C14 H14A . 0.9500 ?
    C15 C16B . 1.212(11) ?
    C15 C21B . 1.345(11) ?
    C15 C21A . 1.397(4) ?
    C15 C16A . 1.403(4) ?
    C15 C303 . 1.496(3) ?
    C16A C17A . 1.387(5) ?
    C16A H16A . 0.9500 ?
    C17A C18 . 1.375(5) ?
    C17A H17A . 0.9500 ?
    C20A C21A . 1.385(5) ?
    C20A C18 . 1.406(5) ?
    C20A H20A . 0.9500 ?
    C21A H21A . 0.9500 ?
    C16B C17B . 1.540(15) ?
    C16B H16B . 0.9500 ?
    C17B C18 . 1.476(13) ?
    C17B H17B . 0.9500 ?
    C20B C18 . 1.255(12) ?
    C20B C21B . 1.409(15) ?
    C20B H20B . 0.9500 ?
    C21B H21B . 0.9500 ?
    C18 C19 . 1.513(3) ?
    C19 H19A . 0.9800 ?
    C19 H19B . 0.9800 ?
    C19 H19C . 0.9800 ?
    C22 C28 . 1.384(3) ?
    C22 C23 . 1.385(3) ?
    C22 C304 . 1.493(3) ?
    C23 C24 . 1.388(3) ?
    C23 H23A . 0.9500 ?
    C24 C25 . 1.382(4) ?
    C24 H24A . 0.9500 ?
    C25 C27 . 1.371(4) ?
    C25 C26 . 1.505(3) ?
    C26 H26A . 0.9800 ?
    C26 H26B . 0.9800 ?
    C26 H26C . 0.9800 ?
    C27 C28 . 1.390(4) ?
    C27 H27A . 0.9500 ?
    C28 H28A . 0.9500 ?
    C29 C30 . 1.339(3) ?
    C29 H29A . 0.9500 ?
    C30 H30A . 0.9500 ?
    C31 C32 . 1.470(4) ?
    C32 H32A . 0.9800 ?
    C32 H32B . 0.9800 ?
    C32 H32C . 0.9800 ?
    C33 C34 . 1.342(3) ?
    C33 H33A . 0.9500 ?
    C34 H34A . 0.9500 ?
    C35 C36 . 1.481(3) ?
    C36 H36A . 0.9800 ?
    C36 H36B . 0.9800 ?
    C36 H36C . 0.9800 ?
    C101 C301 . 1.396(3) ?
    C101 C201 . 1.442(3) ?
    C102 C302 . 1.385(3) ?
    C102 C202 . 1.442(3) ?
    C103 C302 . 1.397(3) ?
    C103 C203 . 1.432(3) ?
    C104 C303 . 1.395(3) ?
    C104 C204 . 1.436(3) ?
    C105 C303 . 1.395(3) ?
    C105 C205 . 1.436(3) ?
    C106 C304 . 1.391(3) ?
    C106 C206 . 1.440(3) ?
    C107 C304 . 1.389(3) ?
    C107 C207 . 1.435(3) ?
    C108 C301 . 1.397(3) ?
    C108 C208 . 1.439(3) ?
    C201 C202 . 1.346(3) ?
    C201 H20I . 0.9500 ?
    C202 H20J . 0.9500 ?
    C203 C204 . 1.347(3) ?
    C203 H20C . 0.9500 ?
    C204 H20D . 0.9500 ?
    C205 C206 . 1.351(3) ?
    C205 H20E . 0.9500 ?
    C206 H20F . 0.9500 ?
    C207 C208 . 1.349(3) ?
    C207 H20G . 0.9500 ?
    C208 H20H . 0.9500 ?
    O6 C44 . 1.456(9) ?
    O6 C42 . 1.486(9) ?
    C41 C42 . 1.459(9) ?
    C41 C43 . 1.480(9) ?
    C41 H41A . 0.9900 ?
    C41 H41B . 0.9900 ?
    C42 H42A . 0.9900 ?
    C42 H42B . 0.9900 ?
    C43 C44 . 1.456(9) ?
    C43 H43A . 0.9900 ?
    C43 H43B . 0.9900 ?
    C44 H44A . 0.9900 ?
    C44 H44B . 0.9900 ?
    Cl1 O1 . 1.423(2) ?
    Cl1 O4 . 1.425(2) ?
    Cl1 O2 . 1.435(2) ?
    Cl1 O3 . 1.438(2) ?
    O5 C40 . 1.414(5) ?
    O5 C37 . 1.421(5) ?
    C37 C38 . 1.487(6) ?
    C37 H37A . 0.9900 ?
    C37 H37B . 0.9900 ?
    C38 C39 . 1.488(8) ?
    C38 H38A . 0.9900 ?
    C38 H38B . 0.9900 ?
    C39 C40 . 1.530(8) ?
    C39 H39A . 0.9900 ?
    C39 H39B . 0.9900 ?
    C40 H40A . 0.9900 ?
    C40 H40B . 0.9900 ?
loop_
    _geom_angle_atom_site_label_1
    _geom_angle_atom_site_label_2
    _geom_angle_atom_site_label_3
    _geom_angle_site_symmetry_1
    _geom_angle_site_symmetry_3
    _geom_angle
    _geom_angle_publ_flag
    N3 Fe1 N2 . . 89.67(7) ?
    N3 Fe1 N4 . . 90.70(7) ?
    N2 Fe1 N4 . . 179.46(7) ?
    N3 Fe1 N1 . . 179.33(7) ?
    N2 Fe1 N1 . . 90.52(7) ?
    N4 Fe1 N1 . . 89.11(7) ?
    N3 Fe1 N7 . . 90.78(7) ?
    N2 Fe1 N7 . . 86.23(7) ?
    N4 Fe1 N7 . . 93.38(7) ?
    N1 Fe1 N7 . . 89.87(7) ?
    N3 Fe1 N5 . . 92.46(7) ?
    N2 Fe1 N5 . . 92.20(7) ?
    N4 Fe1 N5 . . 88.17(7) ?
    N1 Fe1 N5 . . 86.90(7) ?
    N7 Fe1 N5 . . 176.39(7) ?
    C102 N1 C101 . . 106.24(17) ?
    C102 N1 Fe1 . . 125.50(14) ?
    C101 N1 Fe1 . . 127.79(14) ?
    C103 N2 C104 . . 105.79(17) ?
    C103 N2 Fe1 . . 126.90(14) ?
    C104 N2 Fe1 . . 127.10(14) ?
    C106 N3 C105 . . 106.54(17) ?
    C106 N3 Fe1 . . 126.38(14) ?
    C105 N3 Fe1 . . 127.08(14) ?
    C108 N4 C107 . . 105.90(17) ?
    C108 N4 Fe1 . . 128.30(14) ?
    C107 N4 Fe1 . . 125.70(14) ?
    C31 N5 C29 . . 105.87(18) ?
    C31 N5 Fe1 . . 133.27(16) ?
    C29 N5 Fe1 . . 120.58(15) ?
    C31 N6 C30 . . 109.1(2) ?
    C31 N6 H6A . . 126(2) ?
    C30 N6 H6A . . 125(2) ?
    C35 N7 C33 . . 105.78(17) ?
    C35 N7 Fe1 . . 133.34(15) ?
    C33 N7 Fe1 . . 120.44(14) ?
    C35 N8 C34 . . 109.68(19) ?
    C35 N8 H8A . . 124(2) ?
    C34 N8 H8A . . 126(2) ?
    C2 C1 C7 . . 118.0(2) ?
    C2 C1 C301 . . 120.5(2) ?
    C7 C1 C301 . . 121.3(2) ?
    C3 C2 C1 . . 120.6(3) ?
    C3 C2 H2A . . 119.7 ?
    C1 C2 H2A . . 119.7 ?
    C4 C3 C2 . . 121.4(3) ?
    C4 C3 H3A . . 119.3 ?
    C2 C3 H3A . . 119.3 ?
    C3 C4 C6 . . 118.2(3) ?
    C3 C4 C5 . . 120.5(3) ?
    C6 C4 C5 . . 121.3(3) ?
    C4 C5 H5A . . 109.5 ?
    C4 C5 H5B . . 109.5 ?
    H5A C5 H5B . . 109.5 ?
    C4 C5 H5C . . 109.5 ?
    H5A C5 H5C . . 109.5 ?
    H5B C5 H5C . . 109.5 ?
    C4 C6 C7 . . 120.9(3) ?
    C4 C6 H6B . . 119.6 ?
    C7 C6 H6B . . 119.6 ?
    C6 C7 C1 . . 120.9(3) ?
    C6 C7 H7A . . 119.6 ?
    C1 C7 H7A . . 119.6 ?
    C14 C8 C9 . . 118.9(2) ?
    C14 C8 C302 . . 119.6(2) ?
    C9 C8 C302 . . 121.4(2) ?
    C8 C9 C10 . . 119.4(3) ?
    C8 C9 H9A . . 120.3 ?
    C10 C9 H9A . . 120.3 ?
    C11 C10 C9 . . 121.3(3) ?
    C11 C10 H10A . . 119.4 ?
    C9 C10 H10A . . 119.4 ?
    C13 C11 C10 . . 118.6(3) ?
    C13 C11 C12 . . 119.1(4) ?
    C10 C11 C12 . . 122.3(4) ?
    C11 C12 H12A . . 109.5 ?
    C11 C12 H12B . . 109.5 ?
    H12A C12 H12B . . 109.5 ?
    C11 C12 H12C . . 109.5 ?
    H12A C12 H12C . . 109.5 ?
    H12B C12 H12C . . 109.5 ?
    C11 C13 C14 . . 120.9(3) ?
    C11 C13 H13A . . 119.5 ?
    C14 C13 H13A . . 119.5 ?
    C8 C14 C13 . . 120.8(3) ?
    C8 C14 H14A . . 119.6 ?
    C13 C14 H14A . . 119.6 ?
    C16B C15 C21B . . 118.6(6) ?
    C21A C15 C16A . . 118.7(3) ?
    C16B C15 C303 . . 117.7(5) ?
    C21B C15 C303 . . 123.6(5) ?
    C21A C15 C303 . . 119.8(2) ?
    C16A C15 C303 . . 121.5(2) ?
    C17A C16A C15 . . 119.9(3) ?
    C17A C16A H16A . . 120.1 ?
    C15 C16A H16A . . 120.1 ?
    C18 C17A C16A . . 122.1(3) ?
    C18 C17A H17A . . 119.0 ?
    C16A C17A H17A . . 119.0 ?
    C21A C20A C18 . . 121.0(3) ?
    C21A C20A H20A . . 119.5 ?
    C18 C20A H20A . . 119.5 ?
    C20A C21A C15 . . 120.3(3) ?
    C20A C21A H21A . . 119.8 ?
    C15 C21A H21A . . 119.8 ?
    C15 C16B C17B . . 123.0(9) ?
    C15 C16B H16B . . 118.5 ?
    C17B C16B H16B . . 118.5 ?
    C18 C17B C16B . . 112.4(8) ?
    C18 C17B H17B . . 123.8 ?
    C16B C17B H17B . . 123.8 ?
    C18 C20B C21B . . 123.1(9) ?
    C18 C20B H20B . . 118.5 ?
    C21B C20B H20B . . 118.5 ?
    C15 C21B C20B . . 122.4(9) ?
    C15 C21B H21B . . 118.8 ?
    C20B C21B H21B . . 118.8 ?
    C17A C18 C20A . . 117.9(3) ?
    C20B C18 C17B . . 117.5(7) ?
    C20B C18 C19 . . 121.4(5) ?
    C17A C18 C19 . . 121.5(3) ?
    C20A C18 C19 . . 120.5(3) ?
    C17B C18 C19 . . 120.5(5) ?
    C18 C19 H19A . . 109.5 ?
    C18 C19 H19B . . 109.5 ?
    H19A C19 H19B . . 109.5 ?
    C18 C19 H19C . . 109.5 ?
    H19A C19 H19C . . 109.5 ?
    H19B C19 H19C . . 109.5 ?
    C28 C22 C23 . . 117.8(2) ?
    C28 C22 C304 . . 120.6(2) ?
    C23 C22 C304 . . 121.57(19) ?
    C22 C23 C24 . . 120.6(2) ?
    C22 C23 H23A . . 119.7 ?
    C24 C23 H23A . . 119.7 ?
    C25 C24 C23 . . 121.3(2) ?
    C25 C24 H24A . . 119.4 ?
    C23 C24 H24A . . 119.4 ?
    C27 C25 C24 . . 118.1(2) ?
    C27 C25 C26 . . 120.7(3) ?
    C24 C25 C26 . . 121.2(3) ?
    C25 C26 H26A . . 109.5 ?
    C25 C26 H26B . . 109.5 ?
    H26A C26 H26B . . 109.5 ?
    C25 C26 H26C . . 109.5 ?
    H26A C26 H26C . . 109.5 ?
    H26B C26 H26C . . 109.5 ?
    C25 C27 C28 . . 121.1(2) ?
    C25 C27 H27A . . 119.5 ?
    C28 C27 H27A . . 119.5 ?
    C22 C28 C27 . . 121.0(2) ?
    C22 C28 H28A . . 119.5 ?
    C27 C28 H28A . . 119.5 ?
    C30 C29 N5 . . 109.3(2) ?
    C30 C29 H29A . . 125.4 ?
    N5 C29 H29A . . 125.4 ?
    C29 C30 N6 . . 106.0(2) ?
    C29 C30 H30A . . 127.0 ?
    N6 C30 H30A . . 127.0 ?
    N5 C31 N6 . . 109.7(2) ?
    N5 C31 C32 . . 128.8(2) ?
    N6 C31 C32 . . 121.4(2) ?
    C31 C32 H32A . . 109.5 ?
    C31 C32 H32B . . 109.5 ?
    H32A C32 H32B . . 109.5 ?
    C31 C32 H32C . . 109.5 ?
    H32A C32 H32C . . 109.5 ?
    H32B C32 H32C . . 109.5 ?
    C34 C33 N7 . . 109.7(2) ?
    C34 C33 H33A . . 125.1 ?
    N7 C33 H33A . . 125.1 ?
    C33 C34 N8 . . 105.72(19) ?
    C33 C34 H34A . . 127.1 ?
    N8 C34 H34A . . 127.1 ?
    N7 C35 N8 . . 109.10(19) ?
    N7 C35 C36 . . 129.1(2) ?
    N8 C35 C36 . . 121.81(19) ?
    C35 C36 H36A . . 109.5 ?
    C35 C36 H36B . . 109.5 ?
    H36A C36 H36B . . 109.5 ?
    C35 C36 H36C . . 109.5 ?
    H36A C36 H36C . . 109.5 ?
    H36B C36 H36C . . 109.5 ?
    N1 C101 C301 . . 126.07(19) ?
    N1 C101 C201 . . 109.70(19) ?
    C301 C101 C201 . . 123.9(2) ?
    N1 C102 C302 . . 125.87(19) ?
    N1 C102 C202 . . 109.59(19) ?
    C302 C102 C202 . . 124.4(2) ?
    N2 C103 C302 . . 125.3(2) ?
    N2 C103 C203 . . 110.10(18) ?
    C302 C103 C203 . . 124.3(2) ?
    N2 C104 C303 . . 125.02(19) ?
    N2 C104 C204 . . 109.75(18) ?
    C303 C104 C204 . . 124.9(2) ?
    N3 C105 C303 . . 125.62(18) ?
    N3 C105 C205 . . 109.34(18) ?
    C303 C105 C205 . . 124.82(19) ?
    N3 C106 C304 . . 125.42(19) ?
    N3 C106 C206 . . 109.43(19) ?
    C304 C106 C206 . . 124.84(19) ?
    N4 C107 C304 . . 125.99(19) ?
    N4 C107 C207 . . 109.75(18) ?
    C304 C107 C207 . . 124.17(19) ?
    N4 C108 C301 . . 125.5(2) ?
    N4 C108 C208 . . 109.94(18) ?
    C301 C108 C208 . . 124.2(2) ?
    C202 C201 C101 . . 107.1(2) ?
    C202 C201 H20I . . 126.4 ?
    C101 C201 H20I . . 126.4 ?
    C201 C202 C102 . . 107.3(2) ?
    C201 C202 H20J . . 126.3 ?
    C102 C202 H20J . . 126.3 ?
    C204 C203 C103 . . 107.2(2) ?
    C204 C203 H20C . . 126.4 ?
    C103 C203 H20C . . 126.4 ?
    C203 C204 C104 . . 107.1(2) ?
    C203 C204 H20D . . 126.4 ?
    C104 C204 H20D . . 126.4 ?
    C206 C205 C105 . . 107.56(19) ?
    C206 C205 H20E . . 126.2 ?
    C105 C205 H20E . . 126.2 ?
    C205 C206 C106 . . 107.07(19) ?
    C205 C206 H20F . . 126.5 ?
    C106 C206 H20F . . 126.5 ?
    C208 C207 C107 . . 107.46(19) ?
    C208 C207 H20G . . 126.3 ?
    C107 C207 H20G . . 126.3 ?
    C207 C208 C108 . . 106.85(19) ?
    C207 C208 H20H . . 126.6 ?
    C108 C208 H20H . . 126.6 ?
    C101 C301 C108 . . 122.2(2) ?
    C101 C301 C1 . . 116.95(19) ?
    C108 C301 C1 . . 120.2(2) ?
    C102 C302 C103 . . 123.4(2) ?
    C102 C302 C8 . . 117.39(19) ?
    C103 C302 C8 . . 119.2(2) ?
    C105 C303 C104 . . 122.67(19) ?
    C105 C303 C15 . . 118.52(18) ?
    C104 C303 C15 . . 118.34(19) ?
    C107 C304 C106 . . 123.26(19) ?
    C107 C304 C22 . . 117.68(19) ?
    C106 C304 C22 . . 118.87(18) ?
    C44 O6 C42 . . 104.2(8) ?
    C42 C41 C43 . . 100.2(9) ?
    C42 C41 H41A . . 111.7 ?
    C43 C41 H41A . . 111.7 ?
    C42 C41 H41B . . 111.7 ?
    C43 C41 H41B . . 111.7 ?
    H41A C41 H41B . . 109.5 ?
    C41 C42 O6 . . 107.7(9) ?
    C41 C42 H42A . . 110.2 ?
    O6 C42 H42A . . 110.2 ?
    C41 C42 H42B . . 110.2 ?
    O6 C42 H42B . . 110.2 ?
    H42A C42 H42B . . 108.5 ?
    C44 C43 C41 . . 102.9(8) ?
    C44 C43 H43A . . 111.2 ?
    C41 C43 H43A . . 111.2 ?
    C44 C43 H43B . . 111.2 ?
    C41 C43 H43B . . 111.2 ?
    H43A C43 H43B . . 109.1 ?
    C43 C44 O6 . . 105.2(8) ?
    C43 C44 H44A . . 110.7 ?
    O6 C44 H44A . . 110.7 ?
    C43 C44 H44B . . 110.7 ?
    O6 C44 H44B . . 110.7 ?
    H44A C44 H44B . . 108.8 ?
    O1 Cl1 O4 . . 109.59(17) ?
    O1 Cl1 O2 . . 110.10(18) ?
    O4 Cl1 O2 . . 107.68(12) ?
    O1 Cl1 O3 . . 109.86(13) ?
    O4 Cl1 O3 . . 109.91(14) ?
    O2 Cl1 O3 . . 109.67(15) ?
    C40 O5 C37 . . 103.8(4) ?
    O5 C37 C38 . . 106.6(4) ?
    O5 C37 H37A . . 110.4 ?
    C38 C37 H37A . . 110.4 ?
    O5 C37 H37B . . 110.4 ?
    C38 C37 H37B . . 110.4 ?
    H37A C37 H37B . . 108.6 ?
    C37 C38 C39 . . 104.7(4) ?
    C37 C38 H38A . . 110.8 ?
    C39 C38 H38A . . 110.8 ?
    C37 C38 H38B . . 110.8 ?
    C39 C38 H38B . . 110.8 ?
    H38A C38 H38B . . 108.9 ?
    C38 C39 C40 . . 103.8(4) ?
    C38 C39 H39A . . 111.0 ?
    C40 C39 H39A . . 111.0 ?
    C38 C39 H39B . . 111.0 ?
    C40 C39 H39B . . 111.0 ?
    H39A C39 H39B . . 109.0 ?
    O5 C40 C39 . . 106.4(4) ?
    O5 C40 H40A . . 110.5 ?
    C39 C40 H40A . . 110.5 ?
    O5 C40 H40B . . 110.5 ?
    C39 C40 H40B . . 110.5 ?
    H40A C40 H40B . . 108.6 ?
loop_
    _geom_torsion_atom_site_label_1
    _geom_torsion_atom_site_label_2
    _geom_torsion_atom_site_label_3
    _geom_torsion_atom_site_label_4
    _geom_torsion_site_symmetry_1
    _geom_torsion_site_symmetry_2
    _geom_torsion_site_symmetry_3
    _geom_torsion_site_symmetry_4
    _geom_torsion
    _geom_torsion_publ_flag
    C7 C1 C2 C3 . . . . -1.0(4) ?
    C301 C1 C2 C3 . . . . 173.9(2) ?
    C1 C2 C3 C4 . . . . 0.5(4) ?
    C2 C3 C4 C6 . . . . 0.2(4) ?
    C2 C3 C4 C5 . . . . -179.5(3) ?
    C3 C4 C6 C7 . . . . -0.2(4) ?
    C5 C4 C6 C7 . . . . 179.4(3) ?
    C4 C6 C7 C1 . . . . -0.4(4) ?
    C2 C1 C7 C6 . . . . 1.0(4) ?
    C301 C1 C7 C6 . . . . -173.9(2) ?
    C14 C8 C9 C10 . . . . -0.3(4) ?
    C302 C8 C9 C10 . . . . -176.4(3) ?
    C8 C9 C10 C11 . . . . 1.4(5) ?
    C9 C10 C11 C13 . . . . -1.9(5) ?
    C9 C10 C11 C12 . . . . 175.7(3) ?
    C10 C11 C13 C14 . . . . 1.4(5) ?
    C12 C11 C13 C14 . . . . -176.3(3) ?
    C9 C8 C14 C13 . . . . -0.2(4) ?
    C302 C8 C14 C13 . . . . 175.9(3) ?
    C11 C13 C14 C8 . . . . -0.3(5) ?
    C21A C15 C16A C17A . . . . 2.0(5) ?
    C303 C15 C16A C17A . . . . 179.5(3) ?
    C15 C16A C17A C18 . . . . 0.5(6) ?
    C18 C20A C21A C15 . . . . -1.4(6) ?
    C16A C15 C21A C20A . . . . -1.5(5) ?
    C303 C15 C21A C20A . . . . -179.1(3) ?
    C21B C15 C16B C17B . . . . 14.2(17) ?
    C303 C15 C16B C17B . . . . -168.8(9) ?
    C15 C16B C17B C18 . . . . -20.5(17) ?
    C16B C15 C21B C20B . . . . -4.2(18) ?
    C303 C15 C21B C20B . . . . 178.9(10) ?
    C18 C20B C21B C15 . . . . 2(2) ?
    C21B C20B C18 C17B . . . . -9.2(18) ?
    C21B C20B C18 C19 . . . . -179.9(11) ?
    C16A C17A C18 C20A . . . . -3.3(5) ?
    C16A C17A C18 C19 . . . . 179.1(3) ?
    C21A C20A C18 C17A . . . . 3.8(6) ?
    C21A C20A C18 C19 . . . . -178.6(3) ?
    C16B C17B C18 C20B . . . . 16.8(15) ?
    C16B C17B C18 C19 . . . . -172.5(8) ?
    C28 C22 C23 C24 . . . . 1.6(4) ?
    C304 C22 C23 C24 . . . . -179.9(2) ?
    C22 C23 C24 C25 . . . . 0.6(4) ?
    C23 C24 C25 C27 . . . . -1.9(4) ?
    C23 C24 C25 C26 . . . . 176.9(2) ?
    C24 C25 C27 C28 . . . . 1.1(4) ?
    C26 C25 C27 C28 . . . . -177.8(3) ?
    C23 C22 C28 C27 . . . . -2.4(4) ?
    C304 C22 C28 C27 . . . . 179.1(2) ?
    C25 C27 C28 C22 . . . . 1.1(4) ?
    C31 N5 C29 C30 . . . . -0.4(3) ?
    Fe1 N5 C29 C30 . . . . 174.29(19) ?
    N5 C29 C30 N6 . . . . 0.6(3) ?
    C31 N6 C30 C29 . . . . -0.6(3) ?
    C29 N5 C31 N6 . . . . 0.0(3) ?
    Fe1 N5 C31 N6 . . . . -173.71(16) ?
    C29 N5 C31 C32 . . . . -178.4(3) ?
    Fe1 N5 C31 C32 . . . . 7.9(4) ?
    C30 N6 C31 N5 . . . . 0.4(3) ?
    C30 N6 C31 C32 . . . . 179.0(3) ?
    C35 N7 C33 C34 . . . . -0.1(2) ?
    Fe1 N7 C33 C34 . . . . -173.43(15) ?
    N7 C33 C34 N8 . . . . 0.4(3) ?
    C35 N8 C34 C33 . . . . -0.5(3) ?
    C33 N7 C35 N8 . . . . -0.3(2) ?
    Fe1 N7 C35 N8 . . . . 171.86(15) ?
    C33 N7 C35 C36 . . . . -179.5(2) ?
    Fe1 N7 C35 C36 . . . . -7.4(4) ?
    C34 N8 C35 N7 . . . . 0.5(3) ?
    C34 N8 C35 C36 . . . . 179.8(2) ?
    C102 N1 C101 C301 . . . . 172.2(2) ?
    Fe1 N1 C101 C301 . . . . -0.1(3) ?
    C102 N1 C101 C201 . . . . -0.9(2) ?
    Fe1 N1 C101 C201 . . . . -173.29(14) ?
    C101 N1 C102 C302 . . . . 175.2(2) ?
    Fe1 N1 C102 C302 . . . . -12.3(3) ?
    C101 N1 C102 C202 . . . . -0.3(2) ?
    Fe1 N1 C102 C202 . . . . 172.27(14) ?
    C104 N2 C103 C302 . . . . -174.2(2) ?
    Fe1 N2 C103 C302 . . . . 0.9(3) ?
    C104 N2 C103 C203 . . . . 0.2(2) ?
    Fe1 N2 C103 C203 . . . . 175.23(14) ?
    C103 N2 C104 C303 . . . . -172.1(2) ?
    Fe1 N2 C104 C303 . . . . 12.8(3) ?
    C103 N2 C104 C204 . . . . 1.4(2) ?
    Fe1 N2 C104 C204 . . . . -173.66(14) ?
    C106 N3 C105 C303 . . . . 174.41(19) ?
    Fe1 N3 C105 C303 . . . . -4.6(3) ?
    C106 N3 C105 C205 . . . . -0.3(2) ?
    Fe1 N3 C105 C205 . . . . -179.38(14) ?
    C105 N3 C106 C304 . . . . 172.64(19) ?
    Fe1 N3 C106 C304 . . . . -8.3(3) ?
    C105 N3 C106 C206 . . . . -1.1(2) ?
    Fe1 N3 C106 C206 . . . . 177.96(13) ?
    C108 N4 C107 C304 . . . . -178.7(2) ?
    Fe1 N4 C107 C304 . . . . 4.7(3) ?
    C108 N4 C107 C207 . . . . -2.0(2) ?
    Fe1 N4 C107 C207 . . . . -178.55(13) ?
    C107 N4 C108 C301 . . . . -169.7(2) ?
    Fe1 N4 C108 C301 . . . . 6.8(3) ?
    C107 N4 C108 C208 . . . . 3.2(2) ?
    Fe1 N4 C108 C208 . . . . 179.60(14) ?
    N1 C101 C201 C202 . . . . 1.9(3) ?
    C301 C101 C201 C202 . . . . -171.4(2) ?
    C101 C201 C202 C102 . . . . -2.0(3) ?
    N1 C102 C202 C201 . . . . 1.5(3) ?
    C302 C102 C202 C201 . . . . -174.1(2) ?
    N2 C103 C203 C204 . . . . -1.7(3) ?
    C302 C103 C203 C204 . . . . 172.7(2) ?
    C103 C203 C204 C104 . . . . 2.5(3) ?
    N2 C104 C204 C203 . . . . -2.5(3) ?
    C303 C104 C204 C203 . . . . 171.0(2) ?
    N3 C105 C205 C206 . . . . 1.7(2) ?
    C303 C105 C205 C206 . . . . -173.1(2) ?
    C105 C205 C206 C106 . . . . -2.3(2) ?
    N3 C106 C206 C205 . . . . 2.2(2) ?
    C304 C106 C206 C205 . . . . -171.6(2) ?
    N4 C107 C207 C208 . . . . 0.0(2) ?
    C304 C107 C207 C208 . . . . 176.8(2) ?
    C107 C207 C208 C108 . . . . 1.9(2) ?
    N4 C108 C208 C207 . . . . -3.2(2) ?
    C301 C108 C208 C207 . . . . 169.7(2) ?
    N1 C101 C301 C108 . . . . -7.2(3) ?
    C201 C101 C301 C108 . . . . 165.0(2) ?
    N1 C101 C301 C1 . . . . -178.28(19) ?
    C201 C101 C301 C1 . . . . -6.0(3) ?
    N4 C108 C301 C101 . . . . 3.8(3) ?
    C208 C108 C301 C101 . . . . -168.1(2) ?
    N4 C108 C301 C1 . . . . 174.58(19) ?
    C208 C108 C301 C1 . . . . 2.7(3) ?
    C2 C1 C301 C101 . . . . -63.6(3) ?
    C7 C1 C301 C101 . . . . 111.2(3) ?
    C2 C1 C301 C108 . . . . 125.2(2) ?
    C7 C1 C301 C108 . . . . -60.1(3) ?
    N1 C102 C302 C103 . . . . -3.6(3) ?
    C202 C102 C302 C103 . . . . 171.2(2) ?
    N1 C102 C302 C8 . . . . 179.2(2) ?
    C202 C102 C302 C8 . . . . -6.0(3) ?
    N2 C103 C302 C102 . . . . 9.7(3) ?
    C203 C103 C302 C102 . . . . -163.9(2) ?
    N2 C103 C302 C8 . . . . -173.1(2) ?
    C203 C103 C302 C8 . . . . 13.4(3) ?
    C14 C8 C302 C102 . . . . -97.3(3) ?
    C9 C8 C302 C102 . . . . 78.8(3) ?
    C14 C8 C302 C103 . . . . 85.3(3) ?
    C9 C8 C302 C103 . . . . -98.6(3) ?
    N3 C105 C303 C104 . . . . -7.3(3) ?
    C205 C105 C303 C104 . . . . 166.6(2) ?
    N3 C105 C303 C15 . . . . -179.31(19) ?
    C205 C105 C303 C15 . . . . -5.4(3) ?
    N2 C104 C303 C105 . . . . 3.1(3) ?
    C204 C104 C303 C105 . . . . -169.5(2) ?
    N2 C104 C303 C15 . . . . 175.08(19) ?
    C204 C104 C303 C15 . . . . 2.5(3) ?
    C16B C15 C303 C105 . . . . -108.5(8) ?
    C21B C15 C303 C105 . . . . 68.4(9) ?
    C21A C15 C303 C105 . . . . 110.0(3) ?
    C16A C15 C303 C105 . . . . -67.5(3) ?
    C16B C15 C303 C104 . . . . 79.2(8) ?
    C21B C15 C303 C104 . . . . -103.9(9) ?
    C21A C15 C303 C104 . . . . -62.3(3) ?
    C16A C15 C303 C104 . . . . 120.2(3) ?
    N4 C107 C304 C106 . . . . 8.8(3) ?
    C207 C107 C304 C106 . . . . -167.5(2) ?
    N4 C107 C304 C22 . . . . -176.28(19) ?
    C207 C107 C304 C22 . . . . 7.4(3) ?
    N3 C106 C304 C107 . . . . -7.0(3) ?
    C206 C106 C304 C107 . . . . 165.9(2) ?
    N3 C106 C304 C22 . . . . 178.18(19) ?
    C206 C106 C304 C22 . . . . -9.0(3) ?
    C28 C22 C304 C107 . . . . 79.0(3) ?
    C23 C22 C304 C107 . . . . -99.4(3) ?
    C28 C22 C304 C106 . . . . -105.8(3) ?
    C23 C22 C304 C106 . . . . 75.7(3) ?
    C43 C41 C42 O6 . . . . 32.1(17) ?
    C44 O6 C42 C41 . . . . -8.5(19) ?
    C42 C41 C43 C44 . . . . -43.7(14) ?
    C41 C43 C44 O6 . . . . 39.9(15) ?
    C42 O6 C44 C43 . . . . -19.3(18) ?
    C40 O5 C37 C38 . . . . -39.0(4) ?
    O5 C37 C38 C39 . . . . 26.3(5) ?
    C37 C38 C39 C40 . . . . -4.1(5) ?
    C37 O5 C40 C39 . . . . 35.8(5) ?
    C38 C39 C40 O5 . . . . -19.2(5) ?
loop_
    _geom_hbond_atom_site_label_D
    _geom_hbond_atom_site_label_H
    _geom_hbond_atom_site_label_A
    _geom_hbond_site_symmetry_A
    _geom_hbond_distance_DH
    _geom_hbond_distance_HA
    _geom_hbond_distance_DA
    _geom_hbond_angle_DHA
    N6 H6A O3 4 0.81(3) 2.17(3) 2.942(3) 161(3)
    N8 H8A O2 2 0.84(3) 2.11(3) 2.949(3) 176(3)
_shelx_hkl_file
;
  -2   0   0    0.02    0.03
  -2   0   0   -0.06    0.02
   2   0   0   -0.03    0.02
  -8   0   0   14.09    0.63
  -8   0   0   14.22    0.64
   8   0   0   14.56    0.63
   8   0   0   13.82    0.63
 -10   0   0  169.86    5.08
 -10   0   0  171.57    5.08
  10   0   0  174.40    5.09
  10   0   0  173.68    5.08
 -12   0   0    3.87    0.44
 -12   0   0    4.33    0.47
  12   0   0    4.09    0.49
  12   0   0    3.79    0.44
 -14   0   0    2.66    0.41
 -14   0   0    2.89    0.39
 -14   0   0    1.47    0.36
  14   0   0    3.09    0.39
  14   0   0    2.03    0.40
  14   0   0    2.33    0.40
 -16   0   0  133.95    4.23
 -16   0   0  134.86    4.24
 -16   0   0  130.70    4.13
  16   0   0  138.06    4.24
  16   0   0  135.60    4.15
  16   0   0  135.76    4.24
 -18   0   0  170.84    5.19
 -18   0   0  175.27    5.33
 -18   0   0  169.41    5.30
  18   0   0  166.26    5.19
  18   0   0  173.63    5.32
  18   0   0  167.48    5.28
 -20   0   0   43.22    1.84
 -20   0   0   41.83    1.69
  20   0   0   42.60    1.72
  20   0   0   44.04    1.83
  20   0   0   44.09    1.88
 -22   0   0   34.38    1.50
 -22   0   0   32.79    1.66
 -22   0   0   35.13    1.77
  22   0   0   35.29    1.69
  22   0   0   32.54    1.53
  22   0   0   31.25    1.64
 -24   0   0    2.79    0.55
 -24   0   0    1.91    0.67
 -24   0   0    2.31    0.73
  24   0   0    2.82    0.76
  24   0   0    2.46    0.56
  24   0   0    2.89    0.70
 -26   0   0    0.72    0.68
 -26   0   0   -0.59    0.48
 -26   0   0    0.10    0.68
  26   0   0    0.78    0.64
  26   0   0   -0.74    0.67
  26   0   0   -0.55    0.65
 -28   0   0   28.05    1.80
 -28   0   0   22.25    1.74
 -28   0   0   28.37    1.52
  28   0   0   24.59    1.75
  28   0   0   29.89    1.82
 -30   0   0   28.48    2.14
 -30   0   0   31.52    1.99
  30   0   0   31.32    1.89
  30   0   0   27.03    2.04
  30   0   0   26.44    1.89
 -32   0   0    0.25    0.80
 -32   0   0    0.00    1.10
  32   0   0    3.65    1.10
  32   0   0    1.59    0.95
  33  -1   0    3.40    0.95
  33  -1   0    1.25    1.25
 -33   1   0    2.56    0.95
 -33   1   0    1.81    1.27
  31  -1   0    2.62    1.12
  31  -1   0    6.52    1.36
  31  -1   0    5.86    1.08
 -31   1   0    7.18    0.98
 -31   1   0    7.48    1.28
  29  -1   0    5.34    1.03
  29  -1   0    3.83    0.86
  29  -1   0    6.20    1.07
 -29   1   0    3.26    1.04
 -29   1   0    4.56    0.83
 -29   1   0    5.31    1.09
  27  -1   0    0.22    0.76
  27  -1   0    0.77    0.64
  27  -1   0   -0.22    0.76
 -27   1   0   -0.19    0.79
 -27   1   0   -0.57    0.51
 -27   1   0    1.18    0.78
  25  -1   0    2.64    0.77
  25  -1   0    2.75    0.81
  25  -1   0    2.60    0.59
 -25   1   0    2.64    0.66
 -25   1   0    2.58    0.77
 -25   1   0    2.33    0.74
  23  -1   0   11.82    1.19
  23  -1   0   13.19    1.00
  23  -1   0    9.57    1.03
 -23   1   0   10.29    1.09
 -23   1   0   10.80    0.89
  21  -1   0   37.99    1.75
  21  -1   0   40.35    1.68
  21  -1   0   41.18    1.80
 -21   1   0   38.85    1.79
 -21   1   0   38.13    1.77
 -21   1   0   40.29    1.64
  19  -1   0   78.56    2.68
  19  -1   0   77.66    2.79
  19  -1   0   79.45    2.78
 -19   1   0   78.65    2.81
 -19   1   0   79.88    2.67
 -19   1   0   77.21    2.78
  17  -1   0   12.52    0.90
  17  -1   0   10.95    0.83
  17  -1   0   10.02    0.72
 -17   1   0   11.06    0.73
 -17   1   0   11.43    0.83
 -17   1   0   11.14    0.89
  15  -1   0   38.12    1.52
  15  -1   0   39.18    1.44
  15  -1   0   38.29    1.53
 -15   1   0   39.07    1.45
 -15   1   0   39.03    1.53
 -15   1   0   38.51    1.53
  13  -1   0    2.76    0.40
  13  -1   0    2.49    0.39
  13  -1   0    3.13    0.37
 -13   1   0    2.48    0.40
 -13   1   0    2.97    0.40
 -13   1   0    2.79    0.36
  11  -1   0    1.63    0.30
  11  -1   0    1.59    0.23
  11  -1   0    1.70    0.32
 -11   1   0    1.20    0.28
 -11   1   0    1.59    0.25
 -11   1   0    1.88    0.31
   9  -1   0   69.95    2.16
   9  -1   0   70.68    2.22
   9  -1   0   70.50    2.22
  -9   1   0   68.90    2.18
  -9   1   0   70.19    2.22
   7  -1   0   91.24    2.73
   7  -1   0   90.97    2.73
   7  -1   0   91.11    2.69
  -7   1   0   89.10    2.70
  -7   1   0   91.30    2.73
  -7   1   0   91.18    2.73
   5  -1   0  294.28    8.17
   5  -1   0  287.40    8.17
   5  -1   0  291.99    8.14
   5  -1   0  277.68    8.16
  -5   1   0  286.96    8.16
  -5   1   0  289.62    8.17
  -5   1   0  290.45    8.14
  -5   1   0  294.84    8.18
   3  -1   0  216.35    6.13
   3  -1   0  220.91    6.16
   3  -1   0  218.14    6.15
   3  -1   0  214.38    6.15
  -3   1   0  219.44    6.16
  -3   1   0  221.72    6.16
  -3   1   0  214.75    6.13
  -3   1   0  222.14    6.15
   1  -1   0   -0.02    0.02
   1  -1   0   -0.03    0.02
   1  -1   0   -0.01    0.02
   1  -1   0    0.00    0.02
  -1   1   0   -0.03    0.02
  -1   1   0   -0.02    0.02
  -1   1   0    0.02    0.03
  -1   1   0    0.01    0.03
  -1  -1   0   -0.02    0.03
  -1  -1   0   -0.02    0.02
  -1  -1   0    0.01    0.03
   1   1   0    0.01    0.03
   1   1   0    0.01    0.03
   1   1   0    0.00    0.02
  -3  -1   0  219.69    6.13
  -3  -1   0  210.63    6.13
   3   1   0  221.11    6.13
   3   1   0  218.89    6.13
  -5  -1   0  289.66    8.19
  -5  -1   0  290.94    8.20
   5   1   0  285.86    8.19
   5   1   0  293.73    8.20
  -7  -1   0   87.24    2.71
  -7  -1   0   90.90    2.73
   7   1   0   92.35    2.73
   7   1   0   91.08    2.72
  -9  -1   0   68.92    2.21
  -9  -1   0   70.53    2.20
   9   1   0   70.23    2.20
   9   1   0   68.94    2.21
 -11  -1   0    1.61    0.29
 -11  -1   0    1.79    0.31
  11   1   0    1.87    0.33
 -13  -1   0    2.83    0.39
 -13  -1   0    2.81    0.42
  13   1   0    3.00    0.42
  13   1   0    2.68    0.41
 -15  -1   0   38.67    1.53
 -15  -1   0   39.59    1.57
  15   1   0   40.22    1.55
  15   1   0   38.86    1.56
 -17  -1   0   10.90    0.88
 -17  -1   0   10.78    0.83
  17   1   0    9.95    0.81
  17   1   0   11.85    0.89
 -19  -1   0   76.58    2.75
 -19  -1   0   75.56    2.64
 -19  -1   0   77.19    2.81
  19   1   0   76.67    2.75
  19   1   0   81.92    2.81
  19   1   0   81.83    2.71
 -21  -1   0   37.05    1.60
 -21  -1   0   39.29    1.79
 -21  -1   0   39.11    1.76
  21   1   0   40.20    1.79
  21   1   0   39.13    1.67
  21   1   0   39.82    1.82
 -23  -1   0   11.62    1.16
 -23  -1   0   10.17    0.87
 -23  -1   0   10.66    1.34
  23   1   0   10.80    1.15
  23   1   0   11.31    0.98
 -25  -1   0    1.89    0.75
 -25  -1   0    2.16    0.58
 -25  -1   0    3.05    0.80
  25   1   0    3.09    0.79
  25   1   0    2.23    0.73
  25   1   0    3.46    0.69
 -27  -1   0   -0.63    0.78
 -27  -1   0   -0.52    0.77
 -27  -1   0   -0.10    0.50
  27   1   0   -0.61    0.61
  27   1   0   -0.28    0.74
  27   1   0    0.58    0.73
 -29  -1   0    3.64    0.71
 -29  -1   0    3.80    1.04
 -29  -1   0    3.33    1.01
  29   1   0    5.46    1.06
  29   1   0    4.13    0.89
  29   1   0    4.04    0.93
 -31  -1   0    8.16    1.26
 -31  -1   0    6.78    1.05
  31   1   0    5.25    1.28
  31   1   0    6.12    1.08
  31   1   0    5.27    1.18
 -33  -1   0    2.59    1.25
 -33  -1   0    0.71    0.85
  33   1   0    2.30    1.29
  33   1   0    2.25    1.06
  32  -2   0    1.89    1.12
  32  -2   0    0.38    0.95
 -32   2   0    2.44    0.90
 -32   2   0    1.10    1.09
  30  -2   0    1.88    1.05
  30  -2   0    1.55    1.00
  30  -2   0    3.10    0.82
 -30   2   0    3.81    1.11
 -30   2   0    1.45    0.74
 -30   2   0    1.66    0.98
  28  -2   0    0.93    0.83
  28  -2   0   -0.75    0.83
  28  -2   0    1.09    0.65
 -28   2   0    1.11    0.90
 -28   2   0    0.59    0.62
 -28   2   0   -0.13    0.82
  26  -2   0    1.09    0.78
  26  -2   0    1.43    0.72
  26  -2   0    1.95    0.62
 -26   2   0    1.47    0.58
 -26   2   0    0.95    0.77
 -26   2   0    1.25    0.74
  24  -2   0   -0.27    0.62
  24  -2   0    0.42    0.50
  24  -2   0    1.35    0.68
 -24   2   0   -0.26    0.61
 -24   2   0   -0.11    0.44
 -24   2   0    1.25    0.66
  22  -2   0    2.39    0.50
  22  -2   0    2.97    0.67
  22  -2   0    3.41    0.68
 -22   2   0    2.79    0.66
 -22   2   0    3.39    0.67
 -22   2   0    3.41    0.58
  20  -2   0    6.95    0.72
  20  -2   0    5.95    0.73
 -20   2   0    5.77    0.67
 -20   2   0    5.30    0.74
  18  -2   0   68.99    2.34
  18  -2   0   68.22    2.47
  18  -2   0   67.28    2.47
 -18   2   0   66.14    2.34
 -18   2   0   67.78    2.47
 -18   2   0   67.24    2.48
  16  -2   0    5.84    0.70
  16  -2   0    6.38    0.54
  16  -2   0    6.08    0.62
 -16   2   0    4.86    0.54
 -16   2   0    5.76    0.65
 -16   2   0    5.59    0.61
  14  -2   0    8.34    0.63
  14  -2   0    7.80    0.64
  14  -2   0    7.67    0.53
 -14   2   0    7.52    0.54
 -14   2   0    8.71    0.64
  12  -2   0    5.12    0.48
  12  -2   0    5.12    0.41
  12  -2   0    4.08    0.50
 -12   2   0    4.57    0.49
 -12   2   0    5.01    0.54
 -12   2   0    4.77    0.42
  10  -2   0   67.92    2.13
  10  -2   0   67.55    2.20
  10  -2   0   69.04    2.20
 -10   2   0   67.67    2.20
 -10   2   0   66.61    2.19
 -10   2   0   67.94    2.15
   8  -2   0   44.25    1.41
   8  -2   0   42.43    1.45
   8  -2   0   44.22    1.47
   8  -2   0   42.08    1.45
  -8   2   0   41.67    1.45
  -8   2   0   44.61    1.48
  -8   2   0   45.42    1.44
  -8   2   0   43.75    1.41
   6  -2   0    3.02    0.32
   6  -2   0    2.83    0.29
   6  -2   0    3.19    0.30
  -6   2   0    2.53    0.30
  -6   2   0    2.87    0.30
  -6   2   0    2.81    0.26
  -6   2   0    3.15    0.27
   4  -2   0  115.46    3.40
   4  -2   0  118.45    3.44
   4  -2   0  117.64    3.43
   4  -2   0  119.64    3.44
  -4   2   0  118.80    3.43
  -4   2   0  120.66    3.43
  -4   2   0  117.64    3.44
  -4   2   0  118.52    3.40
   2  -2   0    3.43    0.20
   2  -2   0    2.56    0.20
   2  -2   0    2.77    0.20
   2  -2   0    2.62    0.16
  -2   2   0    2.57    0.17
  -2   2   0    2.78    0.19
  -2   2   0    2.46    0.19
  -2   2   0    2.57    0.20
   0  -2   0  181.38    5.14
   0  -2   0  179.31    5.11
   0  -2   0  194.25    5.17
   0  -2   0  185.61    5.13
   0   2   0  185.23    5.12
   0   2   0  158.98    5.13
   0   2   0  186.12    5.13
  -2  -2   0    2.42    0.22
   2   2   0    2.17    0.22
   2   2   0    2.63    0.20
  -4  -2   0  116.29    3.35
  -4  -2   0  113.98    3.36
   4   2   0  113.97    3.36
   4   2   0  117.09    3.36
  -6  -2   0    3.14    0.30
  -6  -2   0    3.13    0.32
   6   2   0    4.06    0.34
   6   2   0    2.61    0.29
  -8  -2   0   43.24    1.45
  -8  -2   0   42.52    1.47
   8   2   0   43.33    1.47
   8   2   0   44.78    1.47
 -10  -2   0   67.91    2.20
 -10  -2   0   65.97    2.17
  10   2   0   67.61    2.18
  10   2   0   67.71    2.18
 -12  -2   0    3.91    0.48
 -12  -2   0    4.62    0.45
  12   2   0    5.33    0.47
  12   2   0    4.87    0.52
 -14  -2   0    7.63    0.63
 -14  -2   0    8.34    0.68
  14   2   0    6.39    0.61
  14   2   0    7.20    0.63
 -16  -2   0    5.94    0.64
 -16  -2   0    6.36    0.70
  16   2   0    6.48    0.67
 -18  -2   0   68.31    2.49
 -18  -2   0   66.90    2.43
  18   2   0   65.45    2.42
  18   2   0   67.70    2.47
 -20  -2   0    5.59    0.73
 -20  -2   0    4.77    0.71
  20   2   0    4.64    0.71
  20   2   0    4.61    0.68
 -22  -2   0    2.21    0.72
 -22  -2   0    2.31    0.61
 -22  -2   0    1.77    0.49
  22   2   0    2.77    0.55
  22   2   0    3.24    0.68
 -24  -2   0    0.14    0.63
 -24  -2   0    0.84    0.47
 -24  -2   0   -0.24    0.60
  24   2   0    1.15    0.52
  24   2   0    0.75    0.66
  24   2   0    0.78    0.63
 -26  -2   0    2.39    0.85
 -26  -2   0    1.64    0.59
 -26  -2   0    0.94    0.79
  26   2   0    1.22    0.65
  26   2   0    2.38    0.78
  26   2   0    2.15    0.83
 -28  -2   0    0.96    0.61
 -28  -2   0    0.40    0.91
 -28  -2   0    0.40    0.79
  28   2   0    0.43    0.72
  28   2   0    0.13    0.82
  28   2   0   -0.55    0.77
 -30  -2   0    0.69    1.13
 -30  -2   0    1.90    0.99
 -30  -2   0    1.75    0.74
  30   2   0   -0.01    1.01
  30   2   0    1.35    0.92
  30   2   0    1.93    0.87
 -32  -2   0    2.44    1.08
 -32  -2   0    2.59    0.86
  32   2   0    2.81    1.12
  32   2   0    1.65    0.97
  33  -3   0    0.90    1.28
 -33   3   0    2.72    1.32
 -33   3   0    0.62    0.93
  31  -3   0   12.23    1.42
  31  -3   0    9.29    1.41
 -31   3   0    9.17    1.36
 -31   3   0    8.56    1.08
  29  -3   0    1.87    0.89
  29  -3   0    4.61    1.04
  29  -3   0    1.04    1.35
 -29   3   0    3.75    0.81
 -29   3   0    1.43    1.09
 -29   3   0    3.52    1.01
  27  -3   0   11.79    1.33
  27  -3   0    7.99    1.12
  27  -3   0    9.95    1.19
 -27   3   0    8.72    1.11
 -27   3   0   10.68    1.09
 -27   3   0    9.76    1.20
  25  -3   0    6.84    0.80
  25  -3   0    6.73    0.95
  25  -3   0    6.25    0.94
 -25   3   0    8.56    0.91
 -25   3   0    7.21    0.98
 -25   3   0    6.95    0.99
  23  -3   0   28.53    1.64
  23  -3   0   30.41    1.42
  23  -3   0   29.03    1.60
 -23   3   0   28.81    1.64
 -23   3   0   27.65    1.60
 -23   3   0   29.56    1.44
  21  -3   0    2.63    0.64
  21  -3   0    2.40    0.48
  21  -3   0    2.66    0.66
 -21   3   0    2.52    0.66
 -21   3   0    1.79    0.59
 -21   3   0    3.09    0.54
  19  -3   0   52.65    2.06
  19  -3   0   50.95    2.07
  19  -3   0   50.20    1.89
 -19   3   0   51.46    1.92
 -19   3   0   49.86    2.04
 -19   3   0   51.27    2.06
  17  -3   0    4.28    0.59
  17  -3   0    4.02    0.58
  17  -3   0    3.75    0.47
 -17   3   0    3.95    0.55
 -17   3   0    3.71    0.57
  15  -3   0    1.57    0.41
  15  -3   0    1.96    0.42
  15  -3   0    1.80    0.32
 -15   3   0    2.08    0.37
 -15   3   0    1.41    0.38
 -15   3   0    2.08    0.46
  13  -3   0   11.33    0.71
  13  -3   0   12.03    0.63
  13  -3   0    9.72    0.71
 -13   3   0   11.03    0.72
 -13   3   0   11.33    0.66
 -13   3   0   10.39    0.70
  11  -3   0    1.81    0.26
  11  -3   0    1.21    0.31
  11  -3   0    1.93    0.31
  11  -3   0    1.57    0.33
 -11   3   0    1.81    0.34
 -11   3   0    1.91    0.29
 -11   3   0    1.85    0.29
 -11   3   0    1.84    0.33
   9  -3   0  104.94    3.17
   9  -3   0   99.44    3.14
   9  -3   0  102.63    3.09
   9  -3   0  101.53    3.16
  -9   3   0  104.75    3.18
  -9   3   0  102.10    3.15
  -9   3   0  103.62    3.13
  -9   3   0  104.84    3.10
   7  -3   0   65.43    2.03
   7  -3   0   66.23    2.09
   7  -3   0   66.38    2.09
   7  -3   0   66.34    2.10
  -7   3   0   65.69    2.04
  -7   3   0   65.44    2.07
  -7   3   0   67.61    2.11
  -7   3   0   66.96    2.09
   5  -3   0    2.87    0.29
   5  -3   0    2.27    0.27
   5  -3   0    2.64    0.30
   5  -3   0    2.51    0.24
  -5   3   0    3.62    0.28
  -5   3   0    2.67    0.27
  -5   3   0    2.67    0.31
  -5   3   0    2.61    0.30
   3  -3   0    3.71    0.29
   3  -3   0    4.50    0.30
   3  -3   0    4.08    0.30
   3  -3   0    3.99    0.24
  -3   3   0    4.05    0.26
  -3   3   0    4.57    0.31
  -3   3   0    4.25    0.29
  -3   3   0    4.19    0.30
   1  -3   0    0.97    0.16
   1  -3   0    1.03    0.17
   1  -3   0    0.82    0.12
   1  -3   0    1.19    0.19
  -1   3   0    0.92    0.13
  -1   3   0    1.20    0.17
  -1   3   0    1.06    0.16
  -1   3   0    1.06    0.19
  -1  -3   0    1.05    0.17
  -1  -3   0    1.09    0.19
  -1  -3   0    0.79    0.15
   1   3   0    1.60    0.17
   1   3   0    0.91    0.16
   1   3   0    0.99    0.17
   1   3   0    1.21    0.21
  -3  -3   0    3.29    0.31
   3   3   0    2.93    0.32
  -5  -3   0    3.56    0.30
  -5  -3   0    3.39    0.34
   5   3   0    3.36    0.32
   5   3   0    3.05    0.30
  -7  -3   0   66.52    2.08
  -7  -3   0   63.05    2.04
   7   3   0   64.90    2.06
   7   3   0   65.79    2.06
  -9  -3   0  103.62    3.13
  -9  -3   0   97.80    3.13
   9   3   0  101.63    3.13
   9   3   0  104.32    3.14
 -11  -3   0    1.80    0.35
 -11  -3   0    1.83    0.32
  11   3   0    1.73    0.32
  11   3   0    1.76    0.33
 -13  -3   0   11.34    0.69
 -13  -3   0   10.10    0.72
  13   3   0   10.61    0.71
  13   3   0   11.14    0.75
 -15  -3   0    2.08    0.42
 -15  -3   0    2.00    0.45
  15   3   0    2.56    0.46
  15   3   0    1.96    0.40
 -17  -3   0    3.89    0.56
 -17  -3   0    4.03    0.64
  17   3   0    3.07    0.58
  17   3   0    5.13    0.62
 -19  -3   0   52.34    2.03
  19   3   0   48.99    2.04
 -21  -3   0    2.52    0.64
 -21  -3   0    2.10    0.61
  21   3   0    1.64    0.57
 -23  -3   0   26.53    1.56
 -23  -3   0   27.51    1.82
  23   3   0   28.69    1.55
 -25  -3   0    6.54    1.00
 -25  -3   0    7.74    0.89
 -25  -3   0    7.70    1.03
  25   3   0    6.83    0.97
  25   3   0    6.98    0.87
  25   3   0    8.56    1.04
 -27  -3   0   10.95    1.28
 -27  -3   0    9.84    1.03
 -27  -3   0   10.12    1.16
  27   3   0    8.21    1.16
  27   3   0   10.38    1.27
  27   3   0    9.91    1.19
 -29  -3   0    1.62    0.67
 -29  -3   0    5.06    1.06
 -29  -3   0    1.29    0.99
  29   3   0    2.69    0.99
  29   3   0    2.24    0.90
  29   3   0    0.79    0.81
 -31  -3   0   10.12    1.33
 -31  -3   0    8.04    1.54
  31   3   0    6.46    1.49
  31   3   0    8.05    1.30
  31   3   0    9.78    1.23
 -33  -3   0   -0.12    1.25
 -33  -3   0    1.98    0.90
  33   3   0    2.40    2.15
  32  -4   0    5.32    0.98
  32  -4   0    3.39    1.22
 -32   4   0    4.41    1.28
 -32   4   0    5.11    1.04
  30  -4   0   -1.32    0.72
  30  -4   0    1.37    1.09
  30  -4   0   -0.89    0.92
 -30   4   0    0.80    0.96
 -30   4   0   -0.35    0.76
 -30   4   0   -0.13    1.06
  28  -4   0   21.70    1.76
  28  -4   0   23.46    1.57
  28  -4   0   27.68    1.82
 -28   4   0   24.94    1.77
 -28   4   0   28.29    1.92
 -28   4   0   25.98    1.56
  26  -4   0    2.58    0.84
  26  -4   0    1.37    0.79
  26  -4   0    1.97    0.62
 -26   4   0    2.88    0.89
 -26   4   0    2.44    0.66
 -26   4   0    1.80    0.86
  24  -4   0   53.10    2.38
  24  -4   0   53.55    2.09
  24  -4   0   53.85    2.36
 -24   4   0   54.39    2.37
 -24   4   0   49.69    2.38
 -24   4   0   52.22    2.13
  22  -4   0    0.00    0.53
  22  -4   0   -1.25    0.48
  22  -4   0    0.15    0.39
 -22   4   0    0.31    0.59
 -22   4   0    0.54    0.46
 -22   4   0    0.32    0.90
  20  -4   0   17.48    1.16
  20  -4   0   18.22    0.99
  20  -4   0   16.84    1.14
 -20   4   0   15.86    1.34
 -20   4   0   17.03    1.17
 -20   4   0   17.14    1.03
  18  -4   0    7.14    0.78
  18  -4   0    9.34    0.88
  18  -4   0    7.52    0.66
 -18   4   0    8.71    0.84
 -18   4   0    7.96    0.70
  16  -4   0   10.69    0.71
  16  -4   0    9.73    0.83
  16  -4   0   11.51    0.87
 -16   4   0   12.33    0.77
 -16   4   0   11.86    0.89
 -16   4   0   10.87    0.83
  14  -4   0   65.95    2.17
  14  -4   0   61.14    2.25
  14  -4   0   66.88    2.29
  14  -4   0   65.26    2.28
 -14   4   0   66.08    2.22
 -14   4   0   64.94    2.28
 -14   4   0   66.07    2.18
 -14   4   0   65.92    2.30
  12  -4   0  177.90    5.36
  12  -4   0  184.31    5.48
  12  -4   0  180.31    5.48
  12  -4   0  177.52    5.46
 -12   4   0  189.56    5.52
 -12   4   0  183.18    5.39
 -12   4   0  185.49    5.44
 -12   4   0  182.02    5.47
  10  -4   0  163.49    4.76
  10  -4   0  158.09    4.74
  10  -4   0  156.86    4.74
  10  -4   0  157.13    4.65
 -10   4   0  156.69    4.67
 -10   4   0  155.53    4.71
 -10   4   0  157.21    4.74
 -10   4   0  159.57    4.77
   8  -4   0   40.99    1.44
   8  -4   0   40.19    1.35
   8  -4   0   40.34    1.43
   8  -4   0   41.19    1.43
  -8   4   0   40.52    1.43
  -8   4   0   40.84    1.42
  -8   4   0   40.02    1.44
  -8   4   0   39.29    1.37
   6  -4   0   16.37    0.71
   6  -4   0   15.89    0.64
   6  -4   0   16.04    0.72
   6  -4   0   16.20    0.71
  -6   4   0   16.32    0.73
  -6   4   0   15.93    0.70
  -6   4   0   15.40    0.70
  -6   4   0   16.22    0.66
   4  -4   0    2.37    0.30
   4  -4   0    2.66    0.30
   4  -4   0    2.27    0.28
   4  -4   0    2.33    0.24
  -4   4   0    2.38    0.28
  -4   4   0    2.27    0.29
  -4   4   0    3.05    0.32
  -4   4   0    2.40    0.30
   2  -4   0    3.85    0.34
   2  -4   0    3.97    0.33
   2  -4   0    4.21    0.36
   2  -4   0    4.23    0.29
  -2   4   0    3.85    0.36
  -2   4   0    4.20    0.34
  -2   4   0    4.01    0.30
  -2   4   0    4.40    0.34
   0  -4   0   63.53    1.99
   0  -4   0   66.44    2.04
   0  -4   0   63.92    2.00
   0   4   0   62.46    1.98
   0   4   0   62.40    1.95
   0   4   0   66.38    2.06
   0   4   0   64.07    2.00
  -2  -4   0    4.44    0.38
  -2  -4   0    4.44    0.34
  -2  -4   0    3.90    0.37
   2   4   0    3.57    0.39
   2   4   0    4.92    0.36
   2   4   0    4.31    0.36
  -4  -4   0    3.21    0.31
  -4  -4   0    1.79    0.32
  -4  -4   0    2.94    0.33
   4   4   0    2.59    0.31
   4   4   0    2.70    0.31
  -6  -4   0   16.54    0.70
  -6  -4   0   15.56    0.72
  -6  -4   0   13.67    0.77
   6   4   0   16.44    0.71
   6   4   0   15.07    0.69
  -8  -4   0   39.85    1.43
  -8  -4   0   38.00    1.38
   8   4   0   39.87    1.41
   8   4   0   39.90    1.41
 -10  -4   0  154.37    4.67
 -10  -4   0  160.07    4.72
  10   4   0  157.54    4.69
  10   4   0  152.09    4.68
 -12  -4   0  178.73    5.33
 -12  -4   0  177.03    5.37
  12   4   0  174.10    5.34
  12   4   0  180.92    5.36
 -14  -4   0   63.28    2.26
 -14  -4   0   63.31    2.31
  14   4   0   68.97    2.33
  14   4   0   67.40    2.30
 -16  -4   0    9.83    0.90
 -16  -4   0    9.66    0.81
  16   4   0   11.19    0.86
  16   4   0   10.08    0.76
 -18  -4   0    6.66    0.81
 -18  -4   0    8.07    0.82
  18   4   0    7.64    0.77
  18   4   0    9.55    0.92
 -20  -4   0   17.21    1.12
 -20  -4   0   18.59    1.23
  20   4   0   16.55    1.17
 -22  -4   0    0.62    0.62
 -22  -4   0    0.76    0.59
  22   4   0    0.34    0.55
  22   4   0   -0.03    0.59
 -24  -4   0   51.81    2.39
 -24  -4   0   51.81    2.33
  24   4   0   53.61    2.38
  24   4   0   52.53    2.30
 -26  -4   0    0.06    0.78
 -26  -4   0    1.37    0.58
 -26  -4   0    1.45    0.84
  26   4   0    0.86    0.85
  26   4   0    0.95    0.73
 -28  -4   0   23.23    1.40
 -28  -4   0   21.65    1.82
 -28  -4   0   26.36    1.82
  28   4   0   23.26    1.69
  28   4   0   19.21    1.69
  28   4   0   25.06    1.76
 -30  -4   0   -0.61    0.98
 -30  -4   0   -0.66    0.70
  30   4   0   -0.75    0.95
  30   4   0    0.02    1.00
  30   4   0   -2.44    0.87
 -32  -4   0    3.06    0.92
 -32  -4   0    2.01    1.18
  32   4   0    5.03    1.11
  32   4   0    1.34    1.14
  31  -5   0   18.14    1.60
  31  -5   0   13.06    1.62
 -31   5   0   16.42    1.56
 -31   5   0   11.62    1.58
  29  -5   0    2.38    1.06
  29  -5   0    2.40    0.99
 -29   5   0   -0.79    0.87
 -29   5   0    1.39    0.78
 -29   5   0    0.26    0.99
  27  -5   0    7.35    1.07
  27  -5   0    7.40    1.10
  27  -5   0    9.70    1.09
 -27   5   0   11.20    1.19
 -27   5   0    7.68    1.14
 -27   5   0    7.72    1.12
  25  -5   0    7.29    0.98
  25  -5   0    6.60    1.03
  25  -5   0    8.00    0.94
 -25   5   0    6.94    1.01
 -25   5   0    9.72    1.22
 -25   5   0    6.56    0.87
  23  -5   0    3.22    0.82
  23  -5   0    2.18    0.74
  23  -5   0    2.44    0.54
 -23   5   0    1.98    0.59
 -23   5   0    2.94    0.81
 -23   5   0    1.32    0.67
  21  -5   0   84.45    3.16
  21  -5   0   86.02    2.95
  21  -5   0   85.45    3.19
 -21   5   0   90.00    3.05
  19  -5   0    0.70    0.52
  19  -5   0    0.36    0.46
  19  -5   0   -0.30    0.34
 -19   5   0    0.21    0.52
 -19   5   0    0.68    0.41
 -19   5   0    0.26    0.45
  17  -5   0    0.87    0.42
  17  -5   0    0.95    0.35
  17  -5   0    1.89    0.50
 -17   5   0    1.38    0.44
 -17   5   0    0.60    0.46
 -17   5   0    1.81    0.43
  15  -5   0   84.28    2.95
  15  -5   0   88.54    2.98
  15  -5   0   90.38    2.99
  15  -5   0   90.23    2.84
 -15   5   0   88.97    3.01
 -15   5   0   87.21    2.85
 -15   5   0   85.76    2.95
 -15   5   0   89.41    2.92
  13  -5   0   39.90    1.45
  13  -5   0   37.98    1.57
  13  -5   0   41.30    1.60
  13  -5   0   39.33    1.58
 -13   5   0   39.70    1.49
 -13   5   0   41.32    1.55
 -13   5   0   41.98    1.60
 -13   5   0   39.95    1.61
  11  -5   0    0.04    0.29
  11  -5   0    0.17    0.29
  11  -5   0   -0.37    0.25
  11  -5   0   -0.11    0.19
 -11   5   0   -0.05    0.23
 -11   5   0   -0.06    0.27
 -11   5   0    0.11    0.25
 -11   5   0   -0.15    0.29
   9  -5   0  291.43    8.55
   9  -5   0  296.37    8.66
   9  -5   0  301.66    8.67
   9  -5   0  297.50    8.67
  -9   5   0  297.42    8.69
  -9   5   0  303.88    8.66
  -9   5   0  300.78    8.59
  -9   5   0  304.89    8.66
   7  -5   0   14.50    0.71
   7  -5   0   13.88    0.62
   7  -5   0   14.04    0.72
   7  -5   0   13.61    0.70
  -7   5   0   13.92    0.66
  -7   5   0   14.16    0.71
  -7   5   0   14.49    0.71
  -7   5   0   14.03    0.71
   5  -5   0   56.94    1.81
   5  -5   0   57.20    1.89
   5  -5   0   59.18    1.92
   5  -5   0   57.24    1.90
  -5   5   0   57.56    1.92
  -5   5   0   59.59    1.85
  -5   5   0   60.87    1.94
  -5   5   0   54.87    1.88
   3  -5   0  175.88    5.22
   3  -5   0  179.48    5.30
   3  -5   0  186.95    5.33
   3  -5   0  179.39    5.29
  -3   5   0  178.25    5.30
  -3   5   0  177.81    5.23
  -3   5   0  189.63    5.36
  -3   5   0  182.93    5.29
   1  -5   0   73.79    2.30
   1  -5   0   74.57    2.37
   1  -5   0   76.76    2.36
   1  -5   0   80.28    2.42
  -1   5   0   76.48    2.31
  -1   5   0   75.26    2.35
  -1   5   0   73.90    2.37
  -1   5   0   77.35    2.44
  -1  -5   0   73.03    2.35
  -1  -5   0   74.89    2.33
  -1  -5   0   76.57    2.40
   1   5   0   75.04    2.35
   1   5   0   78.77    2.31
   1   5   0   75.41    2.33
   1   5   0   72.62    2.43
  -3  -5   0  170.95    5.02
  -3  -5   0  178.93    5.11
  -3  -5   0  171.54    5.04
   3   5   0  179.87    5.03
   3   5   0  174.81    5.04
   3   5   0  152.91    5.10
  -5  -5   0   54.77    1.96
  -5  -5   0   59.42    1.87
  -5  -5   0   56.89    1.89
   5   5   0   56.86    1.87
   5   5   0   56.88    1.88
  -7  -5   0   13.19    0.66
  -7  -5   0   11.54    0.74
  -7  -5   0   13.62    0.72
   7   5   0   12.68    0.67
   7   5   0   13.90    0.68
  -9  -5   0  298.50    8.23
  -9  -5   0  287.58    8.18
  -9  -5   0  249.69    8.25
   9   5   0  287.20    8.20
   9   5   0  286.29    8.19
 -11  -5   0    0.23    0.31
 -11  -5   0    0.08    0.26
  11   5   0   -0.08    0.26
  11   5   0   -0.14    0.28
 -13  -5   0   39.34    1.52
 -13  -5   0   38.89    1.59
  13   5   0   36.35    1.52
  13   5   0   39.13    1.53
 -15  -5   0   86.67    2.93
 -15  -5   0   87.58    2.98
  15   5   0   84.41    2.92
  15   5   0   89.45    2.98
 -17  -5   0    1.14    0.48
 -17  -5   0    1.04    0.47
  17   5   0    1.03    0.48
  17   5   0    0.91    0.43
 -19  -5   0    0.69    0.46
 -19  -5   0    0.06    0.44
  19   5   0   -0.14    0.48
  19   5   0   -0.37    0.45
 -21  -5   0   83.81    3.13
 -21  -5   0   86.52    3.08
  21   5   0   82.66    3.07
  21   5   0   82.57    3.08
 -23  -5   0    1.39    0.71
 -23  -5   0    1.58    0.88
  23   5   0    2.60    0.77
 -25  -5   0    5.07    0.91
 -25  -5   0    8.77    1.09
  25   5   0    6.06    0.94
  25   5   0    5.83    0.97
 -27  -5   0    8.25    1.09
 -27  -5   0    6.92    1.05
  27   5   0    5.95    1.07
  27   5   0    8.89    1.20
 -29  -5   0    0.27    0.92
 -29  -5   0    1.15    0.73
 -29  -5   0    4.02    1.21
  29   5   0    0.06    0.92
  29   5   0   -0.94    0.78
  29   5   0    0.61    1.00
 -31  -5   0   15.26    1.49
 -31  -5   0   17.89    1.76
  31   5   0    8.19    1.57
  31   5   0   12.43    1.48
  31   5   0   11.43    1.40
  30  -6   0    2.21    0.80
  30  -6   0    5.42    1.19
 -30   6   0    2.20    1.09
 -30   6   0    2.89    0.95
 -30   6   0    2.36    1.30
  28  -6   0    1.18    0.71
  28  -6   0    1.57    0.96
  28  -6   0   -0.32    0.85
 -28   6   0   -0.36    0.91
 -28   6   0    0.24    0.87
 -28   6   0    0.39    0.79
  26  -6   0    7.03    0.85
  26  -6   0    9.41    1.16
  26  -6   0    9.12    1.15
 -26   6   0    8.02    1.14
 -26   6   0    9.29    1.14
 -26   6   0    8.32    1.09
  24  -6   0    2.50    0.78
  24  -6   0    2.93    0.62
  24  -6   0    2.79    0.83
 -24   6   0    2.15    0.70
 -24   6   0    2.84    0.78
 -24   6   0    2.81    0.82
  22  -6   0   16.87    1.07
  22  -6   0   16.13    1.38
  22  -6   0   18.71    1.36
 -22   6   0   17.24    1.18
 -22   6   0   17.63    1.34
  20  -6   0   23.59    2.19
  20  -6   0   25.11    1.23
  20  -6   0   23.99    1.41
 -20   6   0   23.66    1.40
 -20   6   0   24.73    1.32
  18  -6   0   -0.09    0.30
  18  -6   0    0.70    0.49
  18  -6   0   -0.30    0.43
  18  -6   0   -0.30    0.44
 -18   6   0   -0.47    0.37
 -18   6   0   -0.38    0.37
 -18   6   0   -0.02    0.47
 -18   6   0    0.58    0.50
  16  -6   0   11.17    0.92
  16  -6   0   12.92    0.75
  16  -6   0   11.65    0.95
  16  -6   0   11.43    0.91
 -16   6   0   11.75    0.96
 -16   6   0   11.25    0.81
 -16   6   0   12.55    0.92
 -16   6   0   12.11    0.85
  14  -6   0   34.04    1.45
  14  -6   0   32.65    1.44
  14  -6   0   33.08    1.29
  14  -6   0   30.28    1.41
 -14   6   0   34.31    1.39
 -14   6   0   32.87    1.35
 -14   6   0   31.21    1.44
 -14   6   0   34.56    1.46
  12  -6   0   57.67    2.06
  12  -6   0   57.30    1.91
  12  -6   0   57.74    2.07
  12  -6   0   52.92    2.02
 -12   6   0   56.26    2.06
 -12   6   0   57.47    2.02
 -12   6   0   56.80    1.97
 -12   6   0   57.36    2.06
  10  -6   0    2.05    0.39
  10  -6   0    2.30    0.41
  10  -6   0    1.63    0.39
  10  -6   0    2.31    0.31
 -10   6   0    2.92    0.46
 -10   6   0    2.37    0.42
 -10   6   0    2.50    0.37
 -10   6   0    2.82    0.44
   8  -6   0   31.55    1.14
   8  -6   0   32.22    1.28
   8  -6   0   31.91    1.27
   8  -6   0   29.21    1.23
  -8   6   0   30.35    1.17
  -8   6   0   30.44    1.25
  -8   6   0   31.63    1.28
  -8   6   0   31.43    1.28
   6  -6   0    1.43    0.32
   6  -6   0    1.55    0.30
   6  -6   0    1.54    0.23
   6  -6   0    1.52    0.31
  -6   6   0    1.28    0.30
  -6   6   0    1.54    0.28
  -6   6   0    1.90    0.36
  -6   6   0    1.24    0.30
   4  -6   0   27.56    1.08
   4  -6   0   26.99    1.00
   4  -6   0   29.10    1.13
   4  -6   0   26.56    1.09
  -4   6   0   27.25    1.13
  -4   6   0   27.62    1.09
  -4   6   0   26.96    1.02
  -4   6   0   27.67    1.07
   2  -6   0   20.85    0.81
   2  -6   0   20.49    0.89
   2  -6   0   22.17    0.94
   2  -6   0   21.60    0.88
  -2   6   0   19.97    0.86
  -2   6   0   20.06    0.89
  -2   6   0   20.54    0.82
  -2   6   0   21.25    0.95
   0  -6   0   47.88    1.62
   0  -6   0   45.42    1.54
   0  -6   0   44.97    1.56
   0   6   0   44.72    1.54
   0   6   0   45.10    1.49
   0   6   0   43.92    1.55
   0   6   0   41.36    1.62
  -2  -6   0   20.26    0.85
  -2  -6   0   21.48    0.94
  -2  -6   0   20.74    0.89
   2   6   0   21.23    0.87
   2   6   0   21.80    0.85
   2   6   0   18.73    0.95
   2   6   0   20.60    0.88
  -4  -6   0   27.99    1.05
  -4  -6   0   25.69    1.13
  -4  -6   0   28.56    1.10
   4   6   0   26.62    1.06
   4   6   0   22.77    1.14
   4   6   0   26.86    1.05
  -6  -6   0    1.81    0.34
  -6  -6   0    0.80    0.36
  -6  -6   0    1.27    0.27
   6   6   0    1.39    0.30
   6   6   0    1.60    0.33
  -8  -6   0   29.45    1.34
  -8  -6   0   31.16    1.28
  -8  -6   0   30.43    1.21
   8   6   0   30.82    1.23
   8   6   0   31.71    1.26
 -10  -6   0    2.35    0.44
 -10  -6   0    2.28    0.40
 -10  -6   0    1.77    0.44
  10   6   0    2.23    0.42
  10   6   0    2.20    0.42
 -12  -6   0   55.92    1.95
 -12  -6   0   55.97    2.01
 -12  -6   0   46.64    2.03
  12   6   0   54.40    1.97
  12   6   0   53.57    1.95
 -14  -6   0   32.33    1.47
 -14  -6   0   30.91    1.39
  14   6   0   33.63    1.43
  14   6   0   32.12    1.46
 -16  -6   0   10.85    0.97
 -16  -6   0   10.93    0.83
  16   6   0   11.61    0.90
  16   6   0   10.94    0.94
 -18  -6   0   -0.16    0.44
 -18  -6   0    0.09    0.48
  18   6   0    0.00    0.43
  18   6   0    0.01    0.46
 -20  -6   0   23.45    1.35
 -20  -6   0   24.88    1.46
  20   6   0   23.23    1.59
  20   6   0   22.30    1.65
 -22  -6   0   17.98    1.30
 -22  -6   0   16.00    1.36
  22   6   0   19.55    1.54
  22   6   0   17.10    1.32
 -24  -6   0    1.18    0.83
 -24  -6   0    2.79    0.79
  24   6   0    2.80    0.77
 -26  -6   0    8.35    1.20
 -26  -6   0    7.96    1.08
  26   6   0    7.83    1.08
  26   6   0    7.70    1.08
 -28  -6   0    2.09    1.08
 -28  -6   0    1.07    1.02
  28   6   0    3.62    1.05
  28   6   0    1.09    0.89
 -30  -6   0    1.29    1.05
 -30  -6   0    2.89    0.98
  30   6   0    5.82    1.24
  30   6   0    4.73    1.14
 -32  -6   0    3.26    1.19
  31  -7   0    0.18    0.85
 -31   7   0   -0.15    0.92
 -31   7   0    0.67    1.41
  29  -7   0    1.35    0.92
  29  -7   0    0.93    1.05
 -29   7   0    2.99    1.19
 -29   7   0    2.09    1.04
 -29   7   0    1.75    0.96
  27  -7   0   11.63    1.35
  27  -7   0   12.12    1.17
  27  -7   0   12.77    1.43
 -27   7   0   13.36    1.48
 -27   7   0   14.04    1.64
 -27   7   0   12.64    1.44
  25  -7   0    3.00    0.91
  25  -7   0    0.78    0.79
  25  -7   0    0.61    0.54
 -25   7   0    1.81    0.81
 -25   7   0    2.76    0.94
  23  -7   0    5.66    0.70
  23  -7   0    6.17    0.91
  23  -7   0    4.69    0.93
 -23   7   0    5.04    0.85
 -23   7   0    7.41    1.04
 -23   7   0    5.26    0.91
  21  -7   0    1.15    0.65
  21  -7   0    1.20    1.08
  21  -7   0    0.70    0.43
 -21   7   0    0.70    0.66
 -21   7   0    0.84    0.58
  19  -7   0   11.36    0.82
  19  -7   0   10.63    1.01
  19  -7   0    9.51    1.20
 -19   7   0    9.92    1.02
 -19   7   0   10.43    0.97
 -19   7   0   10.84    0.88
 -19   7   0    9.27    1.65
  17  -7   0   13.94    0.85
  17  -7   0   14.73    1.08
  17  -7   0   14.73    1.04
  17  -7   0   15.41    1.09
 -17   7   0   13.55    0.94
 -17   7   0   13.76    1.03
 -17   7   0   14.85    1.11
 -17   7   0   13.10    1.06
  15  -7   0   38.06    1.68
  15  -7   0   37.30    1.64
  15  -7   0   36.89    1.64
  15  -7   0   38.52    1.47
 -15   7   0   37.91    1.67
 -15   7   0   38.70    1.68
 -15   7   0   40.44    1.66
 -15   7   0   38.71    1.56
  13  -7   0    1.44    0.42
  13  -7   0    0.60    0.29
  13  -7   0    0.90    0.42
  13  -7   0    0.49    0.39
 -13   7   0    0.76    0.40
 -13   7   0    0.80    0.35
 -13   7   0    0.89    0.41
 -13   7   0    1.22    0.43
  11  -7   0   31.15    1.34
  11  -7   0   31.71    1.20
  11  -7   0   29.93    1.35
  11  -7   0   28.71    1.33
 -11   7   0   31.90    1.35
 -11   7   0   31.03    1.26
 -11   7   0   31.03    1.34
 -11   7   0   30.66    1.35
   9  -7   0    0.78    0.25
   9  -7   0    0.73    0.38
   9  -7   0    0.85    0.33
   9  -7   0    1.18    0.37
  -9   7   0    1.58    0.33
  -9   7   0    0.59    0.36
  -9   7   0    1.24    0.37
  -9   7   0    1.14    0.36
   7  -7   0  183.91    5.64
   7  -7   0  196.52    5.68
   7  -7   0  187.15    5.52
   7  -7   0  191.79    5.66
  -7   7   0  187.67    5.56
  -7   7   0  190.36    5.69
  -7   7   0  190.07    5.63
  -7   7   0  179.51    5.65
   5  -7   0   11.95    0.72
   5  -7   0   12.70    0.74
   5  -7   0   12.49    0.74
   5  -7   0   11.77    0.61
  -5   7   0   10.95    0.73
  -5   7   0   13.03    0.73
  -5   7   0   11.76    0.72
  -5   7   0   12.23    0.66
   3  -7   0    1.34    0.34
   3  -7   0    1.41    0.26
   3  -7   0    1.13    0.33
   3  -7   0    1.13    0.28
  -3   7   0    1.34    0.27
  -3   7   0    1.69    0.34
  -3   7   0    1.65    0.34
  -3   7   0    1.21    0.35
   1  -7   0    4.33    0.41
   1  -7   0    4.34    0.49
   1  -7   0    3.63    0.46
  -1   7   0    3.97    0.44
  -1   7   0    4.66    0.40
  -1   7   0    4.28    0.43
  -1   7   0    3.56    0.51
  -1  -7   0    4.11    0.50
  -1  -7   0    3.67    0.40
  -1  -7   0    3.91    0.47
   1   7   0    4.25    0.43
   1   7   0    4.24    0.40
   1   7   0    4.28    0.54
   1   7   0    3.85    0.45
  -3  -7   0    1.65    0.31
  -3  -7   0    0.94    0.35
  -3  -7   0    1.68    0.36
   3   7   0    1.17    0.28
   3   7   0    1.23    0.31
   3   7   0    1.83    0.33
   3   7   0    0.96    0.38
  -5  -7   0   11.67    0.73
  -5  -7   0   11.27    0.76
  -5  -7   0   12.10    0.68
   5   7   0   10.73    0.69
   5   7   0    8.18    0.71
   5   7   0   11.40    0.70
  -7  -7   0  181.18    5.42
  -7  -7   0  183.79    5.57
  -7  -7   0  179.09    5.46
   7   7   0  182.58    5.45
   7   7   0  178.62    5.43
  -9  -7   0    0.57    0.45
  -9  -7   0    0.71    0.33
  -9  -7   0    0.44    0.36
   9   7   0    1.08    0.35
   9   7   0    0.87    0.36
 -11  -7   0   27.45    1.40
 -11  -7   0   30.61    1.29
 -11  -7   0   29.22    1.34
  11   7   0   28.68    1.27
  11   7   0   29.31    1.31
 -13  -7   0    0.60    0.47
 -13  -7   0    0.68    0.36
 -13  -7   0   -0.11    0.39
  13   7   0    1.24    0.42
  13   7   0    0.89    0.44
 -15  -7   0   33.06    1.72
 -15  -7   0   37.83    1.60
 -15  -7   0   38.62    1.69
  15   7   0   39.04    1.65
  15   7   0   38.91    1.67
 -17  -7   0   13.70    0.96
 -17  -7   0   12.10    1.16
 -17  -7   0   13.93    1.07
  17   7   0   11.60    1.04
  17   7   0   12.72    1.10
 -19  -7   0   11.91    1.05
 -19  -7   0    8.24    1.16
 -19  -7   0    9.86    1.12
  19   7   0    9.40    1.19
  19   7   0   12.90    1.50
 -21  -7   0    1.27    0.70
 -21  -7   0    0.80    0.61
  21   7   0    0.33    0.62
  21   7   0    1.14    0.67
 -23  -7   0    5.76    0.98
 -23  -7   0    4.30    0.85
  23   7   0    5.46    0.90
  23   7   0    4.39    0.89
 -25  -7   0    0.60    0.89
 -25  -7   0    1.17    0.82
  25   7   0    0.62    0.76
  25   7   0   -0.42    0.79
 -27  -7   0   10.26    1.33
 -27  -7   0   10.63    1.22
 -27  -7   0   10.86    1.48
  27   7   0    9.67    1.23
 -29  -7   0    1.13    1.00
 -29  -7   0    1.77    1.21
  29   7   0    2.79    1.04
  29   7   0   -0.66    1.12
 -31  -7   0    0.15    1.13
 -31  -7   0    2.35    1.43
  31   7   0    0.90    1.32
  30  -8   0    1.49    0.82
  30  -8   0    2.78    1.18
 -30   8   0    1.66    1.33
  28  -8   0   29.30    2.03
 -28   8   0   31.77    2.22
 -28   8   0   27.23    1.90
 -28   8   0   26.76    2.17
  26  -8   0    0.77    0.58
  26  -8   0    0.85    0.91
  26  -8   0    0.72    0.94
 -26   8   0    1.02    0.97
 -26   8   0    1.33    0.78
  24  -8   0   32.75    1.98
  24  -8   0   32.43    1.51
  24  -8   0   29.68    1.79
 -24   8   0   31.54    1.79
 -24   8   0   30.17    1.98
 -24   8   0   30.12    1.92
  22  -8   0   16.99    1.09
  22  -8   0   15.26    1.30
  22  -8   0   17.26    1.37
 -22   8   0   18.08    1.44
 -22   8   0   15.73    1.95
 -22   8   0   15.98    1.46
  20  -8   0   14.87    1.23
  20  -8   0   16.09    1.21
  20  -8   0   15.30    1.26
  20  -8   0   14.20    0.97
 -20   8   0   14.99    1.39
 -20   8   0   13.05    1.31
 -20   8   0   14.61    1.09
 -20   8   0   16.55    1.23
  18  -8   0   -0.17    0.35
  18  -8   0   -0.35    0.52
  18  -8   0    0.14    0.54
  18  -8   0   -0.37    0.61
 -18   8   0    0.22    0.49
 -18   8   0   -0.02    0.64
 -18   8   0   -0.20    0.42
  16  -8   0   51.56    2.10
  16  -8   0   47.69    2.05
  16  -8   0   50.91    2.07
  16  -8   0   48.40    1.83
 -16   8   0   50.21    2.09
 -16   8   0   49.10    1.92
 -16   8   0   49.71    2.03
 -16   8   0   49.58    2.01
  14  -8   0    0.55    0.45
  14  -8   0    1.52    0.47
  14  -8   0    0.75    0.49
  14  -8   0    1.26    0.35
 -14   8   0    0.57    0.48
 -14   8   0    0.64    0.48
 -14   8   0    1.91    0.53
 -14   8   0    1.32    0.43
  12  -8   0   33.55    1.52
  12  -8   0   33.32    1.32
  12  -8   0   33.72    1.50
  12  -8   0   33.00    1.47
 -12   8   0   34.86    1.51
 -12   8   0   35.10    1.41
 -12   8   0   32.41    1.49
 -12   8   0   32.71    1.48
  10  -8   0    4.04    0.57
  10  -8   0    5.05    0.67
  10  -8   0    4.97    0.59
  10  -8   0    3.84    0.43
 -10   8   0    4.26    0.56
 -10   8   0    3.52    0.54
 -10   8   0    4.97    0.56
 -10   8   0    4.45    0.63
   8  -8   0  104.27    3.38
   8  -8   0  101.43    3.36
   8  -8   0  107.04    3.40
   8  -8   0  106.05    3.23
  -8   8   0  104.55    3.28
  -8   8   0  101.97    3.40
  -8   8   0  105.62    3.43
  -8   8   0  102.86    3.35
   6  -8   0   86.13    2.76
   6  -8   0   88.70    2.92
   6  -8   0   91.22    2.93
   6  -8   0   86.69    2.89
  -6   8   0   88.54    2.88
  -6   8   0   86.34    2.95
  -6   8   0   88.01    2.92
  -6   8   0   87.65    2.80
   4  -8   0   88.45    2.93
   4  -8   0   88.77    2.93
   4  -8   0   89.28    2.82
   4  -8   0   95.62    2.98
  -4   8   0   87.99    2.83
  -4   8   0   87.24    2.93
  -4   8   0   91.56    3.03
  -4   8   0   91.54    2.92
   2  -8   0   25.87    1.14
   2  -8   0   27.63    1.20
   2  -8   0   27.80    1.21
   2  -8   0   24.94    1.06
  -2   8   0   26.61    1.08
  -2   8   0   27.83    1.18
  -2   8   0   28.60    1.18
  -2   8   0   28.44    1.28
   0  -8   0  297.57    8.32
   0  -8   0  274.05    8.23
   0  -8   0  282.43    8.22
   0   8   0  276.11    8.24
   0   8   0  280.21    8.21
   0   8   0  280.20    8.15
   0   8   0  282.39    8.39
  -2  -8   0   27.87    1.15
  -2  -8   0   27.81    1.22
  -2  -8   0   27.01    1.19
   2   8   0   23.72    1.24
   2   8   0   26.07    1.14
   2   8   0   25.02    1.13
   2   8   0   27.92    1.10
  -4  -8   0   89.10    2.94
  -4  -8   0   92.72    2.91
  -4  -8   0   96.45    3.04
   4   8   0   78.54    3.04
   4   8   0   89.94    2.86
   4   8   0   90.35    2.92
   4   8   0   89.11    2.91
  -6  -8   0   81.20    2.75
  -6  -8   0   87.29    2.74
  -6  -8   0   86.85    2.85
   6   8   0   86.57    2.76
   6   8   0   68.25    2.82
   6   8   0   82.11    2.72
  -8  -8   0  103.33    3.44
  -8  -8   0  100.33    3.28
  -8  -8   0  100.10    3.33
   8   8   0  103.23    3.33
   8   8   0  103.03    3.32
 -10  -8   0    4.98    0.56
 -10  -8   0    3.17    0.55
 -10  -8   0    3.25    0.61
  10   8   0    4.15    0.57
  10   8   0    3.94    0.51
 -12  -8   0   31.83    1.50
 -12  -8   0   31.45    1.60
 -12  -8   0   33.86    1.46
  12   8   0   33.42    1.47
  12   8   0   31.85    1.46
 -14  -8   0    0.89    0.60
 -14  -8   0    0.96    0.43
 -14  -8   0    1.40    0.57
  14   8   0    0.87    0.52
  14   8   0    1.33    0.47
 -16  -8   0   44.35    2.10
 -16  -8   0   45.83    2.01
 -16  -8   0   47.58    1.95
  16   8   0   48.62    1.98
  16   8   0   49.25    2.05
 -18  -8   0   -0.53    0.48
 -18  -8   0   -0.68    0.58
 -18  -8   0   -0.17    0.57
  18   8   0   -0.22    0.58
  18   8   0   -0.33    0.62
 -20  -8   0   14.40    1.31
 -20  -8   0   14.90    1.42
 -20  -8   0   15.97    1.20
  20   8   0   15.34    1.25
  20   8   0   14.70    1.30
 -22  -8   0   17.17    1.36
 -22  -8   0   16.51    1.57
 -22  -8   0   15.09    1.42
  22   8   0   16.45    1.41
  22   8   0   18.21    1.48
 -24  -8   0   29.58    1.77
 -24  -8   0   30.01    1.94
 -24  -8   0   26.82    2.03
  24   8   0   31.52    1.88
  24   8   0   30.45    1.84
 -26  -8   0    2.35    1.11
 -26  -8   0    1.01    0.96
 -26  -8   0    0.25    0.88
  26   8   0    0.39    0.83
  26   8   0    1.04    0.98
 -28  -8   0   31.33    2.07
 -28  -8   0   26.14    2.26
  28   8   0   28.26    2.26
 -30  -8   0    0.84    1.18
 -30  -8   0    3.21    1.36
  30   8   0   -0.71    1.41
  30   8   0   -0.87    1.06
  29  -9   0   -0.98    0.79
  29  -9   0    0.44    1.15
 -29   9   0   -2.64    1.16
 -29   9   0   -0.03    1.01
  27  -9   0    8.43    1.36
 -27   9   0    7.76    1.29
 -27   9   0    6.13    1.21
  25  -9   0    0.16    0.90
  25  -9   0    1.92    0.62
  25  -9   0    0.30    0.92
 -25   9   0    0.99    0.90
 -25   9   0    1.57    0.87
 -25   9   0   -0.25    0.82
  23  -9   0   12.55    1.05
  23  -9   0   10.78    1.21
  23  -9   0   12.69    1.55
 -23   9   0   11.53    1.32
 -23   9   0   11.60    1.33
 -23   9   0   14.24    1.50
  21  -9   0   23.58    1.66
  21  -9   0   23.85    1.58
  21  -9   0   22.75    1.23
  21  -9   0   24.86    1.53
 -21   9   0   23.79    1.53
 -21   9   0   24.33    1.52
 -21   9   0   20.65    1.56
 -21   9   0   21.74    1.39
  19  -9   0   32.32    2.54
  19  -9   0   27.83    1.64
  19  -9   0   30.06    1.60
  19  -9   0   29.27    1.37
 -19   9   0   29.31    1.67
 -19   9   0   30.37    1.52
 -19   9   0   28.72    1.64
 -19   9   0   33.23    1.76
  17  -9   0   18.23    1.26
  17  -9   0   17.46    0.98
  17  -9   0   18.18    1.25
  17  -9   0   15.73    1.15
 -17   9   0   16.84    1.18
 -17   9   0   16.49    1.11
 -17   9   0   14.51    1.84
 -17   9   0   16.44    1.45
  15  -9   0   20.16    2.04
  15  -9   0   21.99    1.08
  15  -9   0   22.91    1.34
  15  -9   0   22.86    1.30
 -15   9   0   22.73    1.35
 -15   9   0   20.98    1.32
 -15   9   0   21.58    1.30
 -15   9   0   22.59    1.20
  13  -9   0   64.23    2.20
  13  -9   0   63.56    2.40
  13  -9   0   65.07    2.42
 -13   9   0   62.19    2.41
 -13   9   0   61.63    2.28
 -13   9   0   63.89    2.37
 -13   9   0   63.44    2.41
  11  -9   0    0.56    0.43
  11  -9   0    1.03    0.34
  11  -9   0    1.47    0.50
  11  -9   0    1.27    0.45
 -11   9   0    1.50    0.51
 -11   9   0    0.86    0.39
 -11   9   0    1.01    0.43
 -11   9   0    1.59    0.47
   9  -9   0   40.17    1.63
   9  -9   0   37.91    1.59
   9  -9   0   36.10    1.43
   9  -9   0   37.80    1.60
  -9   9   0   38.08    1.58
  -9   9   0   38.57    1.51
  -9   9   0   36.27    1.62
  -9   9   0   39.16    1.68
   7  -9   0   69.70    2.46
   7  -9   0   68.00    2.29
   7  -9   0   70.34    2.46
   7  -9   0   73.79    2.50
  -7   9   0   69.35    2.36
  -7   9   0   68.89    2.52
  -7   9   0   69.83    2.43
  -7   9   0   68.10    2.47
   5  -9   0   67.56    2.36
   5  -9   0   64.18    2.32
   5  -9   0   69.46    2.38
   5  -9   0   65.15    2.21
  -5   9   0   64.12    2.35
  -5   9   0   66.73    2.33
  -5   9   0   70.16    2.47
  -5   9   0   65.06    2.24
   3  -9   0  125.05    3.98
   3  -9   0  124.57    3.89
   3  -9   0  127.98    4.02
   3  -9   0  130.21    4.04
  -3   9   0  125.91    3.98
  -3   9   0  120.01    3.99
  -3   9   0  129.68    3.92
  -3   9   0  131.50    4.17
   1  -9   0   53.27    1.95
   1  -9   0   52.43    1.90
   1  -9   0   54.08    1.97
  -1   9   0   50.70    1.90
  -1   9   0   51.79    2.06
  -1   9   0   53.75    1.86
  -1   9   0   50.31    1.92
  -1  -9   0   52.69    1.97
  -1  -9   0   53.19    1.91
  -1  -9   0   54.79    2.00
   1   9   0   51.90    1.93
   1   9   0   54.21    1.87
   1   9   0   47.64    2.07
   1   9   0   52.75    1.93
  -3  -9   0  130.04    4.04
  -3  -9   0  124.32    3.98
  -3  -9   0  125.34    3.93
   3   9   0  123.57    3.94
   3   9   0  129.26    3.89
   3   9   0  126.69    3.97
   3   9   0  116.46    4.13
  -5  -9   0   62.89    2.32
  -5  -9   0   64.05    2.27
  -5  -9   0   64.78    2.23
   5   9   0   65.59    2.25
   5   9   0   66.88    2.19
   5   9   0   52.67    2.35
   5   9   0   63.48    2.25
  -7  -9   0   67.94    2.39
  -7  -9   0   67.21    2.44
  -7  -9   0   69.53    2.52
   7   9   0   69.22    2.42
   7   9   0   69.10    2.43
  -9  -9   0   37.99    1.74
  -9  -9   0   36.43    1.63
  -9  -9   0   37.67    1.55
   9   9   0   36.07    1.55
   9   9   0   38.64    1.61
 -11  -9   0    0.89    0.52
 -11  -9   0    1.02    0.42
 -11  -9   0    1.70    0.53
  11   9   0    1.17    0.46
  11   9   0    1.36    0.49
 -13  -9   0   60.07    2.46
 -13  -9   0   61.65    2.27
  13   9   0   59.20    2.30
  13   9   0   60.27    2.32
 -15  -9   0   19.90    1.43
 -15  -9   0   21.19    1.19
 -15  -9   0   19.80    1.28
  15   9   0   23.37    1.39
  15   9   0   20.83    1.27
 -17  -9   0   17.12    1.14
 -17  -9   0   15.33    1.29
 -17  -9   0   17.41    1.42
  17   9   0   14.77    1.20
  17   9   0   17.30    1.18
 -19  -9   0   28.55    1.80
 -19  -9   0   28.58    1.56
 -19  -9   0   28.63    1.73
  19   9   0   28.16    1.63
  19   9   0   28.54    1.62
 -21  -9   0   20.00    1.96
 -21  -9   0   22.65    1.54
 -21  -9   0   24.69    1.66
  21   9   0   25.31    1.69
  21   9   0   24.73    1.55
 -23  -9   0   11.30    1.38
 -23  -9   0    9.30    1.20
 -23  -9   0   11.53    1.59
  23   9   0   11.91    1.51
  23   9   0   10.80    1.35
 -25  -9   0   -0.34    0.91
 -25  -9   0    1.46    0.90
 -25  -9   0    1.09    1.04
  25   9   0    0.33    0.99
  25   9   0    0.50    0.82
 -27  -9   0    5.87    1.25
 -27  -9   0    8.14    1.41
  27   9   0    6.45    1.14
  27   9   0    7.32    1.29
 -29  -9   0    0.75    1.32
 -29  -9   0   -0.29    1.06
  29   9   0    1.54    1.34
  28 -10   0    0.05    0.73
  28 -10   0   -1.82    1.11
 -28  10   0    0.54    1.03
 -28  10   0    2.94    1.20
  26 -10   0    0.64    1.06
 -26  10   0   -0.12    0.98
 -26  10   0    2.48    1.07
 -26  10   0   -0.11    0.95
  24 -10   0    6.52    1.15
  24 -10   0    9.47    1.03
  24 -10   0    6.53    1.11
 -24  10   0    7.86    1.14
 -24  10   0    7.92    1.18
 -24  10   0    6.35    1.08
  22 -10   0   32.59    1.55
  22 -10   0   27.34    1.82
  22 -10   0   34.57    1.94
  22 -10   0   34.31    2.00
 -22  10   0   33.63    1.79
 -22  10   0   31.72    1.87
 -22  10   0   31.76    1.91
 -22  10   0   34.74    2.01
  20 -10   0    3.82    0.84
  20 -10   0    3.23    0.83
  20 -10   0    4.28    0.60
  20 -10   0    3.73    0.80
 -20  10   0    4.20    0.73
 -20  10   0    4.49    0.91
 -20  10   0    5.51    0.88
 -20  10   0    4.72    0.99
  18 -10   0    2.09    0.68
  18 -10   0    2.07    0.68
  18 -10   0    1.49    0.48
  18 -10   0    2.44    0.76
 -18  10   0    2.23    0.69
 -18  10   0    1.01    0.78
 -18  10   0    2.82    0.63
 -18  10   0    2.35    0.78
  16 -10   0    2.30    0.49
  16 -10   0    3.01    0.70
  16 -10   0    2.76    0.70
  16 -10   0    3.32    0.71
 -16  10   0    2.89    0.58
 -16  10   0    1.60    0.80
 -16  10   0    3.12    0.71
 -16  10   0    2.73    0.70
  14 -10   0    8.62    0.92
  14 -10   0    8.22    0.91
  14 -10   0    8.36    0.72
  14 -10   0    8.43    0.92
 -14  10   0    8.13    0.94
 -14  10   0    8.06    1.01
 -14  10   0    8.85    0.86
 -14  10   0    7.33    0.99
  12 -10   0   23.87    1.33
  12 -10   0   22.03    1.07
  12 -10   0   23.63    1.31
  12 -10   0   18.22    1.84
 -12  10   0   21.77    1.20
 -12  10   0   23.27    1.38
 -12  10   0   24.02    1.29
 -12  10   0   23.97    1.37
  10 -10   0    9.35    0.95
  10 -10   0   10.47    0.94
  10 -10   0   10.14    0.88
  10 -10   0    9.62    0.70
 -10  10   0   10.42    0.91
 -10  10   0    8.98    0.87
 -10  10   0    8.06    0.89
 -10  10   0    9.47    0.78
   8 -10   0   39.17    1.66
   8 -10   0   41.13    1.68
   8 -10   0   38.92    1.68
   8 -10   0   36.57    1.46
  -8  10   0   38.85    1.72
  -8  10   0   37.25    1.63
  -8  10   0   36.42    1.67
  -8  10   0   36.71    1.54
   6 -10   0   27.69    1.18
   6 -10   0   29.09    1.34
   6 -10   0   29.10    1.36
   6 -10   0   32.59    1.45
  -6  10   0   28.36    1.27
  -6  10   0   27.35    1.37
  -6  10   0   29.17    1.34
  -6  10   0   28.51    1.45
   4 -10   0   31.13    1.39
   4 -10   0   27.60    1.29
   4 -10   0   27.85    1.20
   4 -10   0   29.46    1.34
  -4  10   0   30.11    1.44
  -4  10   0   27.96    1.25
  -4  10   0   25.31    1.28
  -4  10   0   28.00    1.31
   2 -10   0    5.14    0.63
   2 -10   0    5.59    0.61
   2 -10   0    5.78    0.76
  -2  10   0    5.27    0.72
  -2  10   0    5.07    0.55
  -2  10   0    5.58    0.63
  -2  10   0    5.75    0.69
   0 -10   0   56.53    2.12
   0 -10   0   55.30    2.08
   0 -10   0   61.27    2.17
   0  10   0   54.50    2.09
   0  10   0   54.66    2.07
   0  10   0   57.03    2.29
   0  10   0   55.93    2.02
  -2 -10   0    5.66    0.63
  -2 -10   0    5.89    0.73
  -2 -10   0    5.45    0.72
   2  10   0    5.03    0.62
   2  10   0    6.59    0.71
   2  10   0    4.25    0.74
   2  10   0    5.74    0.64
  -4 -10   0   29.01    1.38
  -4 -10   0   27.24    1.27
  -4 -10   0   27.18    1.34
   4  10   0   27.50    1.30
   4  10   0   23.23    1.37
   4  10   0   27.34    1.28
   4  10   0   27.14    1.22
  -6 -10   0   28.92    1.47
  -6 -10   0   27.47    1.28
  -6 -10   0   27.90    1.37
   6  10   0   27.12    1.31
   6  10   0   29.14    1.30
   6  10   0   27.11    1.30
  -8 -10   0   37.63    1.61
  -8 -10   0   37.22    1.68
  -8 -10   0   39.68    1.79
   8  10   0   38.38    1.59
   8  10   0   37.49    1.64
   8  10   0   38.59    1.67
 -10 -10   0    8.75    1.03
 -10 -10   0    8.96    0.94
 -10 -10   0    9.58    0.79
  10  10   0    8.51    0.85
  10  10   0    9.33    0.82
 -12 -10   0   21.65    1.35
 -12 -10   0   22.38    1.46
 -12 -10   0   23.11    1.24
  12  10   0   21.21    1.33
  12  10   0   20.78    1.28
 -14 -10   0    8.32    1.04
 -14 -10   0    6.92    0.90
 -14 -10   0    7.97    0.91
  14  10   0    9.09    0.97
  14  10   0    8.19    0.91
 -16 -10   0    1.94    0.59
 -16 -10   0    2.76    0.67
 -16 -10   0    2.22    0.81
  16  10   0    2.86    0.69
  16  10   0    3.33    0.77
 -18 -10   0    1.90    0.79
 -18 -10   0    2.54    0.71
 -18 -10   0    1.63    0.78
  18  10   0    2.48    0.73
  18  10   0    2.28    0.65
 -20 -10   0    3.09    0.87
 -20 -10   0    2.74    0.95
 -20 -10   0    4.01    1.01
  20  10   0    5.26    0.97
  20  10   0    2.85    0.80
 -22 -10   0   31.79    1.98
 -22 -10   0   33.05    2.16
 -22 -10   0   34.29    1.97
  22  10   0   32.03    1.96
  22  10   0   32.78    1.83
 -24 -10   0    6.56    1.22
 -24 -10   0    9.17    1.58
 -24 -10   0    7.88    1.15
  24  10   0    7.41    1.10
  24  10   0    8.22    1.21
 -26 -10   0    2.37    1.13
 -26 -10   0    2.28    1.05
  26  10   0    0.52    0.88
  26  10   0    1.43    1.10
 -28 -10   0   -0.33    1.07
 -28 -10   0    2.05    1.35
  28  10   0    1.10    1.06
  28  10   0   -0.19    1.30
  27 -11   0    0.17    0.74
  27 -11   0    4.46    1.31
 -27  11   0   -0.17    1.19
 -27  11   0   -1.44    1.23
 -27  11   0    1.89    1.16
  25 -11   0    0.93    1.02
  25 -11   0    0.20    0.70
 -25  11   0   -1.13    0.98
 -25  11   0   -0.30    1.01
 -25  11   0   -0.17    1.08
  23 -11   0   -1.41    0.84
  23 -11   0   -1.14    0.83
  23 -11   0    0.25    0.59
  23 -11   0   -0.36    0.88
 -23  11   0    0.15    0.72
 -23  11   0   -1.61    0.86
 -23  11   0   -1.10    0.86
 -23  11   0   -0.49    0.84
  21 -11   0    3.90    0.98
  21 -11   0    3.71    0.95
  21 -11   0    2.54    0.92
  21 -11   0    4.73    0.67
 -21  11   0    3.53    0.91
 -21  11   0    2.55    0.75
 -21  11   0    3.81    0.93
 -21  11   0    3.24    1.02
  19 -11   0    3.24    0.89
  19 -11   0    3.25    0.78
  19 -11   0    2.41    0.53
  19 -11   0    3.02    0.81
 -19  11   0    3.48    0.90
 -19  11   0    2.10    0.77
 -19  11   0    2.64    0.79
  17 -11   0    0.59    0.62
  17 -11   0    0.68    0.58
  17 -11   0    0.25    0.41
  17 -11   0    0.82    0.68
 -17  11   0   -0.64    0.58
 -17  11   0   -0.59    0.64
 -17  11   0    0.76    0.68
 -17  11   0    0.08    0.52
  15 -11   0    0.09    0.38
  15 -11   0   -0.42    0.59
  15 -11   0    0.08    0.57
  15 -11   0    0.56    0.59
 -15  11   0    0.54    0.61
 -15  11   0   -0.02    0.47
 -15  11   0   -0.76    0.61
  13 -11   0    6.30    0.71
  13 -11   0    6.78    0.91
  13 -11   0    8.42    1.37
  13 -11   0    7.06    0.84
 -13  11   0    7.94    0.85
 -13  11   0    7.71    0.88
 -13  11   0    4.88    1.41
 -13  11   0    7.43    0.97
  11 -11   0   35.73    1.72
  11 -11   0   34.39    1.46
  11 -11   0   35.44    1.72
  11 -11   0   35.63    1.69
 -11  11   0   37.51    1.61
 -11  11   0   37.24    1.76
 -11  11   0   36.03    1.78
 -11  11   0   35.14    1.69
   9 -11   0    0.04    0.31
   9 -11   0    0.52    0.47
   9 -11   0   -0.11    0.74
   9 -11   0    0.29    0.48
  -9  11   0    0.17    0.47
  -9  11   0    0.22    0.55
  -9  11   0    0.28    0.46
  -9  11   0    0.01    0.40
   7 -11   0   24.44    1.29
   7 -11   0   21.08    1.25
   7 -11   0   21.49    1.04
   7 -11   0   22.52    1.25
  -7  11   0   22.77    1.34
  -7  11   0   21.56    1.20
  -7  11   0   22.41    1.24
  -7  11   0   22.65    1.17
   5 -11   0   61.31    2.33
   5 -11   0   60.37    2.18
   5 -11   0   62.75    2.36
   5 -11   0   62.82    2.36
  -5  11   0   60.56    2.30
  -5  11   0   59.44    2.47
  -5  11   0   63.65    2.37
  -5  11   0   65.43    2.26
   3 -11   0    9.54    0.83
   3 -11   0    8.49    0.82
   3 -11   0    9.44    0.86
  -3  11   0    7.89    0.79
  -3  11   0    8.61    0.78
  -3  11   0    8.72    0.85
  -3  11   0    8.33    0.92
   1 -11   0   57.74    2.16
   1 -11   0   55.05    2.12
   1 -11   0   54.44    2.07
  -1  11   0   53.45    2.09
  -1  11   0   56.72    2.02
  -1  11   0   52.45    2.06
  -1  11   0   51.93    2.29
  -1 -11   0   57.75    2.17
  -1 -11   0   53.56    2.11
  -1 -11   0   52.92    2.05
   1  11   0   55.00    1.99
   1  11   0   49.23    2.23
   1  11   0   53.73    2.08
   1  11   0   53.50    2.06
  -3 -11   0    9.88    0.82
  -3 -11   0    9.48    0.95
  -3 -11   0    9.50    0.85
   3  11   0    9.50    0.75
   3  11   0    8.32    1.01
   3  11   0    9.03    0.81
   3  11   0    8.85    0.85
  -5 -11   0   58.88    2.28
  -5 -11   0   61.39    2.24
  -5 -11   0   64.80    2.40
   5  11   0   59.66    2.26
   5  11   0   61.03    2.18
   5  11   0   49.18    2.41
   5  11   0   59.35    2.24
  -7 -11   0   22.30    1.37
  -7 -11   0   21.29    1.32
  -7 -11   0   19.90    1.14
   7  11   0   20.63    1.18
   7  11   0   21.71    1.15
   7  11   0   21.45    1.26
  -9 -11   0   -0.64    0.45
  -9 -11   0   -0.07    0.41
  -9 -11   0    0.13    0.58
   9  11   0    0.20    0.44
   9  11   0    0.17    0.49
   9  11   0   -0.32    0.39
 -11 -11   0   34.16    1.70
 -11 -11   0   34.57    1.84
 -11 -11   0   37.99    1.68
  11  11   0   36.06    1.70
  11  11   0   37.15    1.72
 -13 -11   0    8.35    1.14
 -13 -11   0    6.86    0.87
 -13 -11   0    6.82    0.87
  13  11   0    7.02    0.87
 -15 -11   0    0.10    0.54
 -15 -11   0    0.42    0.69
 -15 -11   0    0.23    0.89
  15  11   0    0.23    0.59
  15  11   0    0.50    0.64
 -17 -11   0    0.46    0.70
 -17 -11   0    0.23    0.58
 -17 -11   0    0.49    0.72
  17  11   0   -0.36    0.61
  17  11   0    0.67    0.70
 -19 -11   0    3.33    0.96
 -19 -11   0    3.26    0.91
 -19 -11   0    2.86    0.96
  19  11   0    2.64    0.83
  19  11   0    3.07    0.82
 -21 -11   0    4.04    0.98
 -21 -11   0    2.75    0.93
  21  11   0    3.78    0.99
  21  11   0    3.66    0.90
 -23 -11   0    1.16    0.86
 -23 -11   0   -0.22    0.99
 -23 -11   0    2.01    1.00
  23  11   0    1.77    0.84
  23  11   0   -0.24    0.93
 -25 -11   0    1.01    1.15
 -25 -11   0    2.39    1.02
  25  11   0    1.37    0.98
  25  11   0    0.21    1.02
 -27 -11   0    3.46    1.22
 -27 -11   0    3.65    1.35
  27  11   0    2.52    1.13
  27  11   0    2.22    1.39
  26 -12   0    2.10    1.14
  26 -12   0    0.90    0.80
 -26  12   0    2.40    1.15
 -26  12   0    3.71    1.26
 -26  12   0    5.25    1.47
  24 -12   0    4.54    0.81
  24 -12   0    7.11    1.27
  24 -12   0    5.71    1.22
 -24  12   0    5.68    1.27
 -24  12   0    5.80    1.04
 -24  12   0    6.76    1.22
 -24  12   0    3.78    1.21
  22 -12   0   -0.72    0.85
  22 -12   0   -0.31    0.85
  22 -12   0    0.57    0.84
  22 -12   0    0.14    0.71
 -22  12   0    1.64    0.88
 -22  12   0    0.41    0.97
 -22  12   0    1.31    0.94
 -22  12   0    0.55    0.87
  20 -12   0   13.09    1.56
  20 -12   0   13.11    1.46
  20 -12   0   10.31    1.41
  20 -12   0   10.62    1.09
 -20  12   0   13.13    1.48
 -20  12   0   13.59    1.53
 -20  12   0   14.40    1.57
 -20  12   0   12.55    1.37
  18 -12   0    3.88    0.86
  18 -12   0    5.61    1.02
  18 -12   0    5.87    0.95
  18 -12   0    5.12    0.67
 -18  12   0    5.80    0.99
 -18  12   0    5.22    0.82
 -18  12   0    6.19    1.07
 -18  12   0    7.73    1.11
  16 -12   0   18.38    1.38
  16 -12   0   16.09    1.41
  16 -12   0   17.66    1.52
  16 -12   0   17.58    1.08
 -16  12   0   17.75    1.49
 -16  12   0   17.31    1.51
 -16  12   0   20.12    1.63
  14 -12   0    6.76    0.77
  14 -12   0    4.82    0.82
  14 -12   0    6.63    0.87
  14 -12   0    6.55    0.92
 -14  12   0    5.62    0.97
 -14  12   0    6.25    0.94
 -14  12   0    6.08    0.77
 -14  12   0    6.11    0.90
  12 -12   0    1.86    0.61
  12 -12   0    2.29    0.69
  12 -12   0    1.74    0.65
  12 -12   0    2.25    0.46
 -12  12   0    2.11    0.75
 -12  12   0    2.55    0.58
 -12  12   0    1.42    0.61
  10 -12   0    7.17    0.90
  10 -12   0    6.77    0.75
  10 -12   0    7.03    0.94
 -10  12   0    6.21    0.91
 -10  12   0    5.30    0.83
 -10  12   0    6.08    0.81
 -10  12   0    8.94    0.86
   8 -12   0   -0.32    0.46
   8 -12   0   -0.03    0.49
   8 -12   0   -0.24    0.34
   8 -12   0   -0.08    0.52
  -8  12   0    0.55    0.56
  -8  12   0   -0.30    0.54
  -8  12   0   -0.59    0.47
  -8  12   0    0.45    0.42
   6 -12   0    1.10    0.52
   6 -12   0    1.16    0.40
   6 -12   0    0.21    0.51
   6 -12   0    1.14    0.53
  -6  12   0    0.62    0.50
  -6  12   0    0.60    0.57
  -6  12   0    0.64    0.41
  -6  12   0    1.63    0.55
   4 -12   0    0.96    0.50
   4 -12   0    1.10    0.62
   4 -12   0    1.35    0.74
  -4  12   0    1.66    0.57
  -4  12   0    1.44    0.53
  -4  12   0    0.90    0.64
  -4  12   0    2.10    0.47
   2 -12   0    2.74    0.95
   2 -12   0    3.63    0.61
  -2  12   0    4.00    0.65
  -2  12   0    3.35    0.61
  -2  12   0    3.66    0.55
  -2  12   0    2.69    0.74
   0 -12   0   27.70    1.73
   0 -12   0   29.69    1.47
   0 -12   0   31.77    1.55
   0  12   0   31.68    1.45
   0  12   0   28.84    1.47
   0  12   0   32.69    1.53
   0  12   0   30.06    1.73
  -2 -12   0    3.60    0.70
  -2 -12   0    2.32    1.13
  -2 -12   0    3.62    0.62
   2  12   0    3.89    0.57
   2  12   0    3.17    0.63
   2  12   0    3.73    0.65
   2  12   0    2.76    0.75
  -4 -12   0    1.59    0.51
  -4 -12   0    2.26    0.64
  -4 -12   0    2.39    0.71
   4  12   0    1.39    0.61
   4  12   0    1.66    0.53
   4  12   0    1.37    0.51
  -6 -12   0    0.41    0.55
  -6 -12   0    0.31    0.58
  -6 -12   0   -0.09    0.41
   6  12   0    0.73    0.52
   6  12   0    0.23    0.68
   6  12   0    0.61    0.49
   6  12   0    0.19    0.44
  -8 -12   0   -0.32    0.42
  -8 -12   0   -0.52    0.51
  -8 -12   0    0.00    0.60
   8  12   0   -0.44    0.39
   8  12   0   -0.50    0.50
   8  12   0   -0.24    0.47
 -10 -12   0    6.51    0.78
  10  12   0    7.10    1.00
  10  12   0    6.31    0.81
 -12 -12   0    2.38    0.69
 -12 -12   0    2.53    0.67
 -12 -12   0    0.78    0.80
  12  12   0    2.43    0.65
  12  12   0    2.67    0.59
  12  12   0    1.87    0.68
 -14 -12   0    5.97    0.86
 -14 -12   0    5.82    0.89
 -14 -12   0    6.12    1.02
  14  12   0    6.76    0.88
 -16 -12   0   18.49    1.44
 -16 -12   0   16.49    1.43
 -16 -12   0   20.99    1.66
  16  12   0   19.35    1.45
  16  12   0   19.10    1.45
 -18 -12   0    5.65    1.06
 -18 -12   0    4.80    0.95
  18  12   0    6.85    1.07
  18  12   0    5.99    1.00
 -20 -12   0   11.66    1.26
 -20 -12   0   11.68    1.41
 -20 -12   0   11.43    1.57
  20  12   0   11.21    1.29
  20  12   0   12.83    1.39
 -22 -12   0   -0.46    0.98
 -22 -12   0   -0.37    0.85
 -22 -12   0   -0.47    0.98
  22  12   0    0.12    0.86
  22  12   0    2.36    1.05
 -24 -12   0    7.30    1.29
 -24 -12   0    4.72    1.08
  24  12   0    6.14    1.35
  24  12   0    6.67    1.10
 -26 -12   0    1.63    1.34
 -26 -12   0    3.64    1.16
  26  12   0    0.66    1.36
  26  12   0    1.09    1.08
  25 -13   0   10.81    2.49
  25 -13   0    7.38    1.00
  25 -13   0    9.17    1.42
 -25  13   0    7.70    1.19
 -25  13   0    6.75    1.42
 -25  13   0    7.26    1.53
 -25  13   0   10.38    1.61
  23 -13   0    5.46    1.13
  23 -13   0    4.36    1.23
  23 -13   0    6.30    0.85
 -23  13   0    6.79    1.24
 -23  13   0    4.88    1.06
 -23  13   0    4.28    1.27
 -23  13   0    5.70    1.31
  21 -13   0    3.38    1.08
  21 -13   0    3.94    0.75
  21 -13   0    5.14    1.11
  21 -13   0    2.49    1.11
 -21  13   0    4.54    1.07
 -21  13   0    5.03    0.90
 -21  13   0    3.35    1.00
 -21  13   0    5.49    1.16
  19 -13   0   29.94    2.05
  19 -13   0   27.31    1.79
  19 -13   0   31.84    1.84
  19 -13   0   31.28    2.05
 -19  13   0   28.43    2.10
 -19  13   0   26.67    1.89
 -19  13   0   30.27    1.97
  17 -13   0    0.50    0.81
  17 -13   0   -0.53    0.71
  17 -13   0    0.65    0.72
  17 -13   0   -0.62    0.51
 -17  13   0   -0.65    0.68
 -17  13   0   -0.02    0.79
 -17  13   0   -0.86    0.82
 -17  13   0    0.64    0.70
  15 -13   0   21.55    1.27
  15 -13   0   20.53    1.58
  15 -13   0   24.46    1.60
 -15  13   0   21.62    1.57
 -15  13   0   19.26    1.41
 -15  13   0   20.79    1.61
  13 -13   0   -0.12    0.66
  13 -13   0   -0.69    0.61
  13 -13   0    0.26    0.61
  13 -13   0    0.41    0.47
 -13  13   0    0.53    0.58
 -13  13   0   -0.24    0.68
 -13  13   0   -0.99    0.72
 -13  13   0    0.37    0.64
  11 -13   0    1.08    0.46
  11 -13   0    0.73    0.69
  11 -13   0    0.74    0.68
  11 -13   0    0.96    0.69
 -11  13   0    0.54    0.60
 -11  13   0    0.66    0.57
 -11  13   0   -0.06    0.74
   9 -13   0    0.36    0.57
   9 -13   0    1.50    0.47
   9 -13   0    1.10    0.60
   9 -13   0    2.12    0.68
  -9  13   0    0.82    0.60
  -9  13   0    1.25    0.64
  -9  13   0    0.30    0.66
   7 -13   0    1.31    0.76
   7 -13   0    1.40    0.57
   7 -13   0    0.29    0.65
   7 -13   0    0.53    0.40
  -7  13   0    1.27    0.56
   5 -13   0   26.55    1.45
   5 -13   0   28.10    1.53
   5 -13   0   28.56    1.60
  -5  13   0   24.64    1.62
  -5  13   0   26.22    1.48
  -5  13   0   26.76    1.46
   3 -13   0   28.67    1.54
   3 -13   0   28.96    1.55
   3 -13   0   29.03    1.46
  -3  13   0   26.79    1.49
  -3  13   0   26.28    1.73
  -3  13   0   27.55    1.46
   1 -13   0    4.19    0.77
   1 -13   0    3.12    0.66
   1 -13   0    3.64    0.76
  -1  13   0    3.55    0.90
  -1  13   0    4.45    0.77
  -1  13   0    3.78    0.62
  -1  13   0    3.81    0.75
  -1 -13   0    4.00    0.73
  -1 -13   0    4.54    0.81
  -1 -13   0    4.12    0.67
   1  13   0    2.17    0.80
   1  13   0    3.78    0.68
   1  13   0    3.33    0.69
   1  13   0    3.81    0.63
  -3 -13   0   29.24    1.60
  -3 -13   0   28.23    1.57
  -3 -13   0   28.74    1.43
   3  13   0   25.62    1.46
   3  13   0   22.81    1.63
   3  13   0   28.46    1.40
   3  13   0   29.20    1.53
  -5 -13   0   28.10    1.49
  -5 -13   0   27.11    1.62
  -5 -13   0   28.32    1.56
   5  13   0   29.24    1.54
   5  13   0   25.35    1.51
   5  13   0   28.28    1.41
  -7 -13   0    0.33    0.66
  -7 -13   0    0.99    0.53
  -7 -13   0    1.43    0.64
   7  13   0    0.46    0.59
   7  13   0    1.07    0.60
  -9 -13   0    0.96    0.69
  -9 -13   0    0.47    0.62
  -9 -13   0    0.65    0.58
   9  13   0    1.00    0.61
   9  13   0    1.33    0.53
   9  13   0    2.72    0.67
 -11 -13   0    1.26    0.64
 -11 -13   0    1.48    0.73
 -11 -13   0    1.47    0.71
  11  13   0    0.72    0.63
  11  13   0    1.52    0.70
  11  13   0   -0.21    0.50
 -13 -13   0    0.24    0.71
 -13 -13   0   -0.19    0.90
 -13 -13   0    0.56    0.59
  13  13   0   -0.13    0.52
  13  13   0   -0.52    0.73
  13  13   0    0.01    0.62
 -15 -13   0   21.76    1.65
 -15 -13   0   19.33    1.47
 -15 -13   0   21.69    1.73
  15  13   0   19.51    1.54
  15  13   0   18.18    1.47
  15  13   0   19.83    1.40
 -17 -13   0   -0.18    0.71
 -17 -13   0   -0.74    0.78
 -17 -13   0    1.32    0.85
  17  13   0    0.10    0.69
  17  13   0   -1.14    0.80
 -19 -13   0   29.23    2.03
 -19 -13   0   24.50    1.87
 -19 -13   0   31.41    1.92
  19  13   0   30.34    1.89
  19  13   0   27.33    1.90
 -21 -13   0    3.85    0.97
 -21 -13   0    4.39    1.15
 -21 -13   0    4.62    1.27
  21  13   0    4.83    0.97
  21  13   0    5.56    1.17
 -23 -13   0    7.37    1.25
 -23 -13   0    3.97    1.32
  23  13   0    7.60    1.37
  23  13   0    3.53    1.09
 -25 -13   0   11.43    1.42
 -25 -13   0   10.61    1.64
  25  13   0    8.69    1.32
  25  13   0    6.68    1.51
  24 -14   0    1.10    0.79
  24 -14   0    0.47    1.34
 -24  14   0    3.62    1.35
 -24  14   0    1.27    1.38
 -24  14   0    0.80    1.31
 -24  14   0    0.77    1.04
  22 -14   0    7.81    1.34
  22 -14   0   10.80    1.25
  22 -14   0    7.06    1.46
 -22  14   0    6.74    1.30
 -22  14   0    6.20    1.13
 -22  14   0    8.47    1.49
 -22  14   0    7.80    1.44
  20 -14   0    2.11    0.68
  20 -14   0    1.96    1.05
  20 -14   0    0.14    0.99
  20 -14   0    2.90    1.14
 -20  14   0    0.14    1.02
 -20  14   0    2.20    1.02
 -20  14   0    2.09    1.01
 -20  14   0    1.31    0.84
  18 -14   0    0.13    0.84
  18 -14   0   -0.11    0.93
  18 -14   0    0.94    0.61
  18 -14   0    0.98    0.91
 -18  14   0   -0.23    0.88
 -18  14   0    0.43    0.78
 -18  14   0    1.19    0.98
 -18  14   0    1.91    1.01
  16 -14   0   10.60    1.26
  16 -14   0    7.97    1.15
  16 -14   0    8.59    1.12
 -16  14   0    8.68    1.28
 -16  14   0   12.19    1.28
 -16  14   0    7.22    1.13
 -16  14   0    9.08    1.08
  14 -14   0    6.29    0.78
  14 -14   0    6.28    1.04
  14 -14   0    6.83    1.10
  14 -14   0    8.25    1.05
 -14  14   0    6.65    1.04
 -14  14   0    5.10    1.06
 -14  14   0    5.93    1.03
  12 -14   0    9.22    1.24
  12 -14   0   10.59    1.29
  12 -14   0   11.09    1.22
  12 -14   0   11.01    1.01
 -12  14   0   11.72    1.31
 -12  14   0    9.91    1.20
 -12  14   0   11.60    1.38
 -12  14   0   10.19    1.16
  10 -14   0    0.52    0.64
  10 -14   0    1.27    0.51
  10 -14   0    0.64    0.67
  10 -14   0    2.12    0.73
 -10  14   0    0.35    0.78
 -10  14   0    1.46    0.69
 -10  14   0    0.93    0.54
 -10  14   0    2.43    0.76
   8 -14   0   26.43    1.60
   8 -14   0   26.97    1.57
   8 -14   0   24.74    1.55
  -8  14   0   27.53    1.53
  -8  14   0   24.24    1.57
  -8  14   0   29.21    1.86
  -8  14   0   24.71    1.76
   6 -14   0    6.22    0.91
   6 -14   0    8.26    1.02
   6 -14   0    6.20    0.87
  -6  14   0    8.10    1.18
  -6  14   0    6.99    0.92
  -6  14   0    6.78    0.90
  -6  14   0    6.91    0.81
   4 -14   0   10.53    1.11
   4 -14   0    8.12    0.99
   4 -14   0   11.48    1.16
  -4  14   0    9.60    0.98
  -4  14   0    8.83    1.19
  -4  14   0    8.51    1.03
  -4  14   0    8.84    1.03
   2 -14   0    3.65    0.73
   2 -14   0    4.27    0.81
   2 -14   0    3.58    0.74
  -2  14   0    3.77    0.75
  -2  14   0    3.05    0.88
  -2  14   0    4.10    0.70
  -2  14   0    2.52    0.70
   0 -14   0   11.03    1.11
   0 -14   0   13.01    1.18
   0 -14   0   13.07    1.20
   0  14   0   11.87    1.53
   0  14   0    9.14    1.49
   0  14   0   10.98    1.14
   0  14   0   13.50    1.15
  -2 -14   0    4.45    0.76
  -2 -14   0    2.69    0.78
  -2 -14   0    3.35    0.79
   2  14   0    2.54    0.73
   2  14   0    3.12    0.71
   2  14   0    3.00    0.72
  -4 -14   0   10.93    1.13
  -4 -14   0    8.78    1.01
  -4 -14   0   11.48    1.32
   4  14   0   10.92    0.99
   4  14   0    8.31    1.04
   4  14   0    9.83    1.06
  -6 -14   0    7.32    0.99
  -6 -14   0    8.36    1.24
  -6 -14   0    8.05    0.95
   6  14   0    8.80    1.02
   6  14   0    7.53    0.98
   6  14   0    5.71    0.87
  -8 -14   0   25.52    1.70
  -8 -14   0   29.19    1.57
  -8 -14   0   23.81    1.67
   8  14   0   26.88    1.65
   8  14   0   24.57    1.55
   8  14   0   26.72    1.49
 -10 -14   0    0.49    0.68
 -10 -14   0    1.89    0.67
 -10 -14   0    1.14    0.76
  10  14   0    1.39    0.87
  10  14   0    0.15    0.56
  10  14   0    1.20    0.68
 -12 -14   0   11.57    1.38
 -12 -14   0    8.19    1.06
 -12 -14   0    9.18    1.10
  12  14   0   11.12    1.26
  12  14   0   10.45    1.22
  12  14   0   10.25    1.07
 -14 -14   0    6.93    1.13
 -14 -14   0    6.46    1.07
 -14 -14   0    7.88    1.61
  14  14   0    7.08    0.96
  14  14   0    6.51    1.02
  14  14   0    8.48    1.89
 -16 -14   0   10.91    1.37
 -16 -14   0   12.06    1.55
 -16 -14   0    9.10    1.29
  16  14   0   10.25    1.16
  16  14   0    7.61    1.20
  16  14   0    9.50    1.13
 -18 -14   0   -1.25    0.89
 -18 -14   0    1.42    0.86
 -18 -14   0    1.29    1.00
  18  14   0    0.20    0.74
  18  14   0    1.43    0.75
  18  14   0    2.70    1.02
 -20 -14   0    2.05    1.16
 -20 -14   0    2.10    0.97
 -20 -14   0    3.87    1.31
  20  14   0    2.45    0.98
  20  14   0    4.29    1.27
  20  14   0   -0.01    0.84
 -22 -14   0   10.36    1.46
 -22 -14   0    8.18    1.26
  22  14   0    7.56    1.20
  22  14   0    7.74    1.48
 -24 -14   0    2.92    1.41
 -24 -14   0    3.79    1.24
  24  14   0    0.80    1.40
  24  14   0   -1.69    1.13
  23 -15   0    0.56    1.29
 -23  15   0   -1.14    1.20
 -23  15   0   -0.51    1.36
 -23  15   0   -0.52    1.10
  21 -15   0    0.93    0.77
  21 -15   0   -1.27    1.18
 -21  15   0    0.73    1.05
 -21  15   0    0.98    1.12
 -21  15   0    1.99    1.11
 -21  15   0   -0.41    1.19
  19 -15   0    1.88    1.05
  19 -15   0   -0.35    1.04
  19 -15   0   -0.74    0.67
 -19  15   0    0.27    0.92
 -19  15   0   -0.92    0.99
 -19  15   0   -0.26    1.05
 -19  15   0    1.70    1.00
  17 -15   0    6.31    0.82
  17 -15   0    9.55    1.35
  17 -15   0    6.24    1.20
  17 -15   0    6.21    1.17
 -17  15   0    5.52    1.12
 -17  15   0    5.99    1.22
 -17  15   0    6.74    1.02
 -17  15   0    8.53    1.19
  15 -15   0    4.40    1.04
  15 -15   0    4.31    1.06
  15 -15   0    4.07    0.73
  15 -15   0    2.16    0.95
 -15  15   0    5.17    0.81
 -15  15   0    5.72    1.05
 -15  15   0    2.95    1.04
 -15  15   0    3.99    0.97
  13 -15   0    9.38    1.20
  13 -15   0    8.54    1.16
  13 -15   0    9.77    1.06
  13 -15   0    9.96    1.25
 -13  15   0    6.97    0.93
 -13  15   0    8.63    1.17
 -13  15   0   11.12    1.24
 -13  15   0   11.35    1.46
  11 -15   0    0.92    0.78
  11 -15   0    1.62    0.62
  11 -15   0    0.69    0.75
 -11  15   0    0.65    0.75
 -11  15   0    1.23    0.99
 -11  15   0    0.34    0.64
   9 -15   0    3.40    0.85
   9 -15   0    4.20    0.90
   9 -15   0    3.29    0.82
  -9  15   0    3.74    0.79
  -9  15   0    4.28    0.77
  -9  15   0    3.62    1.05
  -9  15   0    2.64    0.90
   7 -15   0   10.69    1.31
   7 -15   0   11.22    1.22
   7 -15   0   10.30    1.17
  -7  15   0   11.62    1.30
  -7  15   0   11.84    1.41
  -7  15   0   10.45    1.15
  -7  15   0   12.25    1.31
   5 -15   0   -0.42    0.66
   5 -15   0    0.46    0.64
   5 -15   0    0.42    0.65
  -5  15   0   -0.46    0.76
  -5  15   0    0.14    0.69
  -5  15   0   -0.02    1.24
  -5  15   0   -0.34    0.51
   3 -15   0    3.97    0.83
   3 -15   0    4.81    0.88
   3 -15   0    6.11    0.93
  -3  15   0    3.96    0.66
  -3  15   0    4.74    1.13
  -3  15   0    4.33    0.87
  -3  15   0    4.36    0.84
   1 -15   0   13.51    1.27
   1 -15   0   14.14    1.27
   1 -15   0   14.97    1.21
  -1  15   0   13.22    1.23
  -1  15   0   11.42    1.49
  -1  15   0   13.12    1.11
  -1  15   0   17.50    1.31
  -1 -15   0   13.47    1.24
  -1 -15   0   16.23    1.41
  -1 -15   0   13.83    1.35
   1  15   0   15.15    1.37
   1  15   0   12.49    1.49
   1  15   0   14.71    1.33
   1  15   0   12.86    1.07
  -3 -15   0    4.71    0.90
  -3 -15   0    5.66    0.98
  -3 -15   0    5.70    0.90
   3  15   0    4.92    0.72
   3  15   0    3.96    1.02
   3  15   0    4.95    0.89
   3  15   0    3.35    0.80
  -5 -15   0    0.42    0.68
  -5 -15   0    0.64    0.73
  -5 -15   0   -0.90    0.62
   5  15   0    1.38    0.71
   5  15   0   -1.19    0.84
   5  15   0    0.36    0.55
  -7 -15   0   11.57    1.25
  -7 -15   0   12.74    1.34
  -7 -15   0   10.60    1.36
   7  15   0   10.56    1.25
   7  15   0   11.46    1.11
   7  15   0   10.80    1.35
  -9 -15   0    3.25    0.83
  -9 -15   0    3.49    0.88
  -9 -15   0    3.08    0.88
   9  15   0    3.87    0.80
   9  15   0    3.07    0.70
   9  15   0    2.90    0.84
 -11 -15   0    1.01    0.75
 -11 -15   0   -0.33    0.91
 -11 -15   0   -0.23    0.72
  11  15   0    0.45    0.71
  11  15   0    1.03    0.65
  11  15   0    1.30    0.83
 -13 -15   0   10.49    1.31
 -13 -15   0   10.37    1.36
 -13 -15   0   10.26    1.27
  13  15   0    6.11    0.87
  13  15   0    7.94    1.04
  13  15   0    9.91    1.24
 -15 -15   0    6.11    1.14
 -15 -15   0    5.06    1.09
 -15 -15   0    4.46    0.98
  15  15   0    6.17    1.09
  15  15   0    5.03    0.90
  15  15   0    4.02    0.94
 -17 -15   0   11.92    1.70
 -17 -15   0    7.45    1.13
 -17 -15   0    6.92    1.33
  17  15   0    6.74    1.01
  17  15   0    6.68    1.13
  17  15   0    7.53    1.36
 -19 -15   0    0.76    1.01
 -19 -15   0   -0.87    1.09
  19  15   0    1.58    0.99
  19  15   0    1.40    1.14
 -21 -15   0   -0.21    1.01
 -21 -15   0    2.96    1.27
  21  15   0    2.02    1.01
  21  15   0   -0.71    1.18
 -23 -15   0    3.21    1.42
 -23 -15   0   -0.02    1.16
  23  15   0    2.30    1.44
  22 -16   0    0.33    0.85
  22 -16   0    0.29    1.33
 -22  16   0    0.46    1.20
 -22  16   0    0.82    1.52
 -22  16   0   -1.26    1.59
  20 -16   0    0.68    0.78
  20 -16   0   -1.28    1.24
 -20  16   0    0.41    1.23
 -20  16   0    1.14    1.19
 -20  16   0   -2.00    1.18
 -20  16   0   -0.46    1.05
  18 -16   0   -0.63    0.71
  18 -16   0    0.68    1.21
 -18  16   0    0.24    1.13
 -18  16   0    1.41    1.10
 -18  16   0   -0.60    0.94
 -18  16   0   -0.32    1.13
  16 -16   0   11.28    1.56
  16 -16   0   10.96    1.43
  16 -16   0    9.50    1.34
  16 -16   0   13.69    1.27
 -16  16   0   16.68    1.78
 -16  16   0   11.90    1.55
 -16  16   0    9.56    1.27
 -16  16   0   10.79    1.39
  14 -16   0    6.57    1.20
  14 -16   0    7.26    0.93
  14 -16   0    7.13    1.28
  14 -16   0    8.79    1.25
 -14  16   0    6.83    1.31
 -14  16   0    5.29    1.16
 -14  16   0    6.97    1.22
 -14  16   0    7.38    1.09
  12 -16   0    6.89    1.16
  12 -16   0    6.06    1.10
  12 -16   0    6.30    1.10
 -12  16   0    6.41    1.24
 -12  16   0    5.11    1.05
 -12  16   0    6.90    1.10
 -12  16   0    6.06    0.98
  10 -16   0   -0.48    0.82
  10 -16   0    0.81    0.85
  10 -16   0    1.54    0.82
 -10  16   0   -0.26    0.70
 -10  16   0    1.08    0.87
 -10  16   0    0.82    0.85
 -10  16   0    0.81    0.92
   8 -16   0    2.41    0.83
   8 -16   0    2.44    0.85
  -8  16   0    2.50    0.72
  -8  16   0    3.26    1.10
  -8  16   0    2.97    0.87
   6 -16   0    1.66    0.81
   6 -16   0    2.59    0.78
   6 -16   0    2.73    0.86
  -6  16   0    2.00    0.99
  -6  16   0    0.66    0.66
  -6  16   0    1.45    0.80
  -6  16   0    0.42    0.75
   4 -16   0    0.78    0.72
   4 -16   0    1.95    0.82
   4 -16   0    0.92    0.78
  -4  16   0    0.65    0.67
  -4  16   0    0.89    0.72
  -4  16   0    1.73    0.78
  -4  16   0    0.25    1.05
   2 -16   0   -0.70    0.66
   2 -16   0   -0.22    0.67
   2 -16   0   -0.46    0.68
  -2  16   0   -0.17    0.54
  -2  16   0   -0.42    0.65
  -2  16   0    0.83    0.74
  -2  16   0   -0.73    0.88
   0 -16   0    0.79    0.78
   0 -16   0   -0.60    0.70
   0 -16   0   -0.75    0.72
   0  16   0    0.08    0.72
   0  16   0    0.11    0.70
   0  16   0    0.27    0.87
   0  16   0   -0.25    0.65
  -2 -16   0    0.84    0.79
  -2 -16   0    1.15    0.81
  -2 -16   0    0.18    0.68
   2  16   0   -0.31    0.62
   2  16   0    0.33    0.75
   2  16   0    0.39    0.88
   2  16   0    0.64    0.73
  -4 -16   0    0.39    0.81
  -4 -16   0   -0.71    0.72
  -4 -16   0    0.71    0.80
   4  16   0    1.91    0.64
   4  16   0    0.01    0.96
   4  16   0    1.28    0.80
   4  16   0    1.61    0.78
  -6 -16   0    2.05    0.81
  -6 -16   0    3.51    0.90
  -6 -16   0    2.78    0.79
   6  16   0    1.73    0.70
   6  16   0    1.98    0.81
   6  16   0    2.15    1.01
   6  16   0    1.69    0.75
  -8 -16   0    3.71    0.92
  -8 -16   0    2.81    0.88
  -8 -16   0    2.39    0.93
   8  16   0    3.01    1.04
   8  16   0    4.20    0.87
   8  16   0    3.48    0.77
 -10 -16   0    1.08    0.86
 -10 -16   0    1.66    0.85
 -10 -16   0    0.74    0.81
  10  16   0    1.01    0.80
  10  16   0    1.10    0.63
  10  16   0   -0.88    0.78
 -12 -16   0    7.05    1.20
 -12 -16   0    6.23    1.01
 -12 -16   0    5.06    1.11
  12  16   0    6.05    1.05
  12  16   0    5.13    0.89
  12  16   0    5.01    1.14
 -14 -16   0    6.80    1.21
 -14 -16   0   10.47    1.44
 -14 -16   0    7.30    1.09
  14  16   0    6.22    1.09
  14  16   0    8.33    1.23
  14  16   0    7.64    1.07
 -16 -16   0    8.54    1.68
 -16 -16   0   10.39    1.34
 -16 -16   0   11.52    1.56
  16  16   0   10.20    1.41
  16  16   0    9.50    1.17
  16  16   0    9.93    1.27
 -18 -16   0   -1.30    1.13
 -18 -16   0    1.15    1.09
  18  16   0   -0.22    1.22
  18  16   0    1.02    1.03
 -20 -16   0   -0.83    1.06
 -20 -16   0   -1.37    1.24
  20  16   0   -0.40    1.08
  20  16   0   -1.53    1.38
 -22 -16   0    0.91    1.51
 -22 -16   0    1.55    1.22
  22  16   0    1.90    1.63
  19 -17   0   18.39    1.99
  19 -17   0   17.76    1.60
 -19  17   0   17.19    2.20
 -19  17   0   20.54    2.34
 -19  17   0   18.87    2.15
 -19  17   0   14.77    2.46
  17 -17   0    1.23    1.26
  17 -17   0    0.47    0.81
 -17  17   0    2.10    1.37
 -17  17   0    0.44    1.11
 -17  17   0   -1.85    1.13
 -17  17   0    1.19    1.17
  15 -17   0   31.56    2.32
 -15  17   0   29.45    2.03
 -15  17   0   23.89    2.09
 -15  17   0   27.80    2.22
 -15  17   0   27.15    2.16
  13 -17   0    2.15    1.07
  13 -17   0    2.39    1.15
  13 -17   0    3.22    1.20
 -13  17   0    3.77    0.96
 -13  17   0    6.25    1.14
 -13  17   0    2.80    1.04
 -13  17   0    3.45    1.25
  11 -17   0    5.20    1.14
  11 -17   0    3.79    1.00
  11 -17   0    4.17    1.03
 -11  17   0    4.02    1.03
 -11  17   0    4.22    1.04
 -11  17   0    2.13    1.16
 -11  17   0    3.85    1.15
   9 -17   0    5.10    1.12
   9 -17   0    6.61    1.18
   9 -17   0    5.06    1.18
  -9  17   0    5.70    0.95
  -9  17   0    6.50    1.16
  -9  17   0    7.93    1.35
  -9  17   0    5.30    1.12
   7 -17   0   13.86    1.60
   7 -17   0   15.89    1.70
   7 -17   0   14.01    1.46
  -7  17   0   15.57    1.72
  -7  17   0   14.55    1.77
  -7  17   0   15.44    1.59
  -7  17   0   16.72    1.37
   5 -17   0    2.15    0.93
   5 -17   0    2.48    0.89
   5 -17   0    1.63    0.82
  -5  17   0    2.40    1.11
  -5  17   0    2.70    0.90
  -5  17   0    3.44    0.95
  -5  17   0    2.36    0.74
   3 -17   0   16.58    1.45
   3 -17   0   16.44    1.45
   3 -17   0   17.81    1.97
  -3  17   0   19.63    1.86
  -3  17   0   13.94    1.42
  -3  17   0   16.36    1.80
  -3  17   0   17.11    1.64
   1 -17   0    1.46    0.82
   1 -17   0    0.45    0.79
  -1  17   0    0.01    0.77
  -1  17   0   -0.09    0.61
  -1  17   0    0.99    1.03
  -1 -17   0   -0.62    0.79
  -1 -17   0   -0.41    0.72
   1  17   0   -1.38    1.00
   1  17   0    0.45    0.61
   1  17   0    0.79    0.83
  -3 -17   0   15.80    1.47
  -3 -17   0   17.69    1.52
   3  17   0   16.06    1.52
   3  17   0   14.61    1.38
   3  17   0   16.25    2.24
   3  17   0   13.09    1.80
  -5 -17   0    3.01    0.94
  -5 -17   0    3.91    1.00
  -5 -17   0    2.87    0.93
   5  17   0    1.92    1.09
   5  17   0    3.84    0.89
   5  17   0    3.63    0.80
   5  17   0    3.28    0.97
  -7 -17   0   16.36    1.49
  -7 -17   0   11.98    1.44
  -7 -17   0   14.48    1.47
   7  17   0   15.57    1.36
   7  17   0   17.69    1.56
   7  17   0   18.24    1.59
  -9 -17   0    6.89    1.16
  -9 -17   0    6.42    1.17
  -9 -17   0    6.77    1.19
   9  17   0    7.02    1.13
   9  17   0    7.31    1.15
   9  17   0    6.16    0.94
 -11 -17   0    5.40    1.16
 -11 -17   0    4.72    1.15
 -11 -17   0    5.72    1.13
  11  17   0    2.81    0.99
  11  17   0    5.82    1.15
  11  17   0    4.51    0.94
 -13 -17   0    2.42    1.40
 -13 -17   0    3.85    1.08
 -13 -17   0    5.12    1.15
  13  17   0    3.94    1.06
  13  17   0    5.93    1.09
  13  17   0    7.36    1.36
 -15 -17   0   25.33    1.99
 -15 -17   0   27.78    2.26
  15  17   0   30.01    2.39
  15  17   0   25.45    1.90
 -17 -17   0    0.63    1.07
 -17 -17   0    3.18    1.33
  17  17   0    3.14    1.14
  17  17   0    4.51    1.37
 -19 -17   0   23.03    2.44
 -19 -17   0   21.10    1.98
  19  17   0   18.51    2.04
  16 -18   0    8.46    1.50
 -16  18   0    7.47    1.50
 -16  18   0    7.29    1.72
 -16  18   0    8.89    1.33
 -16  18   0    8.44    1.51
  14 -18   0    0.12    1.23
 -14  18   0    2.05    1.24
 -14  18   0    1.16    1.32
 -14  18   0    3.22    1.10
 -14  18   0   -0.51    1.13
  12 -18   0    8.78    1.46
 -12  18   0    6.66    1.53
 -12  18   0    7.00    1.36
 -12  18   0    9.18    1.25
 -12  18   0    8.97    1.43
  10 -18   0    9.06    1.39
 -10  18   0    9.12    1.51
 -10  18   0    8.20    1.13
 -10  18   0    7.13    1.25
 -10  18   0    8.71    1.27
   8 -18   0    0.63    1.08
   8 -18   0   -1.64    0.93
   8 -18   0   -1.40    0.96
  -8  18   0   -0.74    0.79
  -8  18   0   -0.88    1.14
  -8  18   0    1.17    1.02
  -8  18   0    0.99    1.01
   6 -18   0   16.40    1.82
   6 -18   0   20.44    1.78
   6 -18   0   21.10    1.71
  -6  18   0   17.33    1.66
  -6  18   0   15.38    2.14
  -6  18   0   17.61    1.83
  -6  18   0   19.78    1.64
   4 -18   0   -0.92    0.96
   4 -18   0    0.20    0.95
   4 -18   0   -0.77    0.84
  -4  18   0    0.83    0.94
  -4  18   0    0.09    1.16
  -4  18   0    0.69    0.97
  -4  18   0    0.53    0.78
   2 -18   0   26.08    1.97
   2 -18   0   26.39    1.95
   2 -18   0   28.03    1.99
  -2  18   0   29.25    1.82
  -2  18   0   28.29    1.98
  -2  18   0   26.08    1.90
  -2  18   0   25.61    2.19
   0 -18   0   27.31    1.95
   0 -18   0   23.19    1.90
   0 -18   0   25.96    1.86
   0  18   0   25.22    1.82
   0  18   0   20.78    2.10
   0  18   0   26.72    1.97
   0  18   0   24.23    1.75
  -2 -18   0   28.04    1.95
  -2 -18   0   23.20    1.92
  -2 -18   0   26.04    1.85
   2  18   0   28.13    1.71
   2  18   0   20.16    2.23
   2  18   0   24.85    1.89
   2  18   0   28.01    1.95
  -4 -18   0    0.59    0.92
  -4 -18   0    0.84    1.02
  -4 -18   0   -0.88    0.92
   4  18   0    1.41    0.84
   4  18   0    0.35    0.78
   4  18   0   -0.87    1.17
   4  18   0    1.09    1.03
  -6 -18   0   17.98    1.95
  -6 -18   0   19.55    1.73
  -6 -18   0   20.40    1.83
   6  18   0   19.06    1.70
   6  18   0   24.25    1.97
   6  18   0   21.23    1.79
  -8 -18   0   -1.02    0.99
  -8 -18   0    0.28    0.93
  -8 -18   0    0.15    1.12
   8  18   0   -0.86    0.86
   8  18   0    0.45    0.87
   8  18   0   -0.84    1.07
 -10 -18   0    8.78    1.29
 -10 -18   0    6.75    1.29
  10  18   0    8.34    1.45
  10  18   0    7.15    1.14
 -12 -18   0    7.99    1.33
 -12 -18   0    8.32    1.33
  12  18   0    7.44    1.25
  12  18   0   10.62    1.53
 -14 -18   0    2.25    1.30
 -14 -18   0    1.33    1.11
  14  18   0    0.82    1.04
  14  18   0    2.75    1.35
 -16 -18   0    9.33    1.75
 -16 -18   0    7.85    1.37
  16  18   0    5.84    1.39
  16  18   0    9.20    1.65
  15 -19   0    2.34    1.41
 -15  19   0    0.64    1.47
 -15  19   0    1.65    1.29
  13 -19   0    6.21    1.44
 -13  19   0    9.19    1.78
 -13  19   0    6.12    1.42
 -13  19   0    4.77    1.47
 -13  19   0    5.63    1.31
  11 -19   0    4.79    1.29
 -11  19   0    1.78    1.09
 -11  19   0    0.53    1.44
 -11  19   0   -0.05    1.15
 -11  19   0    2.97    1.29
   9 -19   0    5.28    1.41
  -9  19   0    3.78    1.05
  -9  19   0    4.85    1.32
  -9  19   0    3.99    1.51
  -9  19   0    2.92    1.25
   7 -19   0    0.62    1.13
  -7  19   0    0.99    1.30
  -7  19   0   -1.18    1.03
  -7  19   0   -0.43    1.17
  -7  19   0   -2.08    0.96
   5 -19   0    1.44    1.12
  -5  19   0    1.79    0.92
  -5  19   0    0.96    1.05
  -5  19   0    2.44    1.52
  -5  19   0    1.17    1.04
   3 -19   0    2.59    1.16
  -3  19   0    2.41    1.02
  -3  19   0    1.26    0.89
  -3  19   0    3.34    1.16
  -3  19   0    3.72    1.31
   1 -19   0    6.94    1.99
   1 -19   0    3.82    1.10
   1 -19   0    3.25    1.21
  -1  19   0    5.42    1.13
  -1  19   0    4.59    1.20
  -1  19   0    5.56    1.44
  -1  19   0    6.65    1.02
  -1 -19   0    4.50    1.20
  -1 -19   0    3.88    1.15
   1  19   0    5.21    1.52
   1  19   0    6.32    1.08
   1  19   0    7.01    1.25
   1  19   0    4.08    1.23
  -3 -19   0    1.26    1.17
  -3 -19   0    2.70    1.04
   3  19   0    4.01    1.36
   3  19   0    3.42    1.06
   3  19   0    2.82    0.95
   3  19   0    4.94    1.02
  -5 -19   0    1.64    1.08
  -5 -19   0    0.83    1.08
   5  19   0    1.16    1.12
   5  19   0   -0.16    0.95
  -7 -19   0   -0.71    1.17
  -7 -19   0   -0.86    1.07
   7  19   0    1.93    1.08
   7  19   0    1.78    1.22
  -9 -19   0    4.24    1.35
  -9 -19   0    4.09    1.22
   9  19   0    3.58    1.14
   9  19   0    1.59    1.30
 -11 -19   0    2.42    1.11
  11  19   0    0.57    1.05
  11  19   0    1.64    1.37
 -13 -19   0    8.03    1.49
  13  19   0    5.01    1.60
  13  19   0    8.32    1.59
 -15 -19   0    1.63    1.32
  15  19   0    2.89    1.61
  10 -20   0    0.55    1.35
 -10  20   0    2.34    1.38
   8 -20   0    3.02    1.38
  -8  20   0    2.82    1.40
  -8  20   0    3.96    1.61
  -8  20   0    2.62    1.33
   6 -20   0   -1.30    1.19
  -6  20   0    1.26    1.31
  -6  20   0    0.43    1.60
  -6  20   0   -0.92    1.18
   4 -20   0    3.65    1.32
  -4  20   0    5.19    1.22
  -4  20   0    4.37    1.39
  -4  20   0    6.05    1.60
   2 -20   0    1.41    1.24
  -2  20   0    0.70    1.28
  -2  20   0    0.02    1.41
  -2  20   0    2.34    1.22
   0 -20   0    6.70    1.40
   0  20   0    3.94    1.30
   0  20   0    3.02    1.45
   0  20   0    1.93    1.16
  -2 -20   0   -0.46    1.17
   2  20   0   -2.61    1.16
   2  20   0    1.48    1.54
   2  20   0    0.32    1.03
  -4 -20   0    3.79    1.33
   4  20   0    5.33    1.31
   4  20   0    7.05    1.65
   4  20   0    6.79    1.32
  -6 -20   0   -0.77    1.12
   6  20   0    1.74    1.35
   6  20   0    1.44    1.11
  -8 -20   0    1.04    1.28
   8  20   0    1.17    1.26
   8  20   0    2.37    1.43
 -10 -20   0    0.81    1.19
  10  20   0    0.62    1.45
   5 -21   0    0.27    1.46
  -5  21   0    4.38    1.55
   3 -21   0    5.18    1.42
  -3  21   0    3.41    1.48
   1 -21   0    1.87    1.26
  -1  21   0   -0.22    1.39
  -1 -21   0    1.19    1.30
   1  21   0    0.31    2.15
   1  21   0   -1.36    1.42
  -3 -21   0    4.81    1.46
   3  21   0    5.00    1.56
   3  21   0    7.42    3.30
  -5 -21   0    2.69    1.35
   5  21   0    3.64    1.45
   5  21  -1    2.63    1.51
  -5 -21   1    5.28    1.49
   3  21  -1   13.85    1.83
   3  21  -1   11.36    2.54
  -3 -21   1   10.16    1.57
   1  21  -1    1.64    1.41
   1  21  -1    0.62    2.35
  -1 -21   1    0.80    1.19
  -1  21  -1    0.77    1.40
   1 -21   1    2.32    1.20
  -3  21  -1    1.27    1.44
   3 -21   1   -1.76    1.20
  -5  21  -1    3.91    1.52
   5 -21   1    0.53    1.38
  10  20  -1   -0.96    1.50
 -10 -20   1   -3.03    1.11
   8  20  -1   10.57    1.64
   8  20  -1   11.46    1.73
  -8 -20   1   14.47    1.68
   6  20  -1    3.09    1.17
   6  20  -1    3.02    1.41
  -6 -20   1    1.00    1.20
   4  20  -1    5.93    1.56
   4  20  -1    2.95    1.33
   4  20  -1    0.78    1.29
  -4 -20   1    1.72    1.15
   2  20  -1    6.19    1.42
   2  20  -1    7.11    1.28
   2  20  -1    5.61    1.77
  -2 -20   1    6.35    1.29
   0  20  -1   28.15    2.65
   0  20  -1   23.71    2.27
   0  20  -1   19.52    2.15
   0 -20   1   25.29    2.17
  -2  20  -1    1.96    1.32
  -2  20  -1    1.36    1.14
  -2  20  -1    3.55    1.57
   2 -20   1    0.01    1.09
  -4  20  -1   13.31    2.19
  -4  20  -1   13.35    1.66
  -4  20  -1   14.90    1.88
  -4  20  -1   16.30    2.28
   4 -20   1   16.18    1.88
  -6  20  -1    3.58    1.35
  -6  20  -1    3.32    1.74
  -6  20  -1    4.09    1.40
  -6  20  -1    3.27    1.37
   6 -20   1    4.76    1.28
  -8  20  -1    2.74    1.46
  -8  20  -1    3.48    1.47
  -8  20  -1    3.03    1.38
  -8  20  -1    5.95    1.89
   8 -20   1    6.80    1.49
 -10  20  -1    3.42    1.43
 -10  20  -1    2.65    2.35
  10 -20   1    3.07    1.33
  15  19  -1   13.20    1.80
 -15 -19   1   12.20    1.57
  13  19  -1    2.85    1.45
  13  19  -1    1.88    1.25
 -13 -19   1    1.65    1.27
  11  19  -1    3.30    1.40
  11  19  -1    2.59    1.09
 -11 -19   1    3.13    1.20
 -11 -19   1    3.81    1.65
   9  19  -1   -1.16    1.22
   9  19  -1    0.91    1.06
  -9 -19   1    1.32    1.27
  -9 -19   1   -0.18    1.08
   7  19  -1    6.89    1.40
   7  19  -1    5.81    1.25
  -7 -19   1    4.36    1.26
  -7 -19   1    5.06    1.20
   5  19  -1    2.83    1.36
   5  19  -1    0.61    1.07
   5  19  -1   -0.66    0.96
   5  19  -1    0.53    1.20
  -5 -19   1   -0.08    1.09
  -5 -19   1    0.61    1.04
   3  19  -1   20.34    1.63
   3  19  -1   20.68    1.79
   3  19  -1   20.88    1.88
   3  19  -1   20.16    2.26
  -3 -19   1   20.71    1.92
  -3 -19   1   20.31    2.04
   1  19  -1    3.04    1.04
   1  19  -1    6.16    1.45
   1  19  -1    6.00    1.09
   1  19  -1    6.33    1.29
  -1 -19   1    7.07    1.24
  -1 -19   1    5.73    1.19
  -1  19  -1   28.14    2.36
  -1  19  -1   25.66    2.05
  -1  19  -1   25.96    1.78
  -1  19  -1   28.34    2.11
   1 -19   1   22.70    1.95
   1 -19   1   32.65    2.20
  -3  19  -1   17.01    1.63
  -3  19  -1   20.19    2.00
  -3  19  -1   16.54    2.29
  -3  19  -1   22.05    1.85
   3 -19   1   23.37    1.89
  -5  19  -1    1.80    1.14
  -5  19  -1    1.80    0.95
  -5  19  -1    1.74    1.09
  -5  19  -1    3.20    1.29
   5 -19   1    1.26    1.10
  -7  19  -1    2.72    0.95
  -7  19  -1    5.44    1.59
  -7  19  -1    3.09    1.12
  -7  19  -1    2.20    1.22
   7 -19   1    3.53    1.18
  -9  19  -1    2.13    1.37
  -9  19  -1   -1.91    1.16
  -9  19  -1    2.05    0.98
  -9  19  -1    0.65    1.08
   9 -19   1    1.57    1.21
 -11  19  -1    9.55    1.72
 -11  19  -1    4.18    1.33
 -11  19  -1    5.79    1.16
 -11  19  -1    4.89    1.28
  11 -19   1    9.80    1.46
 -13  19  -1   10.51    2.51
 -13  19  -1   10.38    2.01
 -13  19  -1   11.30    1.45
 -13  19  -1   13.81    1.71
  13 -19   1   14.61    1.77
  18  18  -1    0.92    1.53
 -18 -18   1    3.20    1.65
 -18 -18   1    0.82    1.32
  16  18  -1    0.74    1.19
  16  18  -1   -0.06    1.42
 -16 -18   1    0.08    1.16
 -16 -18   1   -0.56    1.33
  14  18  -1   14.75    1.84
  14  18  -1   10.10    1.56
 -14 -18   1   11.63    1.46
 -14 -18   1    9.63    1.49
  12  18  -1    2.92    1.07
  12  18  -1    2.91    1.29
 -12 -18   1    2.37    1.15
 -12 -18   1    2.24    1.17
  10  18  -1    0.67    1.14
  10  18  -1    1.63    0.95
 -10 -18   1    1.56    1.02
 -10 -18   1    1.22    1.05
   8  18  -1    4.23    0.93
   8  18  -1    6.49    1.29
   8  18  -1    6.20    1.10
  -8 -18   1    4.75    1.15
  -8 -18   1    5.05    1.18
  -8 -18   1    5.14    1.09
   6  18  -1    0.26    0.84
   6  18  -1    1.96    0.90
   6  18  -1    1.90    1.08
   6  18  -1    1.78    1.18
  -6 -18   1    1.65    0.88
  -6 -18   1   -0.13    0.96
  -6 -18   1   -0.77    0.95
   4  18  -1    1.03    1.01
   4  18  -1    1.15    0.87
   4  18  -1    0.75    1.29
   4  18  -1    2.73    0.87
  -4 -18   1    2.29    1.04
  -4 -18   1    1.87    0.99
  -4 -18   1    1.31    0.89
   2  18  -1   13.88    1.96
   2  18  -1   11.02    1.24
   2  18  -1   11.39    1.37
   2  18  -1   12.76    1.50
  -2 -18   1   15.45    1.54
  -2 -18   1   13.27    1.47
  -2 -18   1   10.53    1.32
   0  18  -1    5.22    1.07
   0  18  -1    4.64    0.98
   0  18  -1    8.61    1.19
   0  18  -1    5.23    1.32
   0 -18   1    5.58    1.06
   0 -18   1    6.12    1.09
   0 -18   1    6.09    1.06
  -2  18  -1    1.59    1.25
  -2  18  -1    3.26    0.86
  -2  18  -1    3.35    1.02
  -2  18  -1    3.09    1.02
   2 -18   1    2.63    1.04
   2 -18   1    2.25    0.94
   2 -18   1    1.86    0.93
  -4  18  -1    0.41    0.74
  -4  18  -1    0.51    1.07
  -4  18  -1    0.03    0.94
  -4  18  -1    0.29    0.85
   4 -18   1   -0.33    0.92
   4 -18   1    2.33    1.02
   4 -18   1   -1.25    0.92
  -6  18  -1    1.57    0.84
  -6  18  -1    1.89    1.05
  -6  18  -1    2.74    1.07
  -6  18  -1    4.42    1.37
   6 -18   1    3.26    1.01
   6 -18   1    3.34    1.08
   6 -18   1    2.78    1.06
  -8  18  -1    3.48    1.16
  -8  18  -1    3.06    1.08
  -8  18  -1    4.42    1.12
  -8  18  -1    1.20    0.89
   8 -18   1    1.86    1.11
   8 -18   1    5.08    1.24
   8 -18   1    1.93    1.16
 -10  18  -1    4.76    1.07
 -10  18  -1    8.13    1.27
 -10  18  -1    5.19    1.03
 -10  18  -1    6.35    1.44
  10 -18   1    6.02    1.27
 -12  18  -1    6.22    1.55
 -12  18  -1    6.54    1.28
 -12  18  -1    5.91    1.30
 -12  18  -1    6.75    1.14
  12 -18   1    8.38    1.38
 -14  18  -1    3.16    1.08
 -14  18  -1    2.60    1.36
 -14  18  -1    1.45    1.19
 -14  18  -1    3.65    1.41
  14 -18   1   -1.55    1.22
 -16  18  -1    0.96    1.10
 -16  18  -1    0.00    1.25
 -16  18  -1    0.07    1.46
 -16  18  -1   -1.55    1.38
  16 -18   1    1.80    1.31
  19  17  -1    5.58    1.48
  19  17  -1    6.95    1.69
 -19 -17   1    6.45    1.27
 -19 -17   1    6.73    1.52
  17  17  -1    0.08    0.94
  17  17  -1    0.22    1.27
 -17 -17   1   -0.40    1.10
 -17 -17   1    0.95    1.22
  15  17  -1    4.92    1.10
  15  17  -1    5.40    1.34
 -15 -17   1    6.62    1.29
 -15 -17   1    3.75    1.09
  13  17  -1    1.13    0.91
  13  17  -1    3.45    0.99
  13  17  -1    1.13    1.15
 -13 -17   1    1.21    1.24
 -13 -17   1    5.08    1.14
 -13 -17   1    2.98    1.05
  11  17  -1    0.97    0.77
  11  17  -1    0.98    1.05
  11  17  -1    2.12    0.90
 -11 -17   1    1.75    0.93
 -11 -17   1    2.33    1.11
 -11 -17   1    2.22    0.90
   9  17  -1    2.74    0.92
   9  17  -1    3.25    0.84
   9  17  -1    2.19    1.02
  -9 -17   1    4.15    1.01
  -9 -17   1    1.30    0.92
  -9 -17   1    2.69    0.95
   7  17  -1    0.17    0.66
   7  17  -1    1.70    0.79
  -7 -17   1    1.46    0.86
  -7 -17   1    1.21    0.94
   5  17  -1   17.90    1.93
   5  17  -1   19.21    1.42
   5  17  -1   18.99    1.63
   5  17  -1   22.80    1.81
  -5 -17   1   17.47    1.57
  -5 -17   1   21.25    1.71
  -5 -17   1   17.45    1.64
   3  17  -1    1.66    0.86
   3  17  -1    1.89    0.84
   3  17  -1    2.12    1.06
   3  17  -1    0.08    0.66
  -3 -17   1    2.85    0.85
  -3 -17   1    0.17    0.84
  -3 -17   1    0.80    0.80
   1  17  -1   13.79    1.49
   1  17  -1   12.20    1.64
   1  17  -1   13.35    1.42
   1  17  -1   13.90    1.22
  -1 -17   1   14.25    1.48
  -1 -17   1   13.68    1.41
  -1 -17   1   12.69    1.37
  -1  17  -1    2.25    0.86
  -1  17  -1    1.35    0.75
  -1  17  -1    0.12    1.01
  -1  17  -1    1.43    0.67
   1 -17   1    1.74    0.79
   1 -17   1    0.20    0.82
   1 -17   1    0.59    0.75
  -3  17  -1    5.91    0.92
  -3  17  -1    5.65    1.06
  -3  17  -1    4.46    1.27
  -3  17  -1    5.72    1.03
   3 -17   1    6.37    1.03
   3 -17   1    4.80    0.90
   3 -17   1    6.05    1.05
  -5  17  -1    6.27    1.10
  -5  17  -1    5.86    1.30
  -5  17  -1    6.08    0.90
   5 -17   1    7.20    1.17
   5 -17   1   11.27    1.40
  -7  17  -1   10.21    1.25
  -7  17  -1    8.58    1.20
  -7  17  -1    8.66    1.04
  -7  17  -1   10.84    1.50
   7 -17   1    8.81    1.21
   7 -17   1    9.18    1.25
   7 -17   1    8.12    1.19
  -9  17  -1    6.73    1.30
  -9  17  -1    6.40    1.01
  -9  17  -1    5.38    1.07
  -9  17  -1    6.36    1.13
   9 -17   1    6.53    1.13
   9 -17   1    9.54    1.25
   9 -17   1    6.69    1.18
 -11  17  -1    8.41    1.27
 -11  17  -1    6.89    1.30
 -11  17  -1    9.65    1.28
 -11  17  -1    6.70    1.05
  11 -17   1    7.56    1.24
  11 -17   1    9.58    1.28
  11 -17   1    8.25    1.26
 -13  17  -1    2.30    1.14
 -13  17  -1    3.97    1.14
 -13  17  -1    5.05    1.31
 -13  17  -1    4.53    1.01
  13 -17   1    4.42    1.33
  13 -17   1    3.71    1.51
  13 -17   1    3.46    1.15
 -15  17  -1    3.76    1.13
 -15  17  -1    3.39    1.25
 -15  17  -1    4.62    1.13
 -15  17  -1    3.35    0.98
  15 -17   1    2.97    1.18
 -17  17  -1    0.51    1.28
 -17  17  -1   -1.04    1.15
 -17  17  -1   -0.07    1.25
 -17  17  -1    1.07    1.05
  17 -17   1    1.14    1.27
 -19  17  -1    0.04    1.14
 -19  17  -1   -1.87    1.32
 -19  17  -1    1.31    1.50
  19 -17   1    0.75    1.32
  22  16  -1    0.52    1.52
 -22 -16   1   -0.90    1.15
 -22 -16   1    1.07    1.40
  20  16  -1   -0.68    0.98
  20  16  -1    0.19    1.40
 -20 -16   1   -0.30    1.03
 -20 -16   1   -0.78    1.24
  18  16  -1    2.70    1.24
  18  16  -1    2.44    1.04
 -18 -16   1    4.84    1.29
 -18 -16   1    1.82    1.12
  16  16  -1    5.53    1.03
  16  16  -1    5.05    1.09
  16  16  -1    7.47    1.38
 -16 -16   1   10.21    1.41
 -16 -16   1    6.36    1.16
 -16 -16   1    5.75    1.49
  14  16  -1   13.34    1.34
  14  16  -1   17.05    1.56
  14  16  -1   18.73    1.85
 -14 -16   1   16.02    1.68
 -14 -16   1   14.90    1.62
 -14 -16   1   16.77    1.48
  12  16  -1   13.76    1.37
  12  16  -1   11.60    1.36
  12  16  -1   13.43    1.52
 -12 -16   1   14.29    1.47
 -12 -16   1   10.10    1.33
 -12 -16   1   14.85    1.62
  10  16  -1    0.69    0.87
  10  16  -1    0.36    0.63
  10  16  -1   -0.49    0.70
 -10 -16   1    0.90    0.83
 -10 -16   1    0.47    0.81
 -10 -16   1    1.02    0.91
   8  16  -1    3.32    0.87
   8  16  -1    3.65    0.74
   8  16  -1    2.41    0.84
  -8 -16   1    3.52    0.89
  -8 -16   1    2.65    0.81
  -8 -16   1    3.55    0.87
   6  16  -1   11.04    1.31
   6  16  -1   11.88    1.13
   6  16  -1   13.04    1.45
   6  16  -1    9.84    1.46
  -6 -16   1   10.17    1.23
  -6 -16   1   14.08    1.47
  -6 -16   1   11.42    1.30
   4  16  -1    8.42    0.96
   4  16  -1    6.43    1.08
   4  16  -1    6.86    1.20
   4  16  -1    9.18    1.09
  -4 -16   1    8.09    1.01
  -4 -16   1   10.71    1.27
  -4 -16   1    8.43    1.14
   2  16  -1   57.48    2.61
   2  16  -1   52.91    3.58
   2  16  -1   53.11    2.84
   2  16  -1   59.95    2.44
  -2 -16   1   60.25    2.55
  -2 -16   1   61.68    2.66
  -2 -16   1   63.11    2.59
   0  16  -1    4.00    1.14
   0  16  -1    3.69    0.84
   0  16  -1    4.31    0.77
   0  16  -1    3.24    1.49
   0 -16   1    3.68    0.83
   0 -16   1    3.81    0.91
   0 -16   1    6.03    0.99
  -2  16  -1    2.09    0.86
  -2  16  -1    1.21    0.76
  -2  16  -1    0.70    0.99
  -2  16  -1    0.80    0.61
   2 -16   1    0.17    0.75
   2 -16   1    0.73    0.78
   2 -16   1    0.17    0.71
  -4  16  -1    9.29    1.21
  -4  16  -1   10.66    1.20
  -4  16  -1   14.31    1.27
  -4  16  -1   10.33    1.46
   4 -16   1   11.28    1.37
   4 -16   1   10.55    1.23
   4 -16   1   11.17    1.35
  -6  16  -1    1.80    0.79
  -6  16  -1    1.34    0.63
  -6  16  -1    2.21    0.85
  -6  16  -1    0.34    0.93
   6 -16   1    1.13    0.79
   6 -16   1    0.28    0.84
   6 -16   1    1.19    0.76
  -8  16  -1   11.44    1.30
  -8  16  -1   11.32    1.53
  -8  16  -1   16.41    1.46
  -8  16  -1   12.95    1.44
   8 -16   1   11.81    1.42
   8 -16   1   12.08    1.42
   8 -16   1   11.20    1.32
 -10  16  -1   10.67    1.31
 -10  16  -1   10.63    1.46
 -10  16  -1    8.33    1.16
 -10  16  -1    8.40    0.99
  10 -16   1    8.06    1.07
  10 -16   1    9.44    1.21
  10 -16   1   10.11    1.24
 -12  16  -1    5.63    1.20
 -12  16  -1    7.62    1.09
 -12  16  -1    5.66    0.90
 -12  16  -1    4.46    1.04
  12 -16   1    7.58    1.14
  12 -16   1    4.37    0.97
  12 -16   1    6.23    1.13
 -14  16  -1    4.43    1.12
 -14  16  -1    3.76    1.17
 -14  16  -1    3.52    0.97
 -14  16  -1    3.69    1.02
  14 -16   1    3.52    1.03
  14 -16   1    5.15    1.16
  14 -16   1    3.05    0.95
 -16  16  -1    7.72    1.13
 -16  16  -1   13.56    1.68
 -16  16  -1    7.08    1.40
 -16  16  -1   10.71    1.42
  16 -16   1    7.45    1.32
  16 -16   1    8.32    1.34
  16 -16   1   10.73    1.27
 -18  16  -1   -0.55    1.15
 -18  16  -1   -1.01    1.09
 -18  16  -1    0.95    0.97
 -18  16  -1   -1.30    1.05
  18 -16   1    1.22    1.14
  18 -16   1   -0.06    0.72
 -20  16  -1    1.86    1.38
 -20  16  -1    0.88    1.35
 -20  16  -1    1.95    1.08
 -20  16  -1    3.14    1.38
  20 -16   1    1.74    0.77
  20 -16   1    0.99    1.23
  23  15  -1    2.15    1.47
 -23 -15   1    1.59    1.16
 -23 -15   1    3.47    1.40
  21  15  -1    6.39    1.19
  21  15  -1    6.01    1.42
 -21 -15   1    5.04    1.24
 -21 -15   1    7.15    1.23
  19  15  -1    0.51    1.11
  19  15  -1    0.59    0.90
 -19 -15   1   -1.49    1.00
 -19 -15   1    1.18    0.97
  17  15  -1    0.11    0.82
  17  15  -1    0.15    0.72
  17  15  -1    0.59    1.06
 -17 -15   1   -1.37    0.90
 -17 -15   1   -0.49    1.05
 -17 -15   1    0.92    0.89
  15  15  -1    8.61    1.07
  15  15  -1    9.66    1.22
  15  15  -1    9.51    1.21
 -15 -15   1    9.98    1.33
 -15 -15   1    7.72    1.10
 -15 -15   1    6.59    1.18
  13  15  -1    1.72    0.76
  13  15  -1   -0.11    0.61
  13  15  -1    0.21    0.96
 -13 -15   1   -0.23    0.82
 -13 -15   1   -0.50    0.88
 -13 -15   1    0.61    0.88
  11  15  -1    3.49    0.84
  11  15  -1    3.16    0.91
  11  15  -1    2.38    0.70
 -11 -15   1    3.57    0.83
 -11 -15   1    3.62    0.92
 -11 -15   1    3.02    0.94
   9  15  -1   26.90    1.64
   9  15  -1   23.96    1.90
   9  15  -1   25.92    1.62
  -9 -15   1   29.85    1.82
  -9 -15   1   29.63    1.68
  -9 -15   1   27.84    1.79
   7  15  -1   -1.36    0.72
   7  15  -1    1.73    0.68
   7  15  -1    0.13    0.70
   7  15  -1    0.07    0.57
  -7 -15   1    1.05    0.75
  -7 -15   1    1.11    0.62
  -7 -15   1    0.90    0.71
   5  15  -1    1.11    0.66
   5  15  -1   -0.90    0.77
   5  15  -1    2.24    0.77
   5  15  -1    1.67    0.60
  -5 -15   1    0.90    0.72
  -5 -15   1    0.41    0.61
  -5 -15   1    1.88    0.81
   3  15  -1    0.73    0.65
   3  15  -1   -0.68    0.82
   3  15  -1    0.51    0.65
   3  15  -1   -0.07    0.53
  -3 -15   1   -0.33    0.66
  -3 -15   1   -0.70    0.58
  -3 -15   1    0.39    0.65
   1  15  -1    0.57    0.67
   1  15  -1    2.16    0.71
   1  15  -1   -0.24    0.56
   1  15  -1   -0.90    0.77
  -1 -15   1    0.90    0.68
  -1 -15   1    1.72    0.68
  -1 -15   1   -0.37    0.59
  -1  15  -1    2.01    0.73
  -1  15  -1    0.75    0.54
  -1  15  -1    1.06    0.70
  -1  15  -1   -0.06    0.85
   1 -15   1    0.49    0.60
   1 -15   1    0.96    0.69
   1 -15   1    0.59    0.66
  -3  15  -1   -1.18    0.47
  -3  15  -1    0.03    0.61
  -3  15  -1    0.67    0.68
   3 -15   1   -0.50    0.59
   3 -15   1   -0.68    0.59
   3 -15   1   -0.44    0.60
  -5  15  -1   14.38    1.35
  -5  15  -1   10.86    1.15
  -5  15  -1   10.21    1.37
  -5  15  -1   13.13    1.26
   5 -15   1    9.90    1.14
   5 -15   1   12.83    1.27
   5 -15   1   12.27    1.23
  -7  15  -1    1.34    0.85
  -7  15  -1    0.63    0.53
  -7  15  -1    0.52    0.70
  -7  15  -1   -0.50    0.79
   7 -15   1   -0.55    0.61
   7 -15   1   -0.16    0.67
   7 -15   1    0.85    0.71
  -9  15  -1    9.29    1.00
  -9  15  -1    5.91    1.00
  -9  15  -1    7.99    1.05
  -9  15  -1    6.59    1.18
   9 -15   1    6.64    1.05
   9 -15   1    6.70    1.02
   9 -15   1    7.97    1.06
 -11  15  -1    7.29    1.27
 -11  15  -1    9.14    1.18
 -11  15  -1    8.02    1.13
 -11  15  -1    7.77    1.06
  11 -15   1   10.69    1.29
  11 -15   1   10.31    1.37
  11 -15   1    8.67    1.17
 -13  15  -1   34.52    2.23
 -13  15  -1   34.36    2.08
 -13  15  -1   31.12    1.79
 -13  15  -1   34.00    1.91
  13 -15   1   32.95    1.88
  13 -15   1   34.37    1.71
  13 -15   1   34.75    2.07
  13 -15   1   33.93    2.08
 -15  15  -1    4.34    0.99
 -15  15  -1    4.78    1.12
 -15  15  -1    4.19    0.83
 -15  15  -1    3.35    0.99
  15 -15   1    3.02    1.02
  15 -15   1    4.31    1.14
  15 -15   1    3.37    0.74
  15 -15   1    3.89    0.93
 -17  15  -1    9.78    1.38
 -17  15  -1   13.67    1.70
 -17  15  -1   10.11    1.27
 -17  15  -1   12.91    1.46
  17 -15   1    8.98    1.31
  17 -15   1    7.48    1.33
  17 -15   1   11.41    1.15
  17 -15   1    9.40    1.30
 -19  15  -1    5.24    1.06
 -19  15  -1    4.89    1.20
 -19  15  -1    5.24    1.16
 -19  15  -1    4.33    1.19
  19 -15   1    4.78    1.28
  19 -15   1    2.65    0.73
  19 -15   1    6.68    1.39
 -21  15  -1    6.95    1.42
 -21  15  -1    6.93    1.42
 -21  15  -1    7.67    1.19
 -21  15  -1    5.47    1.33
  21 -15   1    7.31    0.93
  21 -15   1    6.83    1.47
 -23  15  -1   -0.76    1.09
 -23  15  -1    2.51    1.50
 -23  15  -1    0.85    1.34
  23 -15   1   -1.26    0.75
  23 -15   1    0.49    1.29
  24  14  -1    1.10    1.37
  24  14  -1   -0.24    1.14
 -24 -14   1    0.14    1.14
 -24 -14   1    0.64    1.37
  22  14  -1    0.58    1.19
  22  14  -1    2.93    0.97
 -22 -14   1    2.39    1.21
 -22 -14   1    1.81    1.02
  20  14  -1    1.01    1.08
  20  14  -1    1.08    0.82
 -20 -14   1    0.60    1.05
 -20 -14   1    0.88    1.11
 -20 -14   1   -1.67    0.87
  18  14  -1   28.05    1.79
  18  14  -1   25.67    1.83
 -18 -14   1   24.45    1.74
 -18 -14   1   25.60    1.94
 -18 -14   1   24.71    1.83
  16  14  -1   -0.76    0.87
  16  14  -1   -0.24    0.66
  16  14  -1   -0.16    0.72
 -16 -14   1    0.13    0.87
 -16 -14   1    0.25    0.80
 -16 -14   1   -0.29    0.84
  14  14  -1    0.45    0.61
  14  14  -1   -0.31    0.68
  14  14  -1   -0.34    0.76
 -14 -14   1    0.37    0.77
 -14 -14   1    0.35    0.68
 -14 -14   1   -1.07    0.78
  12  14  -1    1.45    0.81
  12  14  -1    1.63    0.72
  12  14  -1    0.20    0.58
 -12 -14   1    0.98    0.69
 -12 -14   1   -0.38    0.75
 -12 -14   1   -0.09    0.81
  10  14  -1   -0.82    0.50
  10  14  -1   -0.11    0.66
  10  14  -1   -0.20    0.59
 -10 -14   1    0.15    0.61
 -10 -14   1    0.06    0.68
 -10 -14   1    0.20    0.67
   8  14  -1    5.31    0.83
   8  14  -1    7.05    0.93
   8  14  -1    5.11    0.79
  -8 -14   1    4.98    0.89
  -8 -14   1    6.67    1.48
  -8 -14   1    5.78    0.80
   6  14  -1    1.47    0.61
   6  14  -1    1.99    0.69
   6  14  -1    1.62    0.56
  -6 -14   1    1.47    0.70
  -6 -14   1    2.14    0.65
   4  14  -1    5.39    1.54
   4  14  -1    4.83    0.80
   4  14  -1    4.26    0.76
   4  14  -1    4.89    0.70
  -4 -14   1    4.15    0.77
  -4 -14   1    4.15    0.80
   2  14  -1   -0.33    0.55
   2  14  -1   -0.44    0.51
  -2 -14   1    0.47    0.73
  -2 -14   1   -0.50    0.49
  -2 -14   1   -0.49    0.59
   0  14  -1    1.70    0.63
   0  14  -1    1.66    0.55
   0  14  -1    0.46    1.43
   0  14  -1    0.90    0.55
   0 -14   1    0.74    0.57
   0 -14   1    1.92    0.68
   0 -14   1    1.00    0.59
  -2  14  -1    2.60    0.87
  -2  14  -1    2.12    0.67
  -2  14  -1    2.59    0.71
  -2  14  -1    1.72    0.54
   2 -14   1    1.76    0.71
   2 -14   1    2.41    0.65
   2 -14   1    3.17    0.72
  -4  14  -1   12.88    1.20
  -4  14  -1   12.21    1.32
  -4  14  -1   13.12    1.07
  -4  14  -1   13.97    1.17
   4 -14   1   10.71    1.17
   4 -14   1   12.71    1.17
   4 -14   1   14.05    1.25
  -6  14  -1    3.25    0.86
  -6  14  -1    5.08    0.86
  -6  14  -1    3.71    0.71
  -6  14  -1    3.75    0.79
   6 -14   1    4.62    0.86
   6 -14   1    5.25    0.83
   6 -14   1    5.30    0.86
  -8  14  -1   12.17    1.09
  -8  14  -1   11.48    1.26
  -8  14  -1    9.93    1.29
  -8  14  -1   12.50    1.21
   8 -14   1   13.08    1.26
   8 -14   1   12.94    1.28
   8 -14   1   13.47    1.28
 -10  14  -1   48.79    2.42
 -10  14  -1   52.56    2.12
 -10  14  -1   45.93    2.97
 -10  14  -1   46.88    2.25
  10 -14   1   50.68    2.23
  10 -14   1   50.86    2.27
  10 -14   1   52.02    2.36
 -12  14  -1    4.42    0.86
 -12  14  -1    4.85    1.04
 -12  14  -1    3.93    0.81
 -12  14  -1    3.84    0.71
  12 -14   1    4.75    0.69
  12 -14   1    4.05    0.90
  12 -14   1    3.62    0.80
  12 -14   1    4.23    0.86
 -14  14  -1   51.39    3.15
 -14  14  -1   52.53    2.31
 -14  14  -1   51.19    2.53
 -14  14  -1   56.02    2.57
  14 -14   1   51.86    2.13
  14 -14   1   52.98    2.41
  14 -14   1   51.30    2.44
 -16  14  -1   -1.28    0.86
 -16  14  -1    1.13    0.80
 -16  14  -1   -0.71    0.84
  16 -14   1    1.58    0.87
  16 -14   1   -0.50    0.79
  16 -14   1    0.24    0.81
  16 -14   1   -0.02    0.54
 -18  14  -1    4.87    1.13
 -18  14  -1    3.62    1.17
 -18  14  -1    4.42    1.03
 -18  14  -1    4.38    0.88
  18 -14   1    4.10    1.03
  18 -14   1    4.72    1.19
  18 -14   1    3.19    0.95
 -20  14  -1    0.62    0.81
 -20  14  -1   -0.97    0.98
 -20  14  -1    1.31    1.01
 -20  14  -1    0.54    1.04
  20 -14   1    0.48    1.32
  20 -14   1    2.51    1.05
  20 -14   1    2.23    1.00
  20 -14   1    0.07    0.62
 -22  14  -1    5.63    1.44
 -22  14  -1    7.32    1.35
 -22  14  -1    5.69    1.35
 -22  14  -1    6.67    1.07
  22 -14   1    6.99    0.89
  22 -14   1    6.59    1.65
  22 -14   1    5.23    1.37
 -24  14  -1   -0.61    0.98
 -24  14  -1    1.34    1.53
 -24  14  -1    1.50    1.35
 -24  14  -1   -1.45    1.28
  24 -14   1    1.35    0.73
  24 -14   1   -2.83    1.24
  25  13  -1    1.30    1.08
  25  13  -1   -1.21    1.28
 -25 -13   1    1.68    1.09
 -25 -13   1    3.91    1.34
  23  13  -1    2.94    1.26
  23  13  -1   -0.89    0.88
 -23 -13   1   -1.92    0.93
 -23 -13   1   -0.80    1.02
  21  13  -1   -0.38    0.77
  21  13  -1   -0.34    0.96
 -21 -13   1   -0.02    0.84
 -21 -13   1   -0.01    0.97
 -21 -13   1    1.50    1.05
  19  13  -1   -0.16    0.89
  19  13  -1   -0.20    0.75
 -19 -13   1   -0.07    0.90
 -19 -13   1    1.07    0.83
 -19 -13   1    1.52    0.95
  17  13  -1    3.13    0.81
 -17 -13   1    2.67    1.33
 -17 -13   1    4.18    0.93
 -17 -13   1    4.77    0.97
  15  13  -1    0.30    0.74
  15  13  -1   -0.30    0.62
 -15 -13   1    0.43    0.68
 -15 -13   1    1.36    0.96
 -15 -13   1    0.80    0.82
  13  13  -1    8.86    1.04
  13  13  -1   10.26    1.21
  13  13  -1    9.65    1.05
 -13 -13   1    8.74    1.15
 -13 -13   1    8.44    0.98
 -13 -13   1   10.20    1.21
  11  13  -1   14.94    1.15
  11  13  -1   14.64    1.23
  11  13  -1   15.51    1.23
 -11 -13   1   16.38    1.22
 -11 -13   1   13.81    1.21
 -11 -13   1   14.30    1.25
   9  13  -1   12.14    1.08
   9  13  -1   12.28    1.16
   9  13  -1   11.99    1.18
  -9 -13   1   11.30    1.12
  -9 -13   1   12.87    1.28
  -9 -13   1   12.26    1.23
   7  13  -1   88.14    3.15
   7  13  -1   73.03    3.32
  -7 -13   1   94.38    3.26
  -7 -13   1   87.81    3.56
  -7 -13   1   90.82    3.13
   5  13  -1    1.34    0.59
   5  13  -1    0.17    0.45
   5  13  -1    1.73    0.62
   5  13  -1    0.97    0.71
  -5 -13   1    1.05    0.63
  -5 -13   1    1.32    0.54
  -5 -13   1   -0.02    0.57
   3  13  -1    8.77    1.15
   3  13  -1    9.17    1.00
   3  13  -1    9.05    1.05
   3  13  -1   11.57    0.90
  -3 -13   1    9.18    1.00
  -3 -13   1   10.96    0.97
  -3 -13   1   10.04    1.06
   1  13  -1    1.44    0.59
   1  13  -1    0.62    0.45
   1  13  -1    0.81    0.53
   1  13  -1    0.93    0.63
  -1 -13   1    1.39    0.66
  -1 -13   1    0.47    0.48
  -1 -13   1    0.27    0.52
  -1  13  -1   28.04    1.72
  -1  13  -1   27.12    2.03
  -1  13  -1   29.21    1.53
  -1  13  -1   30.39    1.52
   1 -13   1   33.44    1.66
   1 -13   1   32.52    1.60
   1 -13   1   29.38    1.51
  -3  13  -1   18.03    1.23
  -3  13  -1   18.07    1.41
  -3  13  -1   19.85    1.34
  -3  13  -1   20.20    1.65
   3 -13   1   21.93    1.31
   3 -13   1   21.02    1.32
   3 -13   1   21.09    1.28
  -5  13  -1    3.49    0.68
  -5  13  -1    3.46    0.62
  -5  13  -1    2.88    0.84
  -5  13  -1    4.71    0.79
   5 -13   1    3.63    0.66
   5 -13   1    5.02    0.88
   5 -13   1    3.87    0.93
  -7  13  -1   21.78    1.33
  -7  13  -1   16.56    2.26
  -7  13  -1   21.85    1.30
   7 -13   1   23.75    1.40
   7 -13   1   23.86    1.45
   7 -13   1   23.23    1.42
  -9  13  -1   13.46    1.07
  -9  13  -1   12.01    1.11
  -9  13  -1   12.71    1.25
  -9  13  -1   14.00    1.22
   9 -13   1   16.10    1.29
   9 -13   1   13.73    1.15
   9 -13   1   12.76    1.10
   9 -13   1   13.84    0.95
 -11  13  -1   16.07    1.23
 -11  13  -1   15.06    1.36
 -11  13  -1   16.19    1.38
  11 -13   1   15.58    1.25
  11 -13   1   16.63    1.05
  11 -13   1   15.03    1.28
  11 -13   1   16.65    1.34
 -13  13  -1    5.28    0.96
 -13  13  -1    3.66    0.95
 -13  13  -1    6.52    0.95
 -13  13  -1    4.67    0.92
  13 -13   1    6.05    0.91
  13 -13   1    5.46    0.93
  13 -13   1    6.36    0.97
  13 -13   1    4.08    0.57
 -15  13  -1    1.27    0.77
 -15  13  -1    1.61    0.64
 -15  13  -1    3.11    0.94
 -15  13  -1    0.33    0.86
  15 -13   1    2.09    0.81
  15 -13   1    1.23    0.76
  15 -13   1    1.81    0.83
  15 -13   1    0.90    0.51
 -17  13  -1    0.37    0.67
 -17  13  -1    1.31    0.81
 -17  13  -1   -0.43    0.84
 -17  13  -1   -0.80    0.77
  17 -13   1   -0.15    0.76
  17 -13   1    0.48    0.51
  17 -13   1    0.29    0.77
  17 -13   1    1.46    0.77
 -19  13  -1    8.19    1.25
 -19  13  -1   10.94    1.39
 -19  13  -1    7.80    0.96
 -19  13  -1    8.13    1.13
  19 -13   1    6.86    1.14
  19 -13   1   10.01    1.00
  19 -13   1    9.77    1.31
  19 -13   1    6.94    1.16
 -21  13  -1    0.84    1.01
 -21  13  -1    0.32    0.91
 -21  13  -1    0.11    0.99
 -21  13  -1    1.04    1.02
  21 -13   1    0.48    1.03
  21 -13   1    0.92    0.96
  21 -13   1    0.68    0.95
  21 -13   1    1.32    0.74
 -23  13  -1    8.28    1.33
 -23  13  -1    4.16    1.19
 -23  13  -1    5.50    0.99
 -23  13  -1    8.11    1.32
  23 -13   1    6.38    0.84
  23 -13   1    8.12    1.35
  23 -13   1    7.07    1.31
 -25  13  -1    2.75    1.35
 -25  13  -1    2.17    1.00
 -25  13  -1    6.98    1.35
 -25  13  -1    2.64    1.35
  25 -13   1    3.51    1.42
  25 -13   1    3.80    0.80
  26  12  -1   -0.75    0.97
  26  12  -1   -1.89    1.24
 -26 -12   1    0.01    1.09
 -26 -12   1    0.77    1.23
  24  12  -1    1.77    1.19
  24  12  -1    3.24    0.95
 -24 -12   1    3.45    1.17
 -24 -12   1    2.03    1.04
  22  12  -1    0.41    0.99
  22  12  -1    0.04    0.78
 -22 -12   1    2.40    0.99
 -22 -12   1    0.60    1.01
 -22 -12   1    0.48    0.82
  20  12  -1   -0.43    0.82
  20  12  -1    0.21    0.75
 -20 -12   1   -0.46    0.72
 -20 -12   1    0.35    0.91
  18  12  -1    2.15    0.86
  18  12  -1    1.22    0.79
 -18 -12   1    2.13    0.79
 -18 -12   1    2.12    0.89
 -18 -12   1    3.10    0.93
  16  12  -1    1.95    0.76
  16  12  -1    2.30    0.73
 -16 -12   1    2.07    0.71
 -16 -12   1    2.31    0.76
 -16 -12   1    1.65    0.81
  14  12  -1   10.88    1.22
  14  12  -1   12.75    1.14
 -14 -12   1   11.41    1.24
 -14 -12   1   10.12    1.30
 -14 -12   1    9.33    1.07
  12  12  -1    0.59    0.61
  12  12  -1    0.63    0.54
 -12 -12   1    0.74    0.54
 -12 -12   1   -0.05    0.58
  10  12  -1   19.42    1.30
  10  12  -1   20.24    1.38
 -10 -12   1   19.75    1.23
 -10 -12   1   20.57    1.40
   8  12  -1   23.82    1.38
   8  12  -1   25.82    1.42
   8  12  -1   27.53    1.37
  -8 -12   1   27.95    1.56
  -8 -12   1   27.45    1.40
  -8 -12   1   24.10    1.47
   6  12  -1    2.35    0.60
   6  12  -1    1.40    0.72
   6  12  -1    2.58    0.59
   6  12  -1    1.72    0.48
  -6 -12   1    2.96    0.66
  -6 -12   1    2.94    0.69
  -6 -12   1    3.03    0.60
   4  12  -1    0.19    0.42
   4  12  -1   -0.14    0.45
   4  12  -1   -0.58    0.51
  -4 -12   1   -0.03    0.56
  -4 -12   1    0.04    0.42
  -4 -12   1   -0.32    0.49
   2  12  -1    7.00    0.77
   2  12  -1    4.53    0.88
   2  12  -1    6.65    0.71
   2  12  -1    5.02    0.69
  -2 -12   1    3.81    1.14
  -2 -12   1    5.64    0.79
  -2 -12   1    5.99    0.73
   0  12  -1   14.87    0.93
   0  12  -1   14.11    1.02
   0  12  -1   12.25    1.12
   0  12  -1   12.91    1.04
   0 -12   1   14.67    1.08
   0 -12   1   12.28    0.98
   0 -12   1   16.35    1.67
  -2  12  -1    3.04    0.59
  -2  12  -1    1.81    0.57
  -2  12  -1    2.47    0.49
  -2  12  -1    1.97    0.65
   2 -12   1    2.51    0.58
   2 -12   1    2.92    0.92
  -4  12  -1   29.98    1.68
  -4  12  -1   32.74    1.57
  -4  12  -1   31.58    1.53
  -4  12  -1   33.34    1.44
   4 -12   1   33.46    1.62
   4 -12   1   30.39    1.59
   4 -12   1   32.05    1.54
  -6  12  -1   55.20    2.35
  -6  12  -1   54.02    2.17
  -6  12  -1   55.30    2.23
  -6  12  -1   54.99    2.09
   6 -12   1   54.54    2.23
   6 -12   1   56.00    2.21
   6 -12   1   54.61    2.21
  -8  12  -1    4.63    0.60
  -8  12  -1    4.37    0.72
  -8  12  -1    3.53    0.75
  -8  12  -1    3.07    0.66
   8 -12   1    3.56    0.53
   8 -12   1    4.38    0.75
   8 -12   1    4.53    0.73
   8 -12   1    3.20    0.64
 -10  12  -1    0.75    0.94
 -10  12  -1    1.65    0.52
 -10  12  -1    1.38    0.56
 -10  12  -1    1.12    0.67
  10 -12   1    1.69    0.77
  10 -12   1    1.07    0.36
  10 -12   1    2.06    1.09
  10 -12   1    1.56    0.57
 -12  12  -1    0.31    0.45
 -12  12  -1    0.08    0.59
 -12  12  -1    0.38    0.67
 -12  12  -1    0.31    0.59
  12 -12   1    0.17    0.56
  12 -12   1    0.26    0.39
  12 -12   1    0.58    0.60
  12 -12   1    0.86    0.60
 -14  12  -1    2.17    0.72
 -14  12  -1    4.73    0.93
 -14  12  -1    2.85    0.60
 -14  12  -1    2.41    0.81
  14 -12   1    3.05    0.78
  14 -12   1    2.83    0.76
  14 -12   1    3.19    0.53
  14 -12   1    2.42    0.69
 -16  12  -1   -0.29    0.67
 -16  12  -1    0.52    0.73
 -16  12  -1    0.94    0.70
 -16  12  -1    1.35    0.58
  16 -12   1   -0.02    0.63
  16 -12   1    0.73    0.71
  16 -12   1    1.18    0.77
  16 -12   1    0.87    0.44
 -18  12  -1    5.50    1.03
 -18  12  -1    5.25    0.95
 -18  12  -1    4.93    0.98
  18 -12   1    6.53    0.97
  18 -12   1    6.18    0.98
  18 -12   1    7.34    1.07
  18 -12   1    4.64    0.64
 -20  12  -1    6.40    0.90
 -20  12  -1    6.88    1.03
 -20  12  -1    8.53    1.21
 -20  12  -1    7.26    1.21
  20 -12   1    7.03    1.22
  20 -12   1    8.59    1.15
  20 -12   1    9.01    0.92
  20 -12   1    5.48    0.95
 -22  12  -1   14.52    1.57
 -22  12  -1   17.01    1.66
 -22  12  -1   17.41    1.49
 -22  12  -1   17.56    1.60
  22 -12   1   16.82    1.54
  22 -12   1   14.60    1.72
  22 -12   1   17.80    1.79
  22 -12   1   17.56    1.21
 -24  12  -1   -0.34    0.81
 -24  12  -1   -0.15    0.95
 -24  12  -1    1.45    1.01
 -24  12  -1    0.10    1.02
  24 -12   1    3.16    1.17
  24 -12   1    1.78    1.17
 -26  12  -1    6.59    1.32
 -26  12  -1    5.27    1.38
 -26  12  -1    4.50    1.20
  26 -12   1    4.24    1.37
  26 -12   1    2.94    0.78
  27  11  -1   10.80    1.58
  27  11  -1   11.67    1.51
 -27 -11   1   10.67    1.41
 -27 -11   1   14.77    1.99
  25  11  -1    4.49    1.25
  25  11  -1    7.95    1.17
 -25 -11   1    8.75    1.28
 -25 -11   1    5.91    1.14
  23  11  -1    9.82    1.28
  23  11  -1    8.66    1.13
 -23 -11   1    6.02    1.15
 -23 -11   1    8.12    1.15
  21  11  -1   31.01    2.01
  21  11  -1   30.17    1.87
 -21 -11   1   31.52    1.88
 -21 -11   1   29.69    1.95
 -21 -11   1   32.07    2.01
  19  11  -1    0.93    0.76
  19  11  -1    1.07    0.68
 -19 -11   1    0.42    0.66
 -19 -11   1    1.69    0.78
 -19 -11   1    2.73    0.85
  17  11  -1   11.91    1.13
  17  11  -1   10.76    1.36
 -17 -11   1    9.96    1.27
 -17 -11   1   11.60    1.46
 -17 -11   1   11.61    1.08
  15  11  -1    9.38    1.15
  15  11  -1   10.21    1.07
 -15 -11   1   12.57    1.25
 -15 -11   1   10.66    1.06
 -15 -11   1   11.67    1.23
  13  11  -1    8.98    1.04
 -13 -11   1    5.77    1.02
 -13 -11   1    7.39    0.88
 -13 -11   1    8.37    0.99
  11  11  -1   33.13    1.67
  11  11  -1   35.59    1.66
 -11 -11   1   36.46    1.75
 -11 -11   1   35.13    1.62
 -11 -11   1   34.65    1.72
   9  11  -1   49.35    2.06
   9  11  -1   49.19    2.01
  -9 -11   1   46.88    1.95
  -9 -11   1   49.25    2.09
  -9 -11   1   53.85    2.16
   7  11  -1    0.23    0.41
   7  11  -1    0.66    0.41
   7  11  -1    1.34    0.53
   7  11  -1    0.44    0.54
  -7 -11   1    0.03    0.50
  -7 -11   1    0.79    0.43
  -7 -11   1    0.82    0.52
   5  11  -1   43.64    1.84
   5  11  -1   46.95    1.79
   5  11  -1   46.00    1.84
   5  11  -1   41.18    2.01
  -5 -11   1   50.49    1.96
  -5 -11   1   43.52    1.88
  -5 -11   1   46.50    1.83
   3  11  -1   24.03    1.26
   3  11  -1   25.43    1.27
   3  11  -1   21.19    1.39
   3  11  -1   24.54    1.18
  -3 -11   1   26.90    1.33
  -3 -11   1   25.07    1.28
  -3 -11   1   24.57    1.21
   1  11  -1   -0.20    0.37
   1  11  -1    0.22    0.34
   1  11  -1    0.06    0.36
   1  11  -1    0.31    0.51
  -1 -11   1   -0.05    0.34
  -1 -11   1    0.07    0.45
  -1 -11   1    0.07    0.42
  -1  11  -1   80.43    2.86
  -1  11  -1   81.71    2.83
  -1  11  -1   80.01    3.04
  -1  11  -1   84.69    2.78
   1 -11   1   80.45    2.83
   1 -11   1   89.57    2.96
   1 -11   1   81.25    2.89
  -3  11  -1   61.44    2.47
  -3  11  -1   60.74    2.33
  -3  11  -1   61.55    2.20
  -3  11  -1   62.18    2.29
   3 -11   1   67.33    2.41
   3 -11   1   60.69    2.30
   3 -11   1   62.26    2.34
  -5  11  -1   12.71    1.05
  -5  11  -1   14.19    0.87
  -5  11  -1   14.81    1.01
  -5  11  -1   15.78    1.04
   5 -11   1   14.38    1.07
   5 -11   1   14.55    0.99
   5 -11   1   13.49    1.03
  -7  11  -1   27.98    1.47
  -7  11  -1   25.58    1.31
  -7  11  -1   25.90    1.25
  -7  11  -1   24.04    1.33
   7 -11   1   25.55    1.41
   7 -11   1   27.12    1.34
   7 -11   1   26.87    1.46
   7 -11   1   26.20    1.17
  -9  11  -1   19.49    1.12
  -9  11  -1   20.99    1.36
  -9  11  -1   21.55    1.23
  -9  11  -1   20.89    1.28
   9 -11   1   20.86    1.29
   9 -11   1   21.42    1.24
   9 -11   1   20.31    1.24
   9 -11   1   20.21    1.03
 -11  11  -1    0.31    0.54
 -11  11  -1    0.05    0.40
 -11  11  -1    1.20    0.52
 -11  11  -1    0.47    0.53
  11 -11   1   -0.01    0.47
  11 -11   1    0.27    0.33
  11 -11   1   -0.04    0.46
  11 -11   1   -0.24    0.45
 -13  11  -1    1.00    0.54
 -13  11  -1    1.24    0.50
 -13  11  -1    1.99    0.81
 -13  11  -1    1.76    0.66
  13 -11   1    1.22    0.56
  13 -11   1    1.92    0.43
  13 -11   1    2.84    0.80
  13 -11   1    2.85    0.68
 -15  11  -1    5.51    0.67
 -15  11  -1    7.48    1.04
 -15  11  -1    8.60    1.00
  15 -11   1    7.23    0.71
  15 -11   1    6.36    0.88
  15 -11   1    6.51    0.89
  15 -11   1    5.80    0.86
 -17  11  -1    9.90    1.20
 -17  11  -1    8.00    0.86
 -17  11  -1    7.48    1.01
 -17  11  -1    9.20    1.22
  17 -11   1    7.75    1.01
  17 -11   1    9.28    1.15
  17 -11   1    9.77    1.23
  17 -11   1    8.12    0.80
 -19  11  -1   39.52    2.10
 -19  11  -1   37.25    2.08
 -19  11  -1   42.04    2.04
 -19  11  -1   39.95    1.87
  19 -11   1   40.50    1.69
  19 -11   1   38.19    2.01
  19 -11   1   39.07    2.05
  19 -11   1   37.17    2.04
 -21  11  -1    0.92    0.84
 -21  11  -1    1.58    0.81
 -21  11  -1    0.03    0.79
 -21  11  -1    1.91    0.82
  21 -11   1    0.70    0.89
  21 -11   1   -0.47    0.81
  21 -11   1    0.34    0.78
  21 -11   1    0.78    0.49
 -23  11  -1    3.64    1.08
 -23  11  -1    5.63    1.07
 -23  11  -1    4.71    0.84
 -23  11  -1    5.16    1.12
  23 -11   1    5.12    1.02
  23 -11   1    5.23    1.17
  23 -11   1    5.49    1.00
  23 -11   1    5.45    0.71
 -25  11  -1   31.94    2.12
 -25  11  -1   29.40    2.20
 -25  11  -1   29.24    2.21
  25 -11   1   30.37    1.62
  25 -11   1   35.71    2.33
 -27  11  -1    0.15    1.31
 -27  11  -1   -1.80    1.11
  27 -11   1   -2.22    1.01
  27 -11   1    0.73    0.70
  28  10  -1    5.55    1.47
  28  10  -1    5.62    1.14
 -28 -10   1    9.54    1.45
 -28 -10   1    4.30    1.31
  26  10  -1    1.32    1.08
  26  10  -1    3.24    1.05
 -26 -10   1    4.32    1.35
 -26 -10   1    3.11    1.02
  24  10  -1    6.22    1.14
  24  10  -1    6.26    1.05
 -24 -10   1    5.60    1.14
 -24 -10   1    7.13    1.07
 -24 -10   1    6.97    1.17
  22  10  -1   17.93    1.65
  22  10  -1   15.64    1.45
 -22 -10   1   15.43    1.57
 -22 -10   1   16.59    1.52
 -22 -10   1   16.03    1.48
  20  10  -1    7.16    1.04
  20  10  -1    5.39    0.91
 -20 -10   1    6.68    0.95
 -20 -10   1    6.96    1.02
 -20 -10   1    7.89    1.15
  18  10  -1   20.06    1.74
  18  10  -1   23.02    1.45
 -18 -10   1   20.03    1.37
 -18 -10   1   23.17    1.63
 -18 -10   1   19.74    1.47
  16  10  -1    3.35    0.74
  16  10  -1    2.89    0.68
 -16 -10   1    3.48    0.80
 -16 -10   1    2.51    0.62
 -16 -10   1    2.23    0.63
  14  10  -1    8.72    0.94
  14  10  -1    9.43    0.90
 -14 -10   1   11.05    1.04
 -14 -10   1    8.86    1.09
 -14 -10   1   10.32    0.88
  12  10  -1   27.26    1.40
  12  10  -1   27.43    1.41
 -12 -10   1   27.17    1.37
 -12 -10   1   26.84    1.45
 -12 -10   1   28.79    1.50
  10  10  -1    3.55    0.57
  10  10  -1    3.68    0.62
 -10 -10   1    4.82    0.76
 -10 -10   1    3.88    0.54
 -10 -10   1    3.58    0.64
   8  10  -1   -0.22    0.35
   8  10  -1   -0.18    0.40
  -8 -10   1    0.05    0.45
  -8 -10   1    0.48    0.37
  -8 -10   1    0.41    0.45
   6  10  -1   83.59    3.43
   6  10  -1  100.72    3.30
   6  10  -1  102.92    3.25
   6  10  -1   95.50    3.26
  -6 -10   1  101.11    3.27
  -6 -10   1  108.84    3.42
  -6 -10   1   98.40    3.32
   4  10  -1   -0.50    0.35
   4  10  -1    0.01    0.33
   4  10  -1   -0.02    0.43
   4  10  -1   -0.03    0.30
  -4 -10   1    0.34    0.42
  -4 -10   1    0.39    0.42
  -4 -10   1   -0.02    0.33
   2  10  -1   87.55    3.27
   2  10  -1   93.51    3.11
   2  10  -1   93.93    3.02
   2  10  -1   91.35    3.07
  -2 -10   1   90.70    3.07
  -2 -10   1   95.13    3.14
  -2 -10   1   98.44    3.18
   0  10  -1    0.05    0.43
   0  10  -1    0.42    0.35
   0  10  -1   -0.18    0.31
   0  10  -1   -0.24    0.37
   0 -10   1    0.38    0.33
   0 -10   1    0.67    0.40
   0 -10   1    0.66    0.40
  -2  10  -1    2.90    0.49
  -2  10  -1    4.62    0.58
  -2  10  -1    4.27    0.68
  -2  10  -1    4.03    0.49
   2 -10   1    4.09    0.62
   2 -10   1    3.72    0.54
   2 -10   1    4.12    0.54
  -4  10  -1   33.85    1.54
  -4  10  -1   30.83    1.30
  -4  10  -1   31.87    1.39
  -4  10  -1   31.59    1.41
   4 -10   1   34.04    1.47
   4 -10   1   32.18    1.41
   4 -10   1   30.63    1.42
  -6  10  -1    3.03    0.47
  -6  10  -1    3.45    0.55
  -6  10  -1    4.42    0.59
  -6  10  -1    3.71    0.67
   6 -10   1    4.30    0.59
   6 -10   1    3.69    0.45
   6 -10   1    4.16    0.64
   6 -10   1    2.95    0.53
  -8  10  -1   38.37    1.67
  -8  10  -1   36.72    1.61
  -8  10  -1   35.70    1.67
  -8  10  -1   36.34    1.51
   8 -10   1   40.59    1.72
   8 -10   1   39.79    1.68
   8 -10   1   39.44    1.65
   8 -10   1   36.59    1.44
 -10  10  -1   58.89    2.29
 -10  10  -1   61.79    2.17
 -10  10  -1   59.49    2.34
 -10  10  -1   60.09    2.27
  10 -10   1   58.87    2.36
  10 -10   1   57.95    2.25
  10 -10   1   60.97    2.33
  10 -10   1   61.09    2.09
 -12  10  -1   15.10    1.07
 -12  10  -1   16.98    1.20
 -12  10  -1   18.33    1.17
 -12  10  -1   17.81    1.03
  12 -10   1   17.99    0.92
  12 -10   1   15.54    1.09
  12 -10   1   13.96    1.30
  12 -10   1   18.26    1.15
 -14  10  -1   30.07    1.58
 -14  10  -1   32.11    1.60
 -14  10  -1   30.17    1.42
 -14  10  -1   30.73    1.59
  14 -10   1   31.95    1.33
  14 -10   1   31.58    1.59
  14 -10   1   31.25    1.56
  14 -10   1   29.85    1.78
 -16  10  -1   -0.22    0.45
 -16  10  -1    0.49    0.55
 -16  10  -1   -0.32    0.60
 -16  10  -1    0.46    0.97
  16 -10   1    0.06    0.54
  16 -10   1   -0.13    0.35
  16 -10   1    0.38    0.56
 -18  10  -1   11.23    1.23
 -18  10  -1    9.03    1.11
 -18  10  -1   10.34    1.09
 -18  10  -1   10.47    1.05
  18 -10   1   10.22    0.82
  18 -10   1   10.55    1.20
  18 -10   1    9.31    1.09
  18 -10   1    9.54    1.13
 -20  10  -1   11.68    1.23
 -20  10  -1   11.39    1.14
 -20  10  -1   13.78    1.32
 -20  10  -1   12.74    1.32
  20 -10   1   12.69    1.34
  20 -10   1   11.31    0.94
  20 -10   1   13.24    1.29
  20 -10   1   11.62    1.32
 -22  10  -1   55.75    2.59
 -22  10  -1   58.78    2.39
 -22  10  -1   56.99    2.61
 -22  10  -1   57.64    2.66
  22 -10   1   59.41    2.63
  22 -10   1   49.88    2.42
  22 -10   1   59.12    2.19
  22 -10   1   55.16    2.61
 -24  10  -1    3.01    0.94
 -24  10  -1    5.08    1.07
 -24  10  -1    5.86    1.12
  24 -10   1    3.15    0.62
  24 -10   1    3.09    0.98
  24 -10   1    2.88    0.99
 -26  10  -1   44.06    2.51
 -26  10  -1   52.93    2.62
  26 -10   1   48.97    2.12
  26 -10   1   48.91    2.71
 -28  10  -1    0.31    1.07
 -28  10  -1    0.27    1.21
  28 -10   1   -0.48    0.82
  28 -10   1   -0.04    1.19
  29   9  -1    8.66    1.45
 -29  -9   1    8.59    1.46
 -29  -9   1    6.16    1.25
  27   9  -1   -0.03    0.85
  27   9  -1    2.17    1.03
 -27  -9   1   -0.09    1.01
 -27  -9   1    2.25    1.71
  25   9  -1   13.31    1.69
  25   9  -1   14.24    1.51
 -25  -9   1   13.41    1.69
 -25  -9   1   15.48    1.65
 -25  -9   1   13.47    1.40
  23   9  -1   19.77    1.61
  23   9  -1   22.50    1.58
 -23  -9   1   20.77    1.54
 -23  -9   1   19.39    2.77
 -23  -9   1   19.16    1.64
  21   9  -1    1.02    0.82
  21   9  -1    1.79    0.72
 -21  -9   1    2.35    0.83
 -21  -9   1    3.24    0.76
 -21  -9   1    2.66    0.84
  19   9  -1   26.81    1.72
  19   9  -1   26.11    1.54
 -19  -9   1   27.29    1.56
 -19  -9   1   25.56    1.65
 -19  -9   1   28.21    1.59
  17   9  -1   25.27    1.45
  17   9  -1   24.20    1.43
 -17  -9   1   22.07    1.41
 -17  -9   1   23.70    1.54
 -17  -9   1   24.03    1.39
  15   9  -1    8.90    0.86
  15   9  -1    8.05    0.98
 -15  -9   1    9.06    0.96
 -15  -9   1    6.93    0.93
 -15  -9   1    6.36    0.75
  13   9  -1   39.98    1.74
  13   9  -1   37.44    1.66
 -13  -9   1   39.45    1.64
 -13  -9   1   36.75    1.80
  11   9  -1    0.01    0.39
  11   9  -1    0.13    0.37
 -11  -9   1   -0.50    0.45
 -11  -9   1    0.78    0.49
 -11  -9   1   -0.08    0.35
   9   9  -1   53.73    2.02
   9   9  -1   54.38    2.03
  -9  -9   1   54.83    1.99
  -9  -9   1   54.34    2.13
  -9  -9   1   52.10    2.05
   7   9  -1    1.40    0.50
   7   9  -1    2.16    0.49
   7   9  -1    2.05    0.44
  -7  -9   1    1.80    0.48
  -7  -9   1    2.14    0.53
  -7  -9   1    1.92    0.38
   5   9  -1    2.30    0.43
   5   9  -1    2.72    0.44
   5   9  -1    1.71    0.51
   5   9  -1    2.31    0.44
  -5  -9   1    2.31    0.47
  -5  -9   1    1.79    0.49
  -5  -9   1    2.31    0.38
   3   9  -1   15.74    1.04
   3   9  -1   18.01    0.97
   3   9  -1   18.50    0.90
   3   9  -1   17.90    0.93
  -3  -9   1   18.93    1.01
  -3  -9   1   17.90    1.03
  -3  -9   1   18.62    0.94
   1   9  -1    2.68    0.46
   1   9  -1    2.40    0.38
   1   9  -1    2.49    0.43
   1   9  -1    2.64    0.54
  -1  -9   1    3.22    0.45
  -1  -9   1    1.95    0.43
  -1  -9   1    2.94    0.50
  -1   9  -1   73.15    2.48
  -1   9  -1   73.46    2.39
  -1   9  -1   70.80    2.44
  -1   9  -1   70.12    2.59
   1  -9   1   71.17    2.44
   1  -9   1   76.04    2.53
   1  -9   1   71.24    2.47
  -3   9  -1   -0.10    0.34
  -3   9  -1    0.24    0.31
  -3   9  -1    0.05    0.27
  -3   9  -1   -0.20    0.29
   3  -9   1    0.24    0.35
   3  -9   1    0.31    0.35
   3  -9   1   -0.09    0.28
  -5   9  -1   60.06    2.16
  -5   9  -1   58.79    2.04
  -5   9  -1   58.06    2.10
  -5   9  -1   61.41    2.25
   5  -9   1   57.09    1.99
   5  -9   1   61.53    2.18
   5  -9   1   59.40    2.13
   5  -9   1   58.85    2.14
  -7   9  -1    1.71    0.44
  -7   9  -1    1.82    0.38
  -7   9  -1    2.39    0.48
  -7   9  -1    2.16    0.51
   7  -9   1    1.64    0.44
   7  -9   1    2.09    0.46
   7  -9   1    1.52    0.30
   7  -9   1    1.24    0.46
  -9   9  -1    7.43    0.75
  -9   9  -1    7.12    0.65
  -9   9  -1    7.18    0.71
  -9   9  -1    6.58    0.71
   9  -9   1    7.20    0.57
   9  -9   1    5.80    0.71
   9  -9   1    7.49    0.73
   9  -9   1    7.46    0.79
 -11   9  -1   18.48    1.07
 -11   9  -1   18.32    0.99
 -11   9  -1   17.99    1.09
 -11   9  -1   19.35    1.11
  11  -9   1   19.15    1.13
  11  -9   1   18.30    1.09
  11  -9   1   18.68    1.10
  11  -9   1   17.94    0.90
 -13   9  -1    0.63    0.46
 -13   9  -1    0.05    0.46
 -13   9  -1    0.16    0.47
 -13   9  -1    0.68    0.37
  13  -9   1    0.41    0.44
  13  -9   1    0.65    0.29
  13  -9   1   -0.13    0.48
  13  -9   1    0.60    0.51
 -15   9  -1    0.76    0.57
 -15   9  -1    1.22    0.45
 -15   9  -1    0.78    0.58
 -15   9  -1    0.82    0.57
  15  -9   1    1.08    0.59
  15  -9   1    0.81    0.52
  15  -9   1    0.49    0.33
  15  -9   1    1.01    0.52
 -17   9  -1    1.46    0.95
 -17   9  -1    1.43    0.64
 -17   9  -1    1.84    0.51
 -17   9  -1    2.39    0.66
  17  -9   1    1.49    0.61
  17  -9   1    0.70    0.39
  17  -9   1    0.61    0.60
  17  -9   1    1.52    0.59
 -19   9  -1    8.33    1.01
 -19   9  -1    7.73    0.91
 -19   9  -1    7.89    0.95
  19  -9   1    6.26    0.90
  19  -9   1    6.42    0.93
  19  -9   1    7.04    0.90
  19  -9   1    6.84    0.74
 -21   9  -1   -0.50    0.70
 -21   9  -1    1.14    0.57
 -21   9  -1    0.59    0.68
 -21   9  -1    0.54    0.73
  21  -9   1    0.41    0.65
  21  -9   1    0.70    0.81
  21  -9   1    0.15    0.66
  21  -9   1    0.39    0.43
 -23   9  -1   10.18    1.19
 -23   9  -1    7.66    1.15
 -23   9  -1    8.48    1.15
  23  -9   1    7.70    1.04
  23  -9   1    9.04    1.22
  23  -9   1   10.24    0.92
 -25   9  -1    2.21    1.03
 -25   9  -1    1.73    0.80
  25  -9   1    2.14    0.95
  25  -9   1    0.78    0.89
  25  -9   1    1.45    0.53
 -27   9  -1    0.55    1.04
 -27   9  -1    0.62    0.97
 -27   9  -1    0.09    1.09
  27  -9   1    3.83    1.08
  27  -9   1    2.81    0.67
 -29   9  -1    0.53    1.12
 -29   9  -1    2.11    1.35
  29  -9   1    2.02    0.89
  29  -9   1    0.96    1.19
  30   8  -1   12.89    1.54
  30   8  -1   13.05    1.77
 -30  -8   1   10.67    1.50
 -30  -8   1   13.17    1.64
  28   8  -1    4.57    1.25
 -28  -8   1    4.79    1.14
 -28  -8   1    7.13    1.17
  26   8  -1    2.44    1.04
  26   8  -1    2.85    0.90
 -26  -8   1    2.75    0.93
 -26  -8   1    2.95    0.97
 -26  -8   1    2.19    0.98
  24   8  -1    1.04    0.73
  24   8  -1    0.65    0.85
 -24  -8   1    2.01    0.82
 -24  -8   1    0.44    0.75
 -24  -8   1    0.95    0.87
  22   8  -1    1.57    0.74
 -22  -8   1    0.08    0.67
 -22  -8   1    0.49    0.71
  20   8  -1   -0.68    0.59
  20   8  -1   -0.03    0.53
 -20  -8   1    0.98    0.57
 -20  -8   1   -0.84    0.60
 -20  -8   1    0.98    0.61
  18   8  -1   52.43    2.16
  18   8  -1   41.67    2.66
 -18  -8   1   54.02    2.25
 -18  -8   1   49.32    2.23
 -18  -8   1   54.11    2.12
  16   8  -1    2.62    0.63
  16   8  -1    1.67    0.57
 -16  -8   1    2.07    0.68
 -16  -8   1    2.93    0.57
 -16  -8   1    2.02    0.59
  14   8  -1   50.99    2.04
  14   8  -1   50.70    1.99
 -14  -8   1   48.68    1.94
 -14  -8   1   52.53    2.12
 -14  -8   1   51.26    2.12
  12   8  -1    5.26    0.65
  12   8  -1    4.95    0.62
 -12  -8   1    5.31    0.75
 -12  -8   1    5.08    0.66
 -12  -8   1    4.82    0.59
  10   8  -1    0.77    0.36
  10   8  -1    0.56    0.36
 -10  -8   1    0.20    0.36
 -10  -8   1    0.01    0.31
 -10  -8   1   -0.23    0.40
   8   8  -1    8.48    0.72
   8   8  -1    8.42    0.69
  -8  -8   1    8.78    0.75
  -8  -8   1    7.65    0.78
  -8  -8   1    8.62    0.66
   6   8  -1   -0.11    0.31
   6   8  -1    0.13    0.26
   6   8  -1    0.09    0.39
  -6  -8   1   -0.24    0.28
  -6  -8   1   -0.07    0.32
  -6  -8   1   -0.02    0.36
   4   8  -1   10.17    0.85
   4   8  -1   12.53    0.72
   4   8  -1   12.10    0.74
   4   8  -1   11.65    0.73
  -4  -8   1   12.77    0.84
  -4  -8   1   13.08    0.81
  -4  -8   1   11.94    0.71
   2   8  -1   10.31    0.67
   2   8  -1    9.83    0.62
   2   8  -1   10.25    0.69
   2   8  -1   10.82    0.81
  -2  -8   1   10.37    0.66
  -2  -8   1   10.09    0.72
  -2  -8   1   10.41    0.73
   0   8  -1   58.97    2.18
   0   8  -1   59.67    1.99
   0   8  -1   58.36    2.06
   0   8  -1   58.52    2.04
   0  -8   1   61.06    2.10
   0  -8   1   57.63    2.03
   0  -8   1   65.27    2.15
  -2   8  -1   60.57    2.00
  -2   8  -1   61.24    2.18
  -2   8  -1   57.77    2.07
  -2   8  -1   58.45    2.05
   2  -8   1   59.88    2.09
   2  -8   1   59.24    2.06
   2  -8   1   62.20    2.12
  -4   8  -1  109.07    3.54
  -4   8  -1  113.29    3.63
  -4   8  -1  111.42    3.43
  -4   8  -1  112.52    3.51
   4  -8   1  116.97    3.59
   4  -8   1  109.11    3.52
   4  -8   1  110.34    3.40
   4  -8   1  111.05    3.52
  -6   8  -1    1.62    0.38
  -6   8  -1    1.98    0.43
  -6   8  -1    1.55    0.32
  -6   8  -1    2.02    0.40
   6  -8   1    1.21    0.37
   6  -8   1    2.02    0.40
   6  -8   1    1.32    0.26
   6  -8   1    1.39    0.39
  -8   8  -1   25.08    1.07
  -8   8  -1   25.94    1.19
  -8   8  -1   25.12    1.19
  -8   8  -1   24.49    1.17
   8  -8   1   25.71    1.21
   8  -8   1   25.96    1.20
   8  -8   1   25.99    1.18
   8  -8   1   25.19    1.02
 -10   8  -1    0.01    0.33
 -10   8  -1    0.08    0.26
 -10   8  -1    0.24    0.36
 -10   8  -1    0.19    0.35
  10  -8   1    0.33    0.35
  10  -8   1    0.02    0.36
  10  -8   1    0.28    0.34
  10  -8   1    0.44    0.25
 -12   8  -1    0.82    0.34
 -12   8  -1   -0.03    0.39
 -12   8  -1    0.76    0.45
 -12   8  -1    0.08    0.38
  12  -8   1   -0.15    0.36
  12  -8   1   -0.04    0.39
  12  -8   1    0.01    0.37
  12  -8   1    0.41    0.25
 -14   8  -1   12.55    0.81
 -14   8  -1   11.17    0.96
 -14   8  -1   11.20    0.97
 -14   8  -1   10.88    0.93
  14  -8   1   10.10    0.86
  14  -8   1   10.93    0.70
  14  -8   1    9.67    0.90
  14  -8   1   10.87    1.32
 -16   8  -1   53.13    2.13
 -16   8  -1   53.51    2.13
 -16   8  -1   52.85    2.00
 -16   8  -1   51.57    2.18
  16  -8   1   55.55    2.16
  16  -8   1   52.85    1.91
  16  -8   1   52.43    2.26
  16  -8   1   57.39    2.21
 -18   8  -1    0.46    0.57
 -18   8  -1    0.24    0.40
 -18   8  -1    1.04    0.57
  18  -8   1    0.17    0.54
  18  -8   1    0.69    0.39
  18  -8   1    1.75    0.64
  18  -8   1    0.40    0.55
 -20   8  -1   11.13    1.05
 -20   8  -1   10.48    1.10
 -20   8  -1   11.30    1.26
 -20   8  -1   11.84    1.00
  20  -8   1   10.91    1.61
  20  -8   1   10.10    0.83
  20  -8   1   10.94    1.13
  20  -8   1   11.67    1.15
 -22   8  -1    5.39    1.02
 -22   8  -1    5.69    0.90
 -22   8  -1    5.66    0.90
  22  -8   1    4.64    0.60
  22  -8   1    3.65    0.85
  22  -8   1    5.30    0.87
 -24   8  -1    0.50    0.81
 -24   8  -1    0.58    0.78
  24  -8   1    0.03    0.79
  24  -8   1    0.85    0.47
  24  -8   1    0.20    0.76
 -26   8  -1    1.09    0.97
 -26   8  -1    0.25    0.88
 -26   8  -1    0.83    0.82
  26  -8   1    0.97    0.54
  26  -8   1    0.45    0.92
  26  -8   1    1.13    0.90
 -28   8  -1   18.86    1.96
 -28   8  -1   17.42    1.99
 -28   8  -1   19.38    1.77
  28  -8   1   23.19    2.03
  28  -8   1   20.94    1.40
 -30   8  -1   -1.92    1.24
 -30   8  -1    0.42    0.99
  30  -8   1    1.42    0.82
  30  -8   1    0.81    1.20
  31   7  -1    3.00    1.49
  31   7  -1    0.35    1.21
 -31  -7   1    0.77    1.36
 -31  -7   1    3.42    1.20
 -31  -7   1    1.29    0.99
  29   7  -1    1.71    1.14
  29   7  -1    3.25    0.98
 -29  -7   1    2.28    1.21
 -29  -7   1    3.24    1.19
  27   7  -1    1.28    0.97
 -27  -7   1    1.82    0.90
 -27  -7   1    2.77    1.03
 -27  -7   1   -0.20    0.96
  25   7  -1   10.64    1.25
 -25  -7   1    9.19    1.23
 -25  -7   1   10.90    1.34
 -25  -7   1    8.46    1.16
  23   7  -1    0.75    0.76
  23   7  -1    1.16    0.66
 -23  -7   1    1.64    0.79
 -23  -7   1    0.89    0.72
 -23  -7   1   -0.18    0.68
  21   7  -1   44.72    1.97
  21   7  -1   43.48    2.06
 -21  -7   1   46.79    2.02
 -21  -7   1   42.24    2.07
 -21  -7   1   39.06    2.07
  19   7  -1   36.86    1.79
  19   7  -1   29.89    2.34
 -19  -7   1   34.46    1.81
 -19  -7   1   38.00    1.67
 -19  -7   1   34.59    1.78
  17   7  -1   26.09    1.41
  17   7  -1   27.08    1.37
 -17  -7   1   26.56    1.47
 -17  -7   1   26.26    1.50
 -17  -7   1   27.88    1.38
  15   7  -1   97.86    3.25
  15   7  -1   98.14    3.23
 -15  -7   1   97.49    3.29
 -15  -7   1   86.10    3.27
 -15  -7   1   95.61    3.19
  13   7  -1    5.63    0.65
  13   7  -1    4.21    0.61
 -13  -7   1    3.63    0.65
 -13  -7   1    4.65    0.62
 -13  -7   1    4.34    0.54
  11   7  -1   11.75    0.79
  11   7  -1   11.17    0.77
 -11  -7   1   11.55    0.78
 -11  -7   1   11.23    0.81
 -11  -7   1    9.70    0.86
   9   7  -1  101.65    3.26
   9   7  -1   99.57    3.24
  -9  -7   1  102.66    3.28
  -9  -7   1  100.40    3.34
  -9  -7   1  100.82    3.22
   7   7  -1    5.06    0.52
   7   7  -1    4.35    0.55
  -7  -7   1    3.96    0.56
  -7  -7   1    5.32    0.53
  -7  -7   1    5.12    0.60
   5   7  -1  208.29    6.11
   5   7  -1  212.31    6.10
   5   7  -1  183.53    6.20
  -5  -7   1  204.52    6.07
  -5  -7   1  222.78    6.20
  -5  -7   1  205.57    6.12
   3   7  -1   69.23    2.26
   3   7  -1   63.79    2.37
   3   7  -1   70.52    2.23
   3   7  -1   69.15    2.28
  -3  -7   1   66.64    2.27
  -3  -7   1   73.91    2.35
  -3  -7   1   68.60    2.25
   1   7  -1    7.14    0.54
   1   7  -1    6.64    0.59
   1   7  -1    6.24    0.50
   1   7  -1    7.01    0.49
  -1  -7   1    6.64    0.55
  -1  -7   1    6.51    0.50
  -1  -7   1    5.75    0.51
  -1   7  -1   75.91    2.38
  -1   7  -1   72.15    2.42
  -1   7  -1   75.39    2.46
  -1   7  -1   77.66    2.55
   1  -7   1   80.61    2.52
   1  -7   1   74.99    2.46
   1  -7   1   72.40    2.42
  -3   7  -1   44.56    1.58
  -3   7  -1   42.43    1.47
  -3   7  -1   42.94    1.62
  -3   7  -1   43.00    1.54
   3  -7   1   44.55    1.59
   3  -7   1   41.17    1.54
   3  -7   1   41.83    1.45
   3  -7   1   42.21    1.54
  -5   7  -1   17.53    0.79
  -5   7  -1   17.86    0.90
  -5   7  -1   17.66    0.86
  -5   7  -1   17.41    0.87
   5  -7   1   16.43    0.87
   5  -7   1   16.20    0.85
   5  -7   1   17.54    0.75
   5  -7   1   18.44    0.89
  -7   7  -1  112.49    3.51
  -7   7  -1  105.97    3.43
  -7   7  -1  111.91    3.49
  -7   7  -1  113.01    3.37
   7  -7   1  107.83    3.46
   7  -7   1  110.63    3.49
   7  -7   1  109.16    3.32
   7  -7   1  106.01    3.44
  -9   7  -1    1.19    0.36
  -9   7  -1    1.54    0.30
  -9   7  -1    1.84    0.41
  -9   7  -1    1.31    0.39
   9  -7   1    1.98    0.43
   9  -7   1    1.66    0.27
   9  -7   1    2.84    0.47
   9  -7   1    2.42    0.40
 -11   7  -1    6.86    0.64
 -11   7  -1    7.21    0.61
 -11   7  -1    6.91    0.68
 -11   7  -1    6.52    0.67
  11  -7   1    5.84    0.48
  11  -7   1    7.21    0.68
  11  -7   1    6.13    0.68
  11  -7   1    6.44    0.63
 -13   7  -1   13.43    0.91
 -13   7  -1   12.96    0.85
 -13   7  -1   13.39    0.81
 -13   7  -1   12.69    0.88
  13  -7   1   12.93    0.71
  13  -7   1   13.18    0.94
  13  -7   1   14.14    0.90
  13  -7   1   13.13    0.90
 -15   7  -1    4.74    0.66
 -15   7  -1    3.79    0.62
 -15   7  -1    4.75    0.64
 -15   7  -1    5.65    0.64
  15  -7   1    5.04    0.53
  15  -7   1    4.14    0.63
  15  -7   1    4.33    0.66
  15  -7   1    4.66    0.65
 -17   7  -1    8.38    0.92
 -17   7  -1    9.34    0.90
 -17   7  -1    8.87    0.93
 -17   7  -1    9.32    0.79
  17  -7   1    9.58    0.71
  17  -7   1    9.80    0.97
  17  -7   1    8.06    0.88
  17  -7   1    8.09    0.96
 -19   7  -1   20.73    1.51
 -19   7  -1   20.96    1.44
 -19   7  -1   22.38    1.30
 -19   7  -1   22.11    1.16
  19  -7   1   22.36    1.10
  19  -7   1   22.12    1.30
  19  -7   1   19.93    1.33
  19  -7   1   23.03    1.36
 -21   7  -1    4.30    0.86
 -21   7  -1    5.67    0.79
 -21   7  -1    7.27    1.41
  21  -7   1    5.56    0.87
  21  -7   1    4.48    0.58
  21  -7   1    5.16    0.96
 -23   7  -1   -0.09    0.65
 -23   7  -1    0.20    0.72
  23  -7   1   -0.14    0.41
  23  -7   1    0.82    0.71
  23  -7   1    0.20    0.65
 -25   7  -1   20.55    1.59
 -25   7  -1   23.40    1.55
 -25   7  -1   20.67    1.59
  25  -7   1   22.21    1.72
  25  -7   1   23.99    1.31
  25  -7   1   20.91    1.77
 -27   7  -1    3.68    1.08
 -27   7  -1    3.68    0.99
 -27   7  -1    3.05    0.90
  27  -7   1    3.79    1.08
  27  -7   1    4.26    0.71
  27  -7   1    3.42    0.97
 -29   7  -1   25.93    2.11
 -29   7  -1   21.50    2.19
 -29   7  -1   26.46    1.90
  29  -7   1   20.44    1.94
  29  -7   1   23.50    1.56
 -31   7  -1    3.11    1.60
  31  -7   1    4.73    1.38
  31  -7   1    3.37    0.89
  32   6  -1   -1.54    1.05
 -32  -6   1    1.05    1.24
 -32  -6   1   -1.41    0.94
  30   6  -1    7.69    1.19
  30   6  -1   13.61    1.59
  30   6  -1   10.06    1.42
 -30  -6   1    9.48    1.24
 -30  -6   1   10.40    1.42
  28   6  -1    1.63    0.83
  28   6  -1    1.09    0.92
 -28  -6   1    0.02    1.01
 -28  -6   1    2.47    0.95
  26   6  -1   13.02    1.53
  26   6  -1   13.69    1.38
 -26  -6   1   10.65    1.22
 -26  -6   1   14.77    1.45
  24   6  -1    1.61    0.76
 -24  -6   1    0.89    0.73
 -24  -6   1    1.39    0.77
  22   6  -1   25.54    1.58
  22   6  -1   25.38    1.47
 -22  -6   1   26.47    1.53
 -22  -6   1   24.70    1.53
  20   6  -1    7.43    1.05
  20   6  -1    8.76    1.03
 -20  -6   1    8.46    1.04
 -20  -6   1   10.80    1.02
  18   6  -1   76.65    2.81
  18   6  -1   81.03    2.87
 -18  -6   1   78.15    2.90
 -18  -6   1   80.98    2.82
  16   6  -1    2.49    0.54
  16   6  -1    2.31    0.53
 -16  -6   1    2.35    0.52
 -16  -6   1    2.71    0.60
 -16  -6   1    2.26    0.56
  14   6  -1   30.50    1.38
  14   6  -1   29.48    1.33
 -14  -6   1   32.16    1.44
 -14  -6   1   27.44    1.41
 -14  -6   1   31.55    1.33
  12   6  -1   27.43    1.21
  12   6  -1   29.88    1.28
 -12  -6   1   28.54    1.29
 -12  -6   1   27.55    1.20
 -12  -6   1   25.49    1.29
  10   6  -1   14.74    0.81
  10   6  -1   16.33    0.88
 -10  -6   1   15.67    0.87
 -10  -6   1   15.03    0.80
 -10  -6   1   13.87    0.90
   8   6  -1   26.93    1.15
   8   6  -1   28.99    1.16
  -8  -6   1   27.48    1.22
  -8  -6   1   28.78    1.19
  -8  -6   1   27.26    1.12
   6   6  -1  163.37    4.97
   6   6  -1  166.89    4.97
  -6  -6   1  166.32    4.96
  -6  -6   1  169.79    5.06
  -6  -6   1  169.37    5.00
   4   6  -1   31.02    1.35
   4   6  -1   34.09    1.26
   4   6  -1   35.21    1.27
  -4  -6   1   33.96    1.29
  -4  -6   1   37.52    1.34
  -4  -6   1   34.30    1.26
   2   6  -1   29.23    1.21
   2   6  -1   27.98    1.09
   2   6  -1   28.43    1.07
   2   6  -1   28.08    1.10
  -2  -6   1   29.30    1.13
  -2  -6   1   29.42    1.10
  -2  -6   1   31.87    1.18
   0   6  -1   22.07    0.87
   0   6  -1   23.88    1.02
   0   6  -1   21.03    0.91
   0   6  -1   23.32    0.93
   0  -6   1   24.10    0.97
   0  -6   1   22.32    0.94
   0  -6   1   23.54    0.92
  -2   6  -1   15.66    0.72
  -2   6  -1   14.57    0.73
  -2   6  -1   14.68    0.76
  -2   6  -1   15.59    0.67
   2  -6   1   14.74    0.65
   2  -6   1   15.56    0.75
   2  -6   1   14.51    0.72
   2  -6   1   14.30    0.70
  -4   6  -1   76.91    2.38
  -4   6  -1   79.11    2.51
  -4   6  -1   74.74    2.46
  -4   6  -1   78.17    2.46
   4  -6   1   76.33    2.36
   4  -6   1   79.73    2.50
   4  -6   1   75.11    2.45
   4  -6   1   76.70    2.46
  -6   6  -1   70.31    2.32
  -6   6  -1   68.26    2.32
  -6   6  -1   70.18    2.29
  -6   6  -1   71.48    2.22
   6  -6   1   68.88    2.18
   6  -6   1   72.52    2.31
   6  -6   1   70.82    2.33
   6  -6   1   71.49    2.31
  -8   6  -1   68.50    2.24
  -8   6  -1   71.09    2.34
  -8   6  -1   73.63    2.37
  -8   6  -1   69.37    2.36
   8  -6   1   70.33    2.35
   8  -6   1   69.58    2.34
   8  -6   1   68.97    2.21
   8  -6   1   72.45    2.37
 -10   6  -1   81.78    2.80
 -10   6  -1   87.98    2.81
 -10   6  -1   85.07    2.69
 -10   6  -1   84.87    2.77
  10  -6   1   84.79    2.64
  10  -6   1   84.08    2.81
  10  -6   1   85.28    2.80
  10  -6   1   85.95    2.79
 -12   6  -1   30.52    1.24
 -12   6  -1   29.86    1.34
 -12   6  -1   31.00    1.32
 -12   6  -1   33.21    1.36
  12  -6   1   32.63    1.35
  12  -6   1   32.06    1.38
  12  -6   1   31.16    1.18
  12  -6   1   31.23    1.34
 -14   6  -1   12.42    0.89
 -14   6  -1    9.54    0.80
 -14   6  -1   11.54    0.81
 -14   6  -1   11.96    0.74
  14  -6   1   12.27    0.87
  14  -6   1   11.63    0.84
  14  -6   1   10.98    0.67
  14  -6   1   12.09    0.86
 -16   6  -1    2.96    0.44
 -16   6  -1    2.72    0.57
 -16   6  -1    2.82    0.54
 -16   6  -1    3.46    0.61
  16  -6   1    2.74    0.60
  16  -6   1    2.89    0.41
  16  -6   1    3.33    0.58
  16  -6   1    2.84    0.56
 -18   6  -1    1.01    0.47
 -18   6  -1    0.41    0.53
 -18   6  -1    1.13    0.53
  18  -6   1    1.69    0.52
  18  -6   1    0.37    0.46
  18  -6   1    1.06    0.37
 -20   6  -1    1.69    0.57
 -20   6  -1    2.65    0.71
 -20   6  -1    2.27    0.64
  20  -6   1    1.94    0.60
  20  -6   1    1.19    0.60
  20  -6   1    1.98    0.43
 -22   6  -1   78.76    3.07
 -22   6  -1   84.73    2.99
  22  -6   1   79.69    2.74
  22  -6   1   81.02    3.02
  22  -6   1   72.71    3.47
 -24   6  -1   -0.27    0.69
 -24   6  -1    1.24    0.74
  24  -6   1    0.36    0.74
  24  -6   1    0.27    0.70
  24  -6   1    1.46    0.48
 -26   6  -1    7.71    1.12
 -26   6  -1    6.37    1.03
 -26   6  -1    8.02    1.14
  26  -6   1    7.10    0.93
  26  -6   1    6.92    1.07
  26  -6   1    8.17    1.05
 -28   6  -1    0.49    0.80
 -28   6  -1   -0.10    0.93
 -28   6  -1    0.83    1.02
  28  -6   1    0.24    0.97
  28  -6   1    0.78    0.60
  28  -6   1    0.05    0.92
 -30   6  -1    2.19    1.32
 -30   6  -1   -0.65    0.85
 -30   6  -1    0.21    1.11
  30  -6   1    0.38    1.04
  31   5  -1    0.90    0.99
  31   5  -1    1.29    0.97
  31   5  -1   -1.13    1.26
 -31  -5   1    0.51    0.76
 -31  -5   1    2.62    1.21
  29   5  -1    1.88    0.86
  29   5  -1    1.23    0.89
  29   5  -1    1.05    1.07
 -29  -5   1    1.72    1.09
 -29  -5   1    0.72    0.96
 -29  -5   1    3.15    0.67
  27   5  -1   -0.23    0.70
  27   5  -1   -0.72    0.81
 -27  -5   1   -0.07    0.81
 -27  -5   1    0.64    0.88
  25   5  -1   14.50    1.44
  25   5  -1   14.22    1.28
 -25  -5   1   13.64    1.42
 -25  -5   1   15.68    1.38
  23   5  -1    9.30    1.11
 -23  -5   1    7.74    0.98
 -23  -5   1   11.18    1.12
  21   5  -1   -0.06    0.53
 -21  -5   1    0.08    0.55
 -21  -5   1    0.13    0.52
  19   5  -1    0.65    0.51
  19   5  -1    0.30    0.51
 -19  -5   1    0.95    0.53
 -19  -5   1    0.62    0.41
  17   5  -1   16.71    1.03
  17   5  -1   16.70    1.08
 -17  -5   1   15.41    1.04
 -17  -5   1   15.58    0.96
  15   5  -1   13.84    0.87
  15   5  -1   14.54    0.92
 -15  -5   1   12.95    0.95
 -15  -5   1   13.63    0.86
  13   5  -1   27.84    1.21
  13   5  -1   25.78    1.21
 -13  -5   1   25.64    1.15
 -13  -5   1   27.52    1.25
  11   5  -1    3.92    0.47
  11   5  -1    4.23    0.52
 -11  -5   1    3.00    0.45
 -11  -5   1    2.18    0.46
 -11  -5   1    4.36    0.50
   9   5  -1   16.37    0.80
   9   5  -1   16.07    0.80
  -9  -5   1   13.63    0.83
  -9  -5   1   16.97    0.78
  -9  -5   1   15.66    0.81
   7   5  -1   10.09    0.60
   7   5  -1    9.31    0.56
  -7  -5   1   10.02    0.55
  -7  -5   1    8.40    0.63
  -7  -5   1    9.56    0.59
   5   5  -1  110.01    3.30
   5   5  -1  115.23    3.31
   5   5  -1   93.78    3.35
  -5  -5   1  110.77    3.36
  -5  -5   1  109.02    3.28
  -5  -5   1  112.98    3.32
   3   5  -1   30.14    1.09
   3   5  -1   29.50    1.07
   3   5  -1   28.27    1.16
  -3  -5   1   31.25    1.13
  -3  -5   1   28.28    1.05
  -3  -5   1   29.16    1.09
   1   5  -1    2.20    0.34
   1   5  -1    2.20    0.29
   1   5  -1    1.96    0.29
   1   5  -1    2.08    0.28
  -1  -5   1    2.29    0.30
  -1  -5   1    2.02    0.28
  -1  -5   1    2.11    0.32
  -1   5  -1  167.22    4.91
  -1   5  -1  164.72    4.97
  -1   5  -1  173.51    5.03
  -1   5  -1  172.48    4.96
   1  -5   1  164.48    4.96
   1  -5   1  169.54    4.98
   1  -5   1  179.77    5.02
  -3   5  -1    8.36    0.50
  -3   5  -1    9.43    0.53
  -3   5  -1    9.35    0.46
  -3   5  -1    8.08    0.48
   3  -5   1    8.34    0.51
   3  -5   1    8.64    0.51
   3  -5   1    8.79    0.43
   3  -5   1    8.96    0.49
  -5   5  -1  184.32    5.28
  -5   5  -1  183.96    5.24
  -5   5  -1  176.57    5.17
  -5   5  -1  173.84    5.25
   5  -5   1  184.54    5.28
   5  -5   1  173.33    5.14
   5  -5   1  172.96    5.24
   5  -5   1  180.22    5.25
  -7   5  -1    5.96    0.48
  -7   5  -1    5.69    0.45
  -7   5  -1    5.88    0.41
  -7   5  -1    6.04    0.46
   7  -5   1    5.28    0.35
   7  -5   1    5.72    0.51
   7  -5   1    5.53    0.44
   7  -5   1    6.05    0.49
  -9   5  -1    4.72    0.52
  -9   5  -1    5.35    0.50
  -9   5  -1    6.11    0.45
  -9   5  -1    5.23    0.50
   9  -5   1    4.77    0.51
   9  -5   1    4.98    0.47
   9  -5   1    5.22    0.38
   9  -5   1    5.04    0.54
 -11   5  -1   48.71    1.80
 -11   5  -1   50.08    1.72
 -11   5  -1   52.96    1.83
 -11   5  -1   51.50    1.84
  11  -5   1   50.38    1.85
  11  -5   1   50.20    1.68
  11  -5   1   50.65    1.83
  11  -5   1   51.29    1.84
 -13   5  -1   20.82    0.91
 -13   5  -1   19.49    1.02
 -13   5  -1   18.62    1.00
 -13   5  -1   21.50    1.01
  13  -5   1   19.43    1.02
  13  -5   1   19.25    1.03
  13  -5   1   19.65    1.05
  13  -5   1   21.03    0.88
 -15   5  -1    0.76    0.36
 -15   5  -1    0.77    0.39
 -15   5  -1    1.10    0.41
 -15   5  -1    0.43    0.30
  15  -5   1    0.48    0.36
  15  -5   1    0.40    0.25
  15  -5   1   -0.10    0.35
  15  -5   1    0.32    0.38
 -17   5  -1    1.97    0.50
 -17   5  -1    2.06    0.57
 -17   5  -1    2.03    0.48
  17  -5   1    2.16    0.52
  17  -5   1    2.12    0.53
  17  -5   1    1.82    0.36
 -19   5  -1    4.70    0.71
 -19   5  -1    6.06    0.72
  19  -5   1    5.85    0.76
  19  -5   1    5.73    0.75
  19  -5   1    5.52    0.64
 -21   5  -1    8.73    0.90
 -21   5  -1    9.92    1.05
 -21   5  -1   10.05    1.03
  21  -5   1    8.47    1.08
  21  -5   1    7.84    0.95
  21  -5   1    7.95    0.77
 -23   5  -1    2.09    0.76
 -23   5  -1    1.45    0.70
 -23   5  -1    2.19    0.68
  23  -5   1    1.74    0.47
  23  -5   1    2.04    0.76
  23  -5   1    1.25    0.67
 -25   5  -1    8.04    1.09
 -25   5  -1    8.36    1.07
  25  -5   1    5.91    0.97
  25  -5   1    9.60    0.92
  25  -5   1    5.85    0.98
 -27   5  -1    5.71    1.06
 -27   5  -1    6.23    0.93
 -27   5  -1    7.57    1.16
  27  -5   1    7.85    1.01
  27  -5   1    7.82    1.16
  27  -5   1    5.85    1.03
 -29   5  -1    7.00    1.24
 -29   5  -1    6.61    1.20
 -29   5  -1    6.52    1.06
  29  -5   1    4.86    1.15
  29  -5   1    9.03    1.30
  29  -5   1    6.81    0.90
 -31   5  -1    9.64    1.20
 -31   5  -1    7.25    1.35
  31  -5   1    6.36    1.01
  31  -5   1    6.37    1.28
  32   4  -1   -0.41    2.06
  32   4  -1    4.16    1.22
  32   4  -1    5.31    1.17
 -32  -4   1    5.34    1.26
 -32  -4   1    5.37    1.22
  30   4  -1   -1.88    0.86
  30   4  -1   -0.86    0.81
  30   4  -1    1.29    1.06
 -30  -4   1   -0.65    0.61
 -30  -4   1    0.16    1.04
  28   4  -1    6.69    1.07
  28   4  -1    5.59    1.04
  28   4  -1    5.24    1.08
 -28  -4   1    7.15    0.93
 -28  -4   1    5.85    1.02
 -28  -4   1    3.88    1.08
  26   4  -1   -0.40    0.72
  26   4  -1   -0.38    0.69
 -26  -4   1   -0.28    0.70
 -26  -4   1    0.31    0.72
 -26  -4   1   -0.04    0.50
  24   4  -1    9.96    1.12
  24   4  -1    9.51    1.15
 -24  -4   1   10.86    1.23
 -24  -4   1    9.92    1.23
  22   4  -1    1.38    0.65
  22   4  -1    1.25    0.59
 -22  -4   1    1.20    0.58
 -22  -4   1    1.11    0.56
  20   4  -1   11.22    1.05
 -20  -4   1   10.14    0.97
 -20  -4   1   10.66    0.91
  18   4  -1    0.87    0.41
  18   4  -1   -0.08    0.43
 -18  -4   1    0.36    0.45
 -18  -4   1    0.85    0.41
  16   4  -1   34.90    1.48
  16   4  -1   35.55    1.53
 -16  -4   1   35.84    1.48
 -16  -4   1   34.15    1.53
  14   4  -1    4.19    0.54
  14   4  -1    3.87    0.49
 -14  -4   1    3.72    0.47
 -14  -4   1    3.60    0.53
  12   4  -1   60.65    2.09
  12   4  -1   60.10    2.08
 -12  -4   1   59.78    2.10
 -12  -4   1   61.81    2.07
  10   4  -1   38.38    1.41
  10   4  -1   37.80    1.42
 -10  -4   1   38.71    1.44
 -10  -4   1   38.16    1.39
   8   4  -1    1.88    0.30
   8   4  -1    1.65    0.29
  -8  -4   1    1.87    0.31
  -8  -4   1    2.09    0.35
   6   4  -1    1.79    0.26
   6   4  -1    1.84    0.28
  -6  -4   1    1.64    0.27
  -6  -4   1    1.86    0.32
  -6  -4   1    1.86    0.25
   4   4  -1   81.38    2.48
   4   4  -1   71.57    2.53
   4   4  -1   84.72    2.50
  -4  -4   1   83.69    2.48
  -4  -4   1   82.07    2.54
  -4  -4   1   83.84    2.51
   2   4  -1  300.74    8.60
   2   4  -1  296.59    8.59
   2   4  -1  299.06    8.67
  -2  -4   1  315.34    8.65
  -2  -4   1  300.47    8.60
  -2  -4   1  305.44    8.59
   0   4  -1   18.87    0.73
   0   4  -1   16.66    0.67
   0   4  -1   17.10    0.64
   0   4  -1   15.95    0.67
   0  -4   1   18.81    0.72
   0  -4   1   16.50    0.69
   0  -4   1   16.88    0.67
  -2   4  -1  402.77   11.49
  -2   4  -1  402.65   11.56
  -2   4  -1  411.36   11.54
  -2   4  -1  420.81   11.59
   2  -4   1  393.47   11.48
   2  -4   1  410.28   11.55
   2  -4   1  425.60   11.58
   2  -4   1  406.64   11.55
  -4   4  -1   32.83    1.15
  -4   4  -1   33.62    1.10
  -4   4  -1   35.01    1.20
  -4   4  -1   33.77    1.17
   4  -4   1   33.29    1.09
   4  -4   1   32.45    1.17
   4  -4   1   32.97    1.16
   4  -4   1   35.58    1.20
  -6   4  -1  177.39    5.17
  -6   4  -1  178.14    5.15
  -6   4  -1  173.82    5.16
  -6   4  -1  174.21    5.08
   6  -4   1  175.90    5.16
   6  -4   1  176.17    5.06
   6  -4   1  176.62    5.16
   6  -4   1  178.04    5.18
  -8   4  -1   47.98    1.58
  -8   4  -1   45.76    1.59
  -8   4  -1   45.55    1.57
  -8   4  -1   44.76    1.49
   8  -4   1   45.58    1.59
   8  -4   1   44.95    1.47
   8  -4   1   45.62    1.58
   8  -4   1   44.74    1.57
 -10   4  -1    9.39    0.54
 -10   4  -1   10.08    0.64
 -10   4  -1    9.54    0.63
 -10   4  -1    9.39    0.57
  10  -4   1    9.73    0.63
  10  -4   1    7.96    0.59
  10  -4   1    9.44    0.60
  10  -4   1    9.77    0.50
 -12   4  -1    5.83    0.52
 -12   4  -1    4.88    0.55
 -12   4  -1    4.06    0.44
 -12   4  -1    4.67    0.56
  12  -4   1    5.39    0.56
  12  -4   1    4.42    0.50
  12  -4   1    4.71    0.41
  12  -4   1    4.20    0.52
 -14   4  -1   -0.19    0.28
 -14   4  -1    0.01    0.33
 -14   4  -1   -0.21    0.29
 -14   4  -1    0.16    0.24
  14  -4   1    0.01    0.32
  14  -4   1   -0.06    0.21
  14  -4   1   -0.08    0.30
 -16   4  -1    3.67    0.57
 -16   4  -1    2.88    0.46
 -16   4  -1    3.31    0.54
  16  -4   1    2.93    0.52
  16  -4   1    3.30    0.41
  16  -4   1    2.85    0.52
 -18   4  -1    1.58    0.49
 -18   4  -1    0.77    0.40
  18  -4   1    0.76    0.32
  18  -4   1    0.43    0.52
  18  -4   1    0.96    0.45
 -20   4  -1   -0.55    0.37
 -20   4  -1   -0.14    0.50
 -20   4  -1    0.70    0.94
  20  -4   1    0.36    0.51
  20  -4   1    0.27    0.32
  20  -4   1    0.29    0.48
 -22   4  -1   11.25    1.32
 -22   4  -1    8.91    1.01
 -22   4  -1    9.08    0.93
  22  -4   1   10.14    0.85
  22  -4   1    9.92    1.06
  22  -4   1    9.95    1.03
 -24   4  -1   20.48    1.47
 -24   4  -1   21.64    1.34
 -24   4  -1   17.67    1.42
  24  -4   1   19.72    1.49
  24  -4   1   20.52    1.20
  24  -4   1   22.81    1.53
 -26   4  -1   -0.41    0.75
 -26   4  -1    0.44    0.76
  26  -4   1   -0.34    0.74
  26  -4   1    0.40    0.80
  26  -4   1    0.94    0.55
 -28   4  -1    0.93    0.88
 -28   4  -1    0.36    0.66
 -28   4  -1    0.95    0.90
  28  -4   1    0.24    0.88
  28  -4   1    0.29    0.59
  28  -4   1    0.64    0.89
 -30   4  -1    3.13    1.10
 -30   4  -1    2.06    1.23
 -30   4  -1    1.48    0.86
  30  -4   1    2.24    1.09
 -32   4  -1    2.82    1.28
 -32   4  -1   -0.60    0.94
  32  -4   1    1.43    1.23
  32  -4   1    1.40    0.87
  33   3  -1    0.69    1.90
  33   3  -1    1.12    1.12
 -33  -3   1    3.95    1.07
 -33  -3   1    1.31    1.25
  31   3  -1    0.74    0.92
  31   3  -1    1.75    1.16
  31   3  -1    0.45    0.87
 -31  -3   1    1.35    1.01
 -31  -3   1   -0.06    0.69
  29   3  -1    2.22    0.99
  29   3  -1    1.22    0.94
  29   3  -1    1.71    0.79
 -29  -3   1    0.84    0.56
 -29  -3   1    2.13    1.01
 -29  -3   1    2.38    0.97
  27   3  -1   16.86    1.41
  27   3  -1   16.16    1.43
  27   3  -1   13.30    1.50
 -27  -3   1   15.06    1.11
 -27  -3   1   16.49    1.46
 -27  -3   1   15.30    1.58
  25   3  -1   17.81    1.34
  25   3  -1   14.49    1.26
  25   3  -1   14.51    1.33
 -25  -3   1   14.63    1.02
 -25  -3   1   13.56    1.23
 -25  -3   1   13.90    1.33
  23   3  -1   23.52    1.42
  23   3  -1   22.94    1.48
 -23  -3   1   21.58    1.16
 -23  -3   1   22.36    1.43
 -23  -3   1   23.11    1.43
  21   3  -1   23.29    1.46
  21   3  -1   24.56    1.34
 -21  -3   1   24.69    1.37
 -21  -3   1   23.75    1.39
  19   3  -1    2.52    0.52
  19   3  -1    3.43    0.62
 -19  -3   1    4.14    0.60
  17   3  -1    3.27    0.57
 -17  -3   1    3.42    0.52
 -17  -3   1    4.36    0.62
  15   3  -1   28.69    1.23
  15   3  -1   29.33    1.30
 -15  -3   1   27.62    1.24
 -15  -3   1   27.81    1.28
  13   3  -1   31.15    1.28
  13   3  -1   30.87    1.25
 -13  -3   1   29.27    1.22
 -13  -3   1   30.40    1.27
  11   3  -1   21.05    0.94
  11   3  -1   21.51    0.93
 -11  -3   1   20.26    0.90
 -11  -3   1   20.89    0.95
   9   3  -1  327.65    9.35
   9   3  -1  324.28    9.35
  -9  -3   1  326.39    9.34
  -9  -3   1  327.78    9.36
   7   3  -1   52.97    1.74
   7   3  -1   55.52    1.75
  -7  -3   1   55.73    1.77
  -7  -3   1   52.06    1.72
   5   3  -1  396.37   10.96
   5   3  -1  395.09   10.97
  -5  -3   1  389.44   10.95
  -5  -3   1  397.84   10.97
  -5  -3   1  361.09   10.98
   3   3  -1    0.20    0.12
   3   3  -1   -0.05    0.16
   3   3  -1   -0.01    0.13
  -3  -3   1   -0.01    0.16
  -3  -3   1    0.20    0.13
  -3  -3   1    0.16    0.14
   1   3  -1   19.29    0.72
   1   3  -1   20.08    0.72
   1   3  -1   22.80    0.78
  -1  -3   1   20.50    0.72
  -1  -3   1   20.93    0.73
  -1  -3   1   22.40    0.76
  -1   3  -1   99.77    2.96
  -1   3  -1  101.23    3.00
  -1   3  -1  107.36    3.04
  -1   3  -1  103.78    3.01
   1  -3   1  100.88    2.96
   1  -3   1  105.91    3.03
   1  -3   1  101.33    3.01
   1  -3   1  102.53    3.00
  -5   3  -1  111.26    3.22
  -5   3  -1  110.95    3.29
  -5   3  -1  112.30    3.29
  -5   3  -1  110.55    3.27
   5  -3   1  112.46    3.29
   5  -3   1  110.17    3.30
   5  -3   1  108.61    3.20
   5  -3   1  109.18    3.28
  -7   3  -1   26.16    0.99
  -7   3  -1   26.36    0.98
  -7   3  -1   27.92    1.00
  -7   3  -1   26.07    0.92
   7  -3   1   25.58    0.98
   7  -3   1   26.23    1.00
   7  -3   1   26.49    0.90
   7  -3   1   25.45    0.97
  -9   3  -1   60.33    1.99
  -9   3  -1   60.17    1.89
  -9   3  -1   60.53    1.98
  -9   3  -1   60.78    1.97
   9  -3   1   61.63    1.98
   9  -3   1   57.07    1.98
   9  -3   1   60.72    1.88
   9  -3   1   60.85    1.99
 -11   3  -1   21.75    0.97
 -11   3  -1   20.72    0.95
 -11   3  -1   22.84    0.94
 -11   3  -1   22.11    0.87
  11  -3   1   21.70    0.95
  11  -3   1   19.37    0.94
  11  -3   1   21.93    0.97
  11  -3   1   21.28    0.84
 -13   3  -1  107.05    3.43
 -13   3  -1  110.44    3.40
 -13   3  -1  107.81    3.43
  13  -3   1  108.72    3.43
  13  -3   1  106.91    3.42
  13  -3   1  107.05    3.30
 -15   3  -1   35.43    1.49
 -15   3  -1   38.03    1.46
  15  -3   1   35.87    1.35
  15  -3   1   36.40    1.49
  15  -3   1   35.91    1.49
 -17   3  -1   15.06    0.97
 -17   3  -1   15.86    0.91
 -17   3  -1   14.77    0.97
  17  -3   1   16.25    1.02
  17  -3   1   16.74    1.04
  17  -3   1   15.58    0.82
 -19   3  -1   24.35    1.19
 -19   3  -1   23.02    1.28
 -19   3  -1   26.28    1.37
  19  -3   1   23.95    1.11
  19  -3   1   24.27    1.29
 -21   3  -1   -0.25    0.51
 -21   3  -1   -0.28    0.55
 -21   3  -1   -0.45    0.40
  21  -3   1   -0.36    0.52
  21  -3   1   -0.33    0.52
  21  -3   1    0.47    0.36
 -23   3  -1    5.73    0.84
 -23   3  -1    5.04    0.90
 -23   3  -1    6.43    0.87
  23  -3   1    5.84    0.85
  23  -3   1    5.87    0.85
  23  -3   1    7.31    0.81
 -25   3  -1   19.01    1.53
 -25   3  -1   20.05    1.28
 -25   3  -1   18.60    1.52
  25  -3   1   20.50    1.48
  25  -3   1   18.64    1.24
  25  -3   1   18.66    1.47
 -27   3  -1    0.17    0.78
 -27   3  -1   -0.64    0.77
  27  -3   1    0.38    0.84
  27  -3   1   -0.26    0.53
  27  -3   1    1.10    0.77
 -29   3  -1   19.90    1.84
 -29   3  -1   16.38    1.39
 -29   3  -1   15.70    1.70
  29  -3   1   17.68    1.84
  29  -3   1   13.43    1.32
  29  -3   1   16.24    1.73
 -31   3  -1    0.26    1.04
 -31   3  -1   -0.53    0.80
  31  -3   1   -0.40    0.77
  31  -3   1    0.02    1.02
  32   2  -1   -2.37    1.28
  32   2  -1    1.80    1.08
  32   2  -1    1.01    0.97
 -32  -2   1    1.18    1.11
 -32  -2   1    1.02    0.87
  30   2  -1   38.43    2.11
  30   2  -1   32.30    2.29
  30   2  -1   40.60    2.24
 -30  -2   1   34.88    2.24
 -30  -2   1   36.62    1.77
 -30  -2   1   35.73    2.41
  28   2  -1    2.70    0.80
  28   2  -1    2.36    0.78
  28   2  -1    2.54    0.93
 -28  -2   1    2.01    0.91
 -28  -2   1    1.62    0.59
 -28  -2   1    1.33    0.81
  26   2  -1    4.08    0.87
  26   2  -1    4.49    0.85
 -26  -2   1    3.29    0.92
 -26  -2   1    3.81    0.88
 -26  -2   1    6.68    0.80
  24   2  -1   -0.12    0.56
  24   2  -1   -0.53    0.49
  24   2  -1   -0.63    0.64
 -24  -2   1   -0.16    0.62
 -24  -2   1    0.25    0.43
  22   2  -1   20.65    1.19
  22   2  -1   22.20    1.36
 -22  -2   1   20.08    1.25
 -22  -2   1   19.03    1.49
 -22  -2   1   20.46    1.08
  20   2  -1    1.18    0.52
  20   2  -1    1.03    0.49
 -20  -2   1    1.49    0.54
 -20  -2   1    0.66    0.46
 -20  -2   1    1.57    0.38
  18   2  -1  250.23    7.62
  18   2  -1  257.13    7.65
 -18  -2   1  257.99    7.64
 -18  -2   1  254.51    7.66
  16   2  -1   33.85    1.42
  16   2  -1   33.50    1.43
 -16  -2   1   33.68    1.43
 -16  -2   1   35.12    1.49
  14   2  -1   37.95    1.49
 -14  -2   1   38.64    1.53
 -14  -2   1   38.56    1.49
  12   2  -1   51.03    1.75
  12   2  -1   48.41    1.74
 -12  -2   1   50.06    1.77
 -12  -2   1   49.58    1.73
  10   2  -1   30.50    1.14
  10   2  -1   29.54    1.11
 -10  -2   1   30.00    1.14
 -10  -2   1   28.23    1.10
   8   2  -1  125.21    3.73
   8   2  -1  127.63    3.73
  -8  -2   1  126.05    3.73
  -8  -2   1  123.89    3.74
   4   2  -1   13.42    0.56
   4   2  -1   15.52    0.57
  -4  -2   1   14.77    0.58
  -4  -2   1   14.16    0.56
  -4  -2   1   11.83    0.57
   0   2  -1   78.16    2.22
   0   2  -1   64.59    2.21
   0  -2   1   83.76    2.25
   0  -2   1   79.18    2.22
   0  -2   1   78.26    2.22
  -2   2  -1    2.32    0.15
  -2   2  -1    2.06    0.19
  -2   2  -1    2.20    0.19
  -2   2  -1    2.39    0.20
   2  -2   1    1.98    0.18
   2  -2   1    2.18    0.19
   2  -2   1    2.14    0.19
   2  -2   1    2.28    0.15
  -4   2  -1   11.31    0.42
  -4   2  -1   11.56    0.49
  -4   2  -1   11.03    0.47
  -4   2  -1   10.71    0.48
   4  -2   1   11.00    0.50
   4  -2   1   11.77    0.48
   4  -2   1   11.37    0.48
   4  -2   1   11.52    0.42
  -6   2  -1  193.21    5.61
  -6   2  -1  196.87    5.61
  -6   2  -1  196.52    5.62
  -6   2  -1  193.91    5.54
   6  -2   1  191.08    5.61
   6  -2   1  201.91    5.62
   6  -2   1  195.59    5.54
   6  -2   1  190.86    5.63
  -8   2  -1   66.56    2.11
  -8   2  -1   68.00    2.11
  -8   2  -1   67.09    2.02
  -8   2  -1   67.84    2.10
   8  -2   1   65.52    2.10
   8  -2   1   68.30    2.11
   8  -2   1   61.59    2.09
   8  -2   1   65.63    2.02
 -10   2  -1   62.89    2.10
 -10   2  -1   64.88    2.11
 -10   2  -1   63.36    2.09
  10  -2   1   64.42    2.11
  10  -2   1   64.23    2.01
  10  -2   1   66.83    2.12
 -12   2  -1   24.67    1.06
 -12   2  -1   24.88    1.03
  12  -2   1   26.06    1.10
  12  -2   1   25.42    0.97
  12  -2   1   26.07    1.09
 -14   2  -1   52.74    1.91
 -14   2  -1   52.44    1.86
 -14   2  -1   54.02    1.92
  14  -2   1   52.49    1.91
  14  -2   1   51.93    1.78
  14  -2   1   51.94    1.90
 -16   2  -1   57.55    2.09
 -16   2  -1   54.37    1.99
 -16   2  -1   53.55    2.03
  16  -2   1   53.80    2.04
  16  -2   1   59.16    2.08
  16  -2   1   55.61    1.93
 -18   2  -1   12.66    0.84
 -18   2  -1   11.35    0.92
 -18   2  -1   11.91    0.95
  18  -2   1   12.67    0.93
  18  -2   1   13.21    0.78
  18  -2   1   13.24    0.95
 -20   2  -1    0.92    0.49
 -20   2  -1   -0.38    0.55
 -20   2  -1    0.83    0.41
  20  -2   1    0.73    0.39
  20  -2   1    0.82    0.51
  20  -2   1    0.50    0.50
 -22   2  -1   89.71    3.23
 -22   2  -1   88.64    3.06
  22  -2   1   85.50    3.20
  22  -2   1   86.91    3.40
  22  -2   1   88.97    3.02
 -24   2  -1   12.78    1.29
 -24   2  -1   12.78    1.05
 -24   2  -1   15.06    1.25
  24  -2   1   10.14    1.24
  24  -2   1   15.28    1.09
  24  -2   1   13.59    1.26
 -26   2  -1   13.91    1.17
 -26   2  -1   14.26    1.41
 -26   2  -1   11.32    1.28
  26  -2   1   12.96    1.31
  26  -2   1   12.94    1.30
  26  -2   1   12.72    1.16
 -28   2  -1    5.68    1.33
 -28   2  -1    6.68    1.14
 -28   2  -1    6.58    1.12
  28  -2   1    6.14    1.02
  28  -2   1    4.20    0.75
  28  -2   1    4.83    1.07
 -30   2  -1   -0.15    0.89
 -30   2  -1   -0.17    0.75
 -30   2  -1   -2.25    0.99
  30  -2   1    1.43    1.06
  30  -2   1   -1.14    0.72
  30  -2   1    0.81    0.96
 -32   2  -1   -0.28    0.85
 -32   2  -1    1.24    1.15
  32  -2   1   -1.63    0.90
  32  -2   1    1.81    1.20
  33   1  -1    3.19    1.03
  33   1  -1    0.99    1.18
 -33  -1   1    0.64    0.82
 -33  -1   1    1.61    1.23
  31   1  -1    6.95    1.27
  31   1  -1    8.24    1.20
  31   1  -1    7.31    1.20
 -31  -1   1    5.77    0.88
 -31  -1   1    7.91    1.26
  29   1  -1    2.93    0.95
  29   1  -1    3.73    0.98
  29   1  -1    3.91    0.89
 -29  -1   1    3.78    0.98
 -29  -1   1    2.86    0.98
 -29  -1   1    3.24    0.69
  27   1  -1   22.37    1.64
  27   1  -1   20.63    1.63
 -27  -1   1   21.99    1.63
 -27  -1   1   20.84    1.25
 -27  -1   1   21.42    1.64
  25   1  -1   33.03    1.82
  25   1  -1   36.45    1.74
  25   1  -1   35.88    1.88
 -25  -1   1   36.97    1.82
 -25  -1   1   35.14    1.56
 -25  -1   1   34.38    1.84
  23   1  -1   -0.11    0.52
  23   1  -1    0.70    0.46
  23   1  -1   -0.32    0.56
 -23  -1   1   -0.50    0.56
 -23  -1   1    0.08    0.56
 -23  -1   1    0.21    0.37
  21   1  -1   34.90    1.66
  21   1  -1   31.77    1.59
  21   1  -1   32.86    1.52
 -21  -1   1   31.46    1.56
 -21  -1   1   34.09    1.42
 -21  -1   1   33.64    1.63
  19   1  -1   20.94    1.19
  19   1  -1   19.20    1.05
  19   1  -1   18.18    1.08
 -19  -1   1   19.37    1.18
 -19  -1   1   20.11    1.12
 -19  -1   1   17.79    0.95
  17   1  -1    9.06    0.73
  17   1  -1    7.51    0.76
  17   1  -1    8.51    0.69
 -17  -1   1    6.83    0.59
 -17  -1   1    8.88    0.75
 -17  -1   1    7.36    0.73
  15   1  -1   14.69    0.86
  15   1  -1   13.88    0.84
 -15  -1   1   14.09    0.85
 -15  -1   1   13.94    0.82
  13   1  -1    0.35    0.29
  13   1  -1    0.37    0.26
 -13  -1   1    0.57    0.30
 -13  -1   1    0.05    0.26
  11   1  -1    2.77    0.35
 -11  -1   1    3.43    0.40
 -11  -1   1    2.77    0.35
   9   1  -1  202.66    5.85
   9   1  -1  197.61    5.84
  -9  -1   1  202.94    5.85
  -9  -1   1  202.44    5.85
   7   1  -1  391.72   11.01
   7   1  -1  390.36   11.01
  -7  -1   1  384.34   11.01
  -7  -1   1  393.07   11.01
   5   1  -1  161.44    4.70
   5   1  -1  166.39    4.70
  -5  -1   1  163.34    4.70
  -5  -1   1  166.64    4.71
   3   1  -1   12.18    0.43
   3   1  -1   12.49    0.43
  -3  -1   1   11.68    0.42
  -3  -1   1   12.09    0.42
   1   1  -1    0.03    0.03
   1   1  -1    0.03    0.02
   1   1  -1   -0.02    0.02
  -1  -1   1    0.00    0.02
  -1   1  -1   -0.15    0.02
  -1   1  -1   -0.13    0.02
  -1   1  -1   -0.10    0.03
  -1   1  -1   -0.11    0.01
  -3   1  -1  278.69    7.78
  -3   1  -1  280.79    7.78
  -3   1  -1  275.92    7.80
   3  -1   1  268.39    7.80
   3  -1   1  276.29    7.78
   3  -1   1  281.93    7.78
  -5   1  -1    2.45    0.23
  -5   1  -1    2.25    0.24
  -5   1  -1    2.56    0.23
   5  -1   1    2.52    0.24
   5  -1   1    2.68    0.19
   5  -1   1    2.49    0.24
  -7   1  -1  283.91    8.01
  -7   1  -1  275.27    8.00
   7  -1   1  284.60    8.01
   7  -1   1  280.03    8.00
   7  -1   1  279.72    7.93
  -9   1  -1   48.83    1.62
  -9   1  -1   49.74    1.64
  -9   1  -1   48.38    1.63
   9  -1   1   48.55    1.63
   9  -1   1   49.19    1.63
   9  -1   1   47.43    1.55
 -11   1  -1   23.27    0.99
 -11   1  -1   22.83    0.95
 -11   1  -1   23.94    1.00
  11  -1   1   24.49    1.00
  11  -1   1   23.47    0.90
  11  -1   1   23.76    0.99
 -13   1  -1   20.47    0.98
 -13   1  -1   19.87    0.91
 -13   1  -1   20.45    0.97
  13  -1   1   20.80    0.95
  13  -1   1   19.59    0.85
  13  -1   1   20.47    0.97
 -15   1  -1   16.60    0.97
 -15   1  -1   18.47    0.96
 -15   1  -1   16.60    0.87
  15  -1   1   17.93    0.94
  15  -1   1   18.53    0.84
  15  -1   1   17.81    0.98
 -17   1  -1   60.24    2.25
 -17   1  -1   62.95    2.26
 -17   1  -1   60.07    2.18
  17  -1   1   63.43    2.27
  17  -1   1   62.11    2.14
  17  -1   1   62.93    2.26
 -19   1  -1    0.29    0.44
 -19   1  -1    0.21    0.34
 -19   1  -1    0.29    0.43
  19  -1   1    0.20    0.32
  19  -1   1    0.59    0.48
  19  -1   1    0.02    0.42
 -21   1  -1   21.32    1.16
 -21   1  -1   20.80    1.34
 -21   1  -1   20.99    1.33
  21  -1   1   21.20    1.30
  21  -1   1   21.02    1.30
  21  -1   1   21.47    1.16
 -23   1  -1    4.36    0.80
 -23   1  -1    5.90    0.74
 -23   1  -1    5.64    0.88
  23  -1   1    4.86    0.82
  23  -1   1    6.58    0.81
  23  -1   1    6.54    0.88
 -25   1  -1   12.79    1.35
 -25   1  -1   11.96    1.32
 -25   1  -1   12.21    1.04
  25  -1   1   14.81    1.30
  25  -1   1   13.76    1.37
  25  -1   1   11.33    1.02
 -27   1  -1    5.50    0.83
 -27   1  -1    5.44    1.04
 -27   1  -1    6.76    1.04
  27  -1   1    5.27    0.82
  27  -1   1    7.82    1.07
  27  -1   1    5.31    1.00
 -29   1  -1    6.56    1.22
 -29   1  -1    5.58    1.11
 -29   1  -1    6.10    0.94
  29  -1   1    7.78    1.19
  29  -1   1    7.30    1.09
 -31   1  -1    1.76    0.84
 -31   1  -1    1.47    1.05
  31  -1   1    1.69    0.87
  31  -1   1    1.54    1.12
 -33   1  -1    0.38    1.35
 -33   1  -1    2.09    0.98
  33  -1   1    1.07    1.37
  33  -1   1    4.23    0.99
  32   0  -1    1.03    0.96
  32   0  -1    2.22    1.03
 -32   0   1    2.36    1.13
 -32   0   1    1.29    1.03
  30   0  -1    0.34    0.75
  30   0  -1   -0.43    0.93
  30   0  -1    0.09    0.85
 -30   0   1   -0.30    1.01
 -30   0   1   -1.81    0.87
 -30   0   1    0.49    0.63
  28   0  -1    0.65    0.79
  28   0  -1    1.24    0.70
  28   0  -1   -0.18    0.76
 -28   0   1   -0.43    0.79
 -28   0   1   -0.27    0.51
 -28   0   1    0.05    0.77
  26   0  -1   -0.09    0.64
  26   0  -1    0.22    0.64
  26   0  -1   -0.08    0.65
 -26   0   1   -0.27    0.45
 -26   0   1   -1.20    0.68
 -26   0   1   -0.87    0.65
  24   0  -1   -0.09    0.57
  24   0  -1    0.51    0.49
  24   0  -1    0.53    0.58
 -24   0   1    0.10    0.41
 -24   0   1    0.29    0.59
 -24   0   1   -0.15    0.61
  22   0  -1    0.43    0.46
  22   0  -1   -0.38    0.50
  22   0  -1    0.92    0.56
 -22   0   1   -0.15    0.34
 -22   0   1    0.37    0.49
 -22   0   1    0.31    0.57
  20   0  -1   -0.06    0.41
  20   0  -1    0.29    0.50
  20   0  -1    0.69    0.36
 -20   0   1    0.36    0.32
 -20   0   1    0.14    0.43
  18   0  -1    0.73    0.44
  18   0  -1    1.05    0.35
  18   0  -1    0.51    0.36
 -18   0   1    0.30    0.39
 -18   0   1    0.64    0.29
 -18   0   1    1.20    0.44
  16   0  -1    0.25    0.26
  16   0  -1    0.01    0.33
  16   0  -1    0.58    0.32
 -16   0   1    0.15    0.32
 -16   0   1    0.15    0.35
 -16   0   1   -0.07    0.23
  14   0  -1   -0.04    0.26
  14   0  -1   -0.05    0.22
  14   0  -1   -0.21    0.29
 -14   0   1   -0.37    0.24
 -14   0   1    0.16    0.29
 -14   0   1   -0.20    0.18
  12   0  -1   -0.13    0.21
  12   0  -1   -0.47    0.21
  12   0  -1   -0.08    0.17
 -12   0   1    0.03    0.23
 -12   0   1   -0.01    0.17
 -12   0   1   -0.47    0.17
  10   0  -1    0.12    0.17
  10   0  -1   -0.05    0.19
  10   0  -1   -0.06    0.20
 -10   0   1   -0.01    0.19
 -10   0   1   -0.09    0.19
 -10   0   1    0.02    0.13
   8   0  -1   -0.03    0.15
   8   0  -1   -0.03    0.16
  -8   0   1   -0.17    0.11
  -8   0   1   -0.09    0.17
  -8   0   1   -0.12    0.14
   6   0  -1    0.23    0.14
   6   0  -1    0.02    0.12
  -6   0   1    0.03    0.13
  -6   0   1    0.24    0.13
   4   0  -1   -1.00    0.07
   4   0  -1   -0.89    0.08
  -4   0   1   -0.94    0.05
  -4   0   1   -0.94    0.08
   2   0  -1    0.00    0.02
   2   0  -1   -0.03    0.02
   2   0  -1   -0.05    0.02
  -2   0   1    0.03    0.02
  -2   0  -1    0.00    0.03
  -2   0  -1    0.02    0.03
   2   0   1    0.00    0.03
   2   0   1    0.03    0.04
  -4   0  -1    0.12    0.10
  -4   0  -1   -0.07    0.09
   4   0   1    0.01    0.09
   4   0   1    0.07    0.10
  -6   0  -1    0.35    0.17
  -6   0  -1    0.34    0.15
   6   0   1    0.13    0.16
  -8   0  -1    0.03    0.19
  -8   0  -1    0.06    0.17
   8   0   1    0.06    0.16
   8   0   1    0.18    0.19
 -10   0  -1   -0.28    0.19
 -10   0  -1   -0.23    0.17
  10   0   1   -0.41    0.20
  10   0   1   -0.11    0.18
 -12   0  -1    0.08    0.25
 -12   0  -1   -0.26    0.21
  12   0   1   -0.16    0.23
  12   0   1   -0.12    0.21
 -14   0  -1   -0.03    0.27
 -14   0  -1    0.18    0.31
 -14   0  -1    0.05    0.20
  14   0   1   -0.37    0.28
  14   0   1    0.13    0.27
  14   0   1    0.04    0.20
 -16   0  -1    0.26    0.37
 -16   0  -1    0.17    0.32
 -16   0  -1    0.30    0.28
  16   0   1   -0.02    0.31
  16   0   1    0.50    0.38
  16   0   1    0.20    0.25
 -18   0  -1    0.15    0.41
 -18   0  -1    0.17    0.45
 -18   0  -1   -0.34    0.33
  18   0   1    0.48    0.42
  18   0   1   -0.08    0.31
  18   0   1    0.39    0.40
 -20   0  -1    0.96    0.47
 -20   0  -1    0.42    0.37
 -20   0  -1    1.40    0.91
  20   0   1    0.85    0.46
  20   0   1    0.81    0.38
 -22   0  -1    0.04    0.56
 -22   0  -1   -0.38    0.43
 -22   0  -1    1.30    0.56
  22   0   1    0.12    0.37
  22   0   1    0.11    0.61
  22   0   1    0.50    0.54
 -24   0  -1    1.13    0.65
 -24   0  -1    1.17    0.65
 -24   0  -1    0.23    0.47
  24   0   1    0.18    0.46
  24   0   1   -0.11    0.59
  24   0   1    1.23    0.67
 -26   0  -1   -0.66    0.74
 -26   0  -1    0.21    0.51
 -26   0  -1    0.31    0.71
  26   0   1   -0.03    0.68
  26   0   1   -0.07    0.68
  26   0   1   -0.63    0.51
 -28   0  -1   -0.25    0.83
 -28   0  -1   -0.48    0.76
 -28   0  -1    0.11    0.63
  28   0   1    0.55    0.66
  28   0   1    0.54    0.85
  28   0   1   -0.18    0.90
 -30   0  -1    2.25    1.11
 -30   0  -1   -1.38    0.69
 -30   0  -1    0.79    0.94
  30   0   1    1.60    0.80
  30   0   1   -0.63    0.95
  30   0   1   -0.70    0.96
 -32   0  -1    1.69    1.16
  32   0   1    1.23    0.95
  32   0   1    1.11    1.13
  33  -1  -1    2.49    1.07
  33  -1  -1    0.97    1.26
 -33   1   1    2.31    0.84
 -33   1   1    2.11    1.23
  31  -1  -1    5.22    1.03
  31  -1  -1    3.70    1.16
  31  -1  -1    5.62    1.22
 -31   1   1    6.60    1.30
  29  -1  -1    5.82    0.97
  29  -1  -1    3.51    0.89
  29  -1  -1    4.38    1.00
 -29   1   1    3.12    1.00
 -29   1   1    4.35    0.73
 -29   1   1    4.19    1.01
  27  -1  -1   23.26    1.51
  27  -1  -1   23.43    1.66
  27  -1  -1   21.39    1.62
 -27   1   1   21.80    1.70
 -27   1   1   18.27    1.61
 -27   1   1   21.91    1.27
  25  -1  -1   34.83    1.85
  25  -1  -1   34.78    1.86
  25  -1  -1   37.98    1.74
 -25   1   1   35.97    1.89
 -25   1   1   34.47    1.85
 -25   1   1   35.32    1.59
  23  -1  -1   -0.07    0.43
  23  -1  -1    0.56    0.59
  23  -1  -1    0.33    0.58
 -23   1   1    0.74    0.60
 -23   1   1    0.46    0.55
 -23   1   1    0.36    0.40
  21  -1  -1   33.34    1.50
  21  -1  -1   35.85    1.62
  21  -1  -1   29.21    2.22
 -21   1   1   32.44    1.62
 -21   1   1   31.56    1.57
 -21   1   1   34.15    1.42
  19  -1  -1   18.22    1.10
  19  -1  -1   19.39    1.17
  19  -1  -1   18.51    1.05
 -19   1   1   20.25    1.14
 -19   1   1   19.79    0.98
 -19   1   1   18.73    1.14
  17  -1  -1    7.75    0.68
  17  -1  -1    7.57    0.69
  17  -1  -1    8.63    0.75
 -17   1   1    8.33    0.75
 -17   1   1    8.60    0.79
 -17   1   1    7.86    0.63
  15  -1  -1   14.99    0.78
  15  -1  -1   14.98    0.84
  15  -1  -1   14.70    0.86
 -15   1   1   14.59    0.74
 -15   1   1   13.92    0.85
 -15   1   1   14.89    0.85
  13  -1  -1    0.33    0.23
  13  -1  -1    0.43    0.27
  13  -1  -1    0.94    0.31
 -13   1   1    0.52    0.28
 -13   1   1    0.56    0.29
 -13   1   1    0.46    0.20
  11  -1  -1    2.59    0.35
  11  -1  -1    2.86    0.33
  11  -1  -1    2.84    0.36
 -11   1   1    2.34    0.29
 -11   1   1    2.21    0.32
   9  -1  -1  203.89    5.85
   9  -1  -1  201.62    5.84
   9  -1  -1  199.26    5.82
  -9   1   1  204.89    5.85
  -9   1   1  195.40    5.77
  -9   1   1  201.86    5.85
   7  -1  -1  394.66   10.94
   7  -1  -1  366.49   10.88
   7  -1  -1  395.96   10.93
   7  -1  -1  386.97   10.92
  -7   1   1  387.35   10.93
  -7   1   1  384.50   10.88
  -7   1   1  391.07   10.91
  -7   1   1  387.94   10.93
   5  -1  -1  163.93    4.75
   5  -1  -1  164.36    4.79
   5  -1  -1  167.28    4.79
   5  -1  -1  169.24    4.79
  -5   1   1  168.06    4.75
  -5   1   1  167.64    4.79
  -5   1   1  167.74    4.79
  -5   1   1  170.64    4.80
   3  -1  -1   12.73    0.46
   3  -1  -1   13.12    0.46
   3  -1  -1   13.19    0.46
   3  -1  -1   13.03    0.43
  -3   1   1   12.60    0.46
  -3   1   1   12.21    0.45
  -3   1   1   12.89    0.46
  -3   1   1   13.34    0.44
   1  -1  -1   -0.04    0.03
   1  -1  -1   -0.01    0.03
   1  -1  -1   -0.01    0.03
   1  -1  -1    0.03    0.03
  -1   1   1    0.09    0.04
  -1   1   1   -0.05    0.03
  -1   1   1    0.08    0.03
  -1   1   1   -0.03    0.03
  -1  -1  -1   -0.15    0.03
  -3  -1  -1  273.27    7.76
  -3  -1  -1  274.68    7.75
   3   1   1  276.24    7.76
   3   1   1  278.80    7.76
  -5  -1  -1    2.61    0.26
  -5  -1  -1    2.20    0.23
   5   1   1    2.04    0.24
   5   1   1    2.18    0.24
  -7  -1  -1  282.03    7.97
  -7  -1  -1  276.62    7.96
   7   1   1  280.40    7.96
   7   1   1  277.49    7.96
  -9  -1  -1   49.18    1.66
  -9  -1  -1   48.25    1.63
   9   1   1   49.90    1.65
   9   1   1   48.79    1.64
 -11  -1  -1   22.45    0.95
 -11  -1  -1   22.02    0.96
  11   1   1   23.41    0.96
  11   1   1   22.71    0.97
 -13  -1  -1   20.13    0.98
 -13  -1  -1   19.63    0.92
  13   1   1   20.13    0.96
 -15  -1  -1   16.93    0.94
 -15  -1  -1   16.63    0.90
  15   1   1   16.12    0.89
  15   1   1   16.52    0.93
 -17  -1  -1   61.17    2.26
 -17  -1  -1   61.64    2.30
  17   1   1   66.05    2.32
  17   1   1   61.34    2.27
 -19  -1  -1   -0.01    0.45
 -19  -1  -1    0.69    0.44
 -19  -1  -1    0.27    0.35
  19   1   1    0.54    0.47
  19   1   1    0.22    0.31
  19   1   1    0.84    0.45
 -21  -1  -1   21.87    1.33
 -21  -1  -1   22.04    1.32
 -21  -1  -1   20.11    1.12
  21   1   1   20.30    1.26
  21   1   1   19.85    1.15
  21   1   1   19.77    1.29
 -23  -1  -1    5.24    0.82
 -23  -1  -1    7.00    0.84
 -23  -1  -1    6.55    0.92
  23   1   1    5.18    0.84
  23   1   1    6.11    0.75
  23   1   1    7.15    0.92
 -25  -1  -1   16.04    1.30
 -25  -1  -1   13.06    1.24
 -25  -1  -1   12.40    1.02
  25   1   1   12.35    1.24
  25   1   1   13.51    1.10
  25   1   1   13.17    1.25
 -27  -1  -1    5.61    0.98
 -27  -1  -1    6.27    0.84
 -27  -1  -1    5.36    0.98
  27   1   1    5.03    0.86
  27   1   1    5.07    1.00
  27   1   1    5.45    1.01
 -29  -1  -1    4.61    1.51
 -29  -1  -1    6.18    1.16
 -29  -1  -1    5.84    1.16
  29   1   1    4.81    1.04
  29   1   1    4.88    0.94
  29   1   1    7.20    1.15
 -31  -1  -1    2.46    0.83
 -31  -1  -1    2.83    1.14
  31   1   1    2.85    0.93
  31   1   1    1.56    2.06
  31   1   1    1.65    1.10
 -33  -1  -1    3.29    1.00
 -33  -1  -1    4.40    1.36
  33   1   1    2.53    1.08
  33   1   1    5.05    1.45
  32  -2  -1    0.83    0.95
  32  -2  -1   -0.06    1.07
 -32   2   1    0.66    1.14
 -32   2   1    1.07    0.79
  30  -2  -1   41.39    2.04
  30  -2  -1   35.03    2.20
  30  -2  -1   37.01    2.13
 -30   2   1   35.38    2.07
 -30   2   1   35.08    2.28
 -30   2   1   34.48    2.13
  28  -2  -1    0.83    0.85
  28  -2  -1   -0.21    0.82
 -28   2   1    1.02    0.86
 -28   2   1    2.00    0.92
 -28   2   1    0.95    0.57
  26  -2  -1    4.83    0.94
  26  -2  -1    3.74    0.86
  26  -2  -1    4.77    0.78
 -26   2   1    6.27    0.93
 -26   2   1    4.20    0.67
 -26   2   1    6.19    1.01
  24  -2  -1    0.29    0.61
  24  -2  -1    0.17    0.58
  24  -2  -1    0.27    0.49
 -24   2   1    0.08    0.41
 -24   2   1   -0.09    0.57
 -24   2   1    0.44    0.63
  22  -2  -1   21.78    1.24
  22  -2  -1   21.28    1.33
  22  -2  -1   20.55    1.28
 -22   2   1   21.61    1.31
 -22   2   1   22.22    1.14
 -22   2   1   20.75    1.41
  20  -2  -1    0.97    0.51
  20  -2  -1    1.07    0.40
  20  -2  -1    1.10    0.48
 -20   2   1    1.05    0.38
 -20   2   1    1.04    0.49
  18  -2  -1  255.67    7.71
  18  -2  -1  263.46    7.82
  18  -2  -1  265.14    7.81
 -18   2   1  262.05    7.67
 -18   2   1  258.59    7.82
 -18   2   1  260.76    7.81
  16  -2  -1   33.36    1.44
  16  -2  -1   36.18    1.47
  16  -2  -1   33.98    1.36
 -16   2   1   32.95    1.43
 -16   2   1   34.38    1.45
 -16   2   1   35.68    1.34
  14  -2  -1   40.69    1.55
  14  -2  -1   38.97    1.46
  14  -2  -1   40.36    1.55
 -14   2   1   38.88    1.54
 -14   2   1   40.53    1.44
  12  -2  -1   50.77    1.76
  12  -2  -1   50.38    1.70
  12  -2  -1   48.83    1.75
 -12   2   1   50.37    1.67
 -12   2   1   49.06    1.75
 -12   2   1   49.31    1.75
  10  -2  -1   28.36    1.08
  10  -2  -1   28.49    1.11
  10  -2  -1   31.50    1.10
  10  -2  -1   30.15    1.14
 -10   2   1   29.07    1.13
 -10   2   1   28.66    1.13
 -10   2   1   30.58    1.10
 -10   2   1   30.62    1.07
   8  -2  -1  126.13    3.78
   8  -2  -1  123.85    3.74
   8  -2  -1  129.24    3.79
   8  -2  -1  126.27    3.75
  -8   2   1  129.72    3.79
  -8   2   1  125.27    3.78
  -8   2   1  129.32    3.73
  -8   2   1  127.90    3.75
   4  -2  -1   14.96    0.61
   4  -2  -1   14.61    0.61
   4  -2  -1   14.64    0.59
   4  -2  -1   15.08    0.59
  -4   2   1   15.93    0.61
  -4   2   1   15.50    0.60
  -4   2   1   15.37    0.62
  -4   2   1   15.89    0.60
   0  -2  -1   76.96    2.30
   0  -2  -1   77.21    2.25
   0  -2  -1   74.78    2.23
   0  -2  -1   78.84    2.26
   0   2   1   82.08    2.27
   0   2   1   72.55    2.30
   0   2   1   79.17    2.24
   0   2   1   76.92    2.25
  -2  -2  -1    2.05    0.19
  -2  -2  -1    2.38    0.22
   2   2   1    2.21    0.20
   2   2   1    2.47    0.21
  -4  -2  -1   10.90    0.48
  -4  -2  -1   11.00    0.50
   4   2   1   11.13    0.48
   4   2   1   11.07    0.49
  -6  -2  -1  191.92    5.58
  -6  -2  -1  193.11    5.60
   6   2   1  197.02    5.59
   6   2   1  193.20    5.59
  -8  -2  -1   64.87    2.13
  -8  -2  -1   69.21    2.12
   8   2   1   66.74    2.13
   8   2   1   66.51    2.13
 -10  -2  -1   61.68    2.10
 -10  -2  -1   65.64    2.09
  10   2   1   63.24    2.08
  10   2   1   63.65    2.09
 -12  -2  -1   24.99    1.07
 -12  -2  -1   24.56    1.10
  12   2   1   24.65    1.08
  12   2   1   26.84    1.09
 -14  -2  -1   51.33    1.88
 -14  -2  -1   52.04    1.90
  14   2   1   51.76    1.89
  14   2   1   51.75    1.89
 -16  -2  -1   55.39    2.06
 -16  -2  -1   53.18    2.00
  16   2   1   55.61    2.05
 -18  -2  -1   11.04    0.97
 -18  -2  -1   10.49    0.87
  18   2   1   12.24    0.97
  18   2   1   11.52    0.89
 -20  -2  -1    0.58    0.52
 -20  -2  -1    0.74    0.50
  20   2   1    1.11    0.49
 -22  -2  -1   82.44    2.92
 -22  -2  -1   76.98    3.37
 -22  -2  -1   88.81    3.13
  22   2   1   87.75    2.98
  22   2   1   85.63    3.11
 -24  -2  -1   10.98    1.22
 -24  -2  -1   11.15    0.96
 -24  -2  -1   12.23    1.17
  24   2   1   11.41    1.24
  24   2   1   14.99    1.31
  24   2   1   13.46    1.06
 -26  -2  -1   15.77    1.47
 -26  -2  -1   13.28    1.46
 -26  -2  -1   13.22    1.13
  26   2   1   13.01    1.50
  26   2   1   12.68    1.33
  26   2   1   12.55    1.26
 -28  -2  -1    2.97    0.76
 -28  -2  -1    4.37    0.95
 -28  -2  -1    3.45    1.07
  28   2   1    6.11    0.90
  28   2   1    5.41    1.04
  28   2   1    4.62    0.99
 -30  -2  -1    0.68    0.71
 -30  -2  -1    0.26    1.13
 -30  -2  -1    2.01    1.04
  30   2   1   -0.71    0.88
  30   2   1    0.66    1.05
  30   2   1   -0.22    0.83
 -32  -2  -1    1.00    0.86
 -32  -2  -1   -0.42    1.14
  32   2   1    2.81    1.10
  32   2   1    2.39    1.05
  33  -3  -1    3.51    0.99
  33  -3  -1    3.11    1.32
 -33   3   1    2.04    1.27
 -33   3   1    3.52    0.95
  31  -3  -1    1.02    0.78
  31  -3  -1    1.28    1.20
  31  -3  -1    2.20    1.04
 -31   3   1   -0.75    0.73
 -31   3   1   -0.03    1.01
  29  -3  -1    0.61    0.75
  29  -3  -1    1.13    0.91
  29  -3  -1    3.83    1.01
 -29   3   1    0.60    0.94
 -29   3   1    0.60    0.65
 -29   3   1    1.95    0.99
  27  -3  -1   18.23    1.38
  27  -3  -1   13.89    1.44
  27  -3  -1   18.52    1.56
 -27   3   1   16.75    1.45
 -27   3   1   16.58    1.59
 -27   3   1   18.65    1.24
  25  -3  -1   12.96    1.27
  25  -3  -1   15.87    1.14
  25  -3  -1   15.36    1.38
 -25   3   1   13.26    1.23
 -25   3   1   14.61    1.06
 -25   3   1   14.11    1.39
  23  -3  -1   25.74    1.49
  23  -3  -1   26.16    1.49
  23  -3  -1   23.98    1.28
 -23   3   1   23.77    1.25
 -23   3   1   23.13    1.48
 -23   3   1   22.47    1.48
  21  -3  -1   24.47    1.37
  21  -3  -1   25.56    1.42
  21  -3  -1   23.84    1.21
 -21   3   1   24.27    1.41
 -21   3   1   22.28    1.38
 -21   3   1   24.19    1.19
  19  -3  -1    3.18    0.58
  19  -3  -1    3.09    0.48
  19  -3  -1    3.44    0.63
 -19   3   1    2.03    0.54
 -19   3   1    3.51    0.50
 -19   3   1    4.14    0.61
  17  -3  -1    3.06    0.53
  17  -3  -1    2.97    0.46
  17  -3  -1    4.28    0.62
 -17   3   1    3.55    0.54
 -17   3   1    2.45    0.44
  15  -3  -1   29.53    1.30
  15  -3  -1   28.28    1.17
  15  -3  -1   29.46    1.28
 -15   3   1   28.20    1.16
 -15   3   1   28.96    1.29
 -15   3   1   27.90    1.28
  13  -3  -1   30.63    1.17
  13  -3  -1   27.27    1.19
  13  -3  -1   30.65    1.26
  13  -3  -1   30.66    1.25
 -13   3   1   30.68    1.20
 -13   3   1   29.56    1.25
 -13   3   1   30.01    1.26
 -13   3   1   31.91    1.18
  11  -3  -1   20.06    0.91
  11  -3  -1   19.58    0.89
  11  -3  -1   21.89    0.87
  11  -3  -1   21.14    0.95
 -11   3   1   19.66    0.92
 -11   3   1   21.06    0.94
 -11   3   1   20.53    0.85
 -11   3   1   20.36    0.87
   9  -3  -1  335.46    9.50
   9  -3  -1  331.59    9.49
   9  -3  -1  328.27    9.43
   9  -3  -1  324.49    9.45
  -9   3   1  330.45    9.48
  -9   3   1  339.46    9.51
  -9   3   1  327.15    9.44
  -9   3   1  332.28    9.44
   7  -3  -1   55.51    1.74
   7  -3  -1   54.59    1.77
   7  -3  -1   54.02    1.77
   7  -3  -1   53.94    1.72
  -7   3   1   54.24    1.77
  -7   3   1   55.01    1.73
  -7   3   1   55.17    1.74
  -7   3   1   52.38    1.75
   5  -3  -1  404.56   11.65
   5  -3  -1  407.21   11.66
   5  -3  -1  407.74   11.61
   5  -3  -1  422.62   11.64
  -5   3   1  410.20   11.63
  -5   3   1  422.41   11.65
  -5   3   1  419.60   11.66
  -5   3   1  406.03   11.66
   3  -3  -1   -0.05    0.14
   3  -3  -1    0.12    0.14
   3  -3  -1   -0.03    0.11
   3  -3  -1    0.00    0.15
  -3   3   1    0.27    0.15
  -3   3   1   -0.01    0.14
  -3   3   1    0.32    0.13
  -3   3   1    0.03    0.16
   1  -3  -1   20.66    0.72
   1  -3  -1   21.74    0.77
   1  -3  -1   20.52    0.75
   1  -3  -1   23.29    0.80
  -1   3   1   22.34    0.81
  -1   3   1   20.25    0.75
  -1   3   1   21.09    0.76
  -1   3   1   20.50    0.72
  -1  -3  -1   98.90    2.93
  -1  -3  -1  101.36    2.92
  -1  -3  -1   97.50    2.99
   1   3   1   88.30    2.98
   1   3   1  102.33    2.93
   1   3   1  103.49    2.90
   1   3   1  103.56    2.94
  -3  -3  -1 1000.00   27.91
  -5  -3  -1  108.04    3.27
  -5  -3  -1  110.54    3.25
   5   3   1  109.34    3.26
   5   3   1  109.14    3.26
  -7  -3  -1   26.20    0.98
  -7  -3  -1   25.92    1.01
   7   3   1   26.80    1.00
   7   3   1   25.35    0.99
  -9  -3  -1   58.80    2.02
  -9  -3  -1   63.11    2.00
   9   3   1   59.69    2.00
   9   3   1   61.43    2.01
 -11  -3  -1   21.84    0.98
 -11  -3  -1   21.67    0.95
  11   3   1   22.84    0.99
  11   3   1   20.54    0.95
 -13  -3  -1  108.26    3.44
 -13  -3  -1  108.30    3.48
  13   3   1  110.16    3.47
  13   3   1  108.14    3.45
 -15  -3  -1   34.73    1.50
 -15  -3  -1   35.38    1.46
  15   3   1   35.39    1.50
  15   3   1   35.59    1.46
 -17  -3  -1   15.66    1.01
 -17  -3  -1   14.51    1.02
  17   3   1   16.95    1.00
  17   3   1   13.91    0.99
 -19  -3  -1   21.72    1.23
  19   3   1   23.13    1.29
 -21  -3  -1    0.35    0.58
 -21  -3  -1   -0.75    0.53
  21   3   1   -0.28    0.52
  21   3   1   -0.01    0.54
 -23  -3  -1    9.05    1.01
 -23  -3  -1    6.10    0.88
  23   3   1    5.82    0.87
  23   3   1    4.92    0.83
 -25  -3  -1   18.60    1.43
 -25  -3  -1   20.10    1.58
 -25  -3  -1   17.90    1.20
  25   3   1   20.10    1.35
  25   3   1   20.58    1.46
  25   3   1   18.04    1.55
 -27  -3  -1    1.55    0.83
 -27  -3  -1    0.82    0.56
 -27  -3  -1    0.38    0.79
  27   3   1   -0.73    0.72
  27   3   1   -0.38    0.81
  27   3   1   -0.23    0.63
 -29  -3  -1   17.27    1.82
 -29  -3  -1   14.09    1.54
  29   3   1   14.00    1.65
  29   3   1   17.77    1.55
  29   3   1   15.57    1.66
 -31  -3  -1    0.35    0.96
 -31  -3  -1    0.74    0.80
  31   3   1    1.45    0.88
  31   3   1   -1.29    0.92
  32  -4  -1    6.22    1.35
  32  -4  -1    3.45    0.95
 -32   4   1    5.53    1.03
 -32   4   1    3.06    1.24
  30  -4  -1   -0.23    0.95
  30  -4  -1   -0.77    0.78
  30  -4  -1    0.48    1.05
 -30   4   1    0.52    0.71
 -30   4   1   -1.94    1.00
 -30   4   1   -0.01    0.99
  28  -4  -1    5.13    0.99
  28  -4  -1    6.67    1.12
  28  -4  -1    6.75    0.97
 -28   4   1    7.09    1.04
 -28   4   1    6.41    1.14
 -28   4   1    6.04    0.91
  26  -4  -1   -0.84    0.71
  26  -4  -1   -0.67    0.49
  26  -4  -1   -0.14    0.70
 -26   4   1    0.71    0.74
 -26   4   1   -0.04    0.77
 -26   4   1    0.16    0.52
  24  -4  -1   10.46    1.21
  24  -4  -1   10.23    1.15
  24  -4  -1   10.19    0.92
 -24   4   1    9.82    0.95
 -24   4   1   10.74    1.19
 -24   4   1    8.64    1.03
  22  -4  -1    0.98    0.45
  22  -4  -1    0.76    0.72
 -22   4   1    0.74    1.10
 -22   4   1    0.93    0.45
  20  -4  -1    9.58    1.00
  20  -4  -1    9.41    0.93
  20  -4  -1    9.94    0.79
 -20   4   1   10.92    0.80
 -20   4   1    9.72    0.95
  18  -4  -1    0.58    0.46
  18  -4  -1    0.49    0.45
  18  -4  -1    0.61    0.35
 -18   4   1    1.21    0.39
 -18   4   1    0.57    0.44
 -18   4   1    0.60    0.44
  16  -4  -1   34.05    1.40
  16  -4  -1   35.42    1.50
  16  -4  -1   38.08    1.55
 -16   4   1   34.94    1.41
 -16   4   1   34.45    1.51
 -16   4   1   37.38    1.54
  14  -4  -1    2.70    0.46
  14  -4  -1    4.14    0.45
  14  -4  -1    3.52    0.49
  14  -4  -1    3.84    0.52
 -14   4   1    4.04    0.51
 -14   4   1    3.71    0.46
 -14   4   1    4.34    0.53
 -14   4   1    3.21    0.41
  12  -4  -1   60.81    2.10
  12  -4  -1   60.87    2.09
  12  -4  -1   60.55    2.00
  12  -4  -1   59.95    2.06
 -12   4   1   60.75    2.03
 -12   4   1   60.47    2.09
 -12   4   1   60.64    2.03
 -12   4   1   59.32    2.10
  10  -4  -1   38.35    1.35
  10  -4  -1   38.62    1.42
  10  -4  -1   37.83    1.42
  10  -4  -1   37.68    1.39
 -10   4   1   37.75    1.37
 -10   4   1   39.83    1.38
 -10   4   1   38.86    1.42
 -10   4   1   36.74    1.42
   8  -4  -1    1.35    0.29
   8  -4  -1    1.34    0.26
   8  -4  -1    1.57    0.31
   8  -4  -1    1.35    0.23
  -8   4   1    1.23    0.29
  -8   4   1    1.52    0.25
  -8   4   1    1.67    0.31
  -8   4   1    1.19    0.26
   6  -4  -1    2.05    0.30
   6  -4  -1    2.19    0.30
   6  -4  -1    1.69    0.26
   6  -4  -1    1.95    0.24
  -6   4   1    1.93    0.25
  -6   4   1    1.81    0.28
  -6   4   1    2.34    0.30
  -6   4   1    2.00    0.28
   4  -4  -1   88.09    2.63
   4  -4  -1   82.44    2.61
   4  -4  -1   82.49    2.56
   4  -4  -1   84.78    2.62
  -4   4   1   85.56    2.58
  -4   4   1   89.33    2.65
  -4   4   1   84.82    2.63
  -4   4   1   85.76    2.61
   2  -4  -1  299.12    8.71
   2  -4  -1  304.45    8.76
   2  -4  -1  306.80    8.77
   2  -4  -1  326.64    8.80
  -2   4   1  311.33    8.76
  -2   4   1  299.78    8.77
  -2   4   1  304.09    8.72
  -2   4   1  312.97    8.82
   0  -4  -1   15.82    0.69
   0  -4  -1   16.78    0.68
   0  -4  -1   16.84    0.64
   0  -4  -1   17.68    0.74
   0   4   1   17.41    0.69
   0   4   1   17.17    0.65
   0   4   1   17.24    0.76
   0   4   1   16.13    0.69
  -2  -4  -1  396.47   11.08
  -2  -4  -1  397.62   11.18
  -2  -4  -1  406.50   11.10
   2   4   1  402.84   11.05
   2   4   1  400.34   11.08
   2   4   1  393.10   11.09
   2   4   1  343.72   11.15
  -4  -4  -1   32.84    1.13
  -4  -4  -1   28.36    1.20
  -4  -4  -1   33.33    1.16
   4   4   1   32.51    1.14
   4   4   1   32.58    1.14
  -6  -4  -1  171.95    5.01
  -6  -4  -1  169.35    5.03
   6   4   1  171.07    5.01
   6   4   1  170.19    5.02
  -8  -4  -1   44.45    1.54
  -8  -4  -1   44.45    1.57
   8   4   1   43.31    1.54
   8   4   1   43.47    1.54
 -10  -4  -1   10.19    0.68
 -10  -4  -1   10.87    0.64
  10   4   1   10.07    0.66
  10   4   1   10.39    0.63
 -12  -4  -1    5.33    0.52
 -12  -4  -1    5.30    0.57
  12   4   1    5.13    0.59
  12   4   1    4.38    0.52
 -14  -4  -1    0.06    0.35
 -14  -4  -1    0.17    0.30
  14   4   1    0.31    0.31
  14   4   1   -0.14    0.31
 -16  -4  -1    3.05    0.61
 -16  -4  -1    2.59    0.48
  16   4   1    3.38    0.53
  16   4   1    2.93    0.55
 -18  -4  -1   -0.10    0.41
 -18  -4  -1    0.48    0.51
  18   4   1    0.45    0.42
  18   4   1    0.86    0.50
 -20  -4  -1    0.08    0.49
 -20  -4  -1   -0.27    0.53
  20   4   1    0.03    0.48
  20   4   1    0.56    0.62
 -22  -4  -1    9.16    1.09
 -22  -4  -1    9.80    1.03
  22   4   1   11.11    1.33
 -24  -4  -1   21.60    1.50
 -24  -4  -1   17.95    1.51
  24   4   1   21.42    1.56
  24   4   1   17.93    1.44
 -26  -4  -1   -0.33    0.80
 -26  -4  -1   -1.29    0.70
  26   4   1   -0.05    0.73
  26   4   1    0.03    0.76
 -28  -4  -1   -0.74    0.93
 -28  -4  -1   -0.36    0.77
 -28  -4  -1   -0.04    0.66
  28   4   1   -1.83    0.72
  28   4   1    1.41    0.92
  28   4   1   -0.17    0.77
 -30  -4  -1    2.71    0.89
 -30  -4  -1    1.67    1.12
  30   4   1    3.74    1.19
  30   4   1    2.57    1.01
  30   4   1    1.58    0.96
 -32  -4  -1    0.37    0.89
 -32  -4  -1    0.09    1.19
  32   4   1    0.18    1.22
  32   4   1    1.99    1.04
  31  -5  -1    0.02    1.06
  31  -5  -1    1.09    0.82
 -31   5   1   -0.01    1.10
 -31   5   1    1.22    0.87
  29  -5  -1    2.48    0.76
  29  -5  -1    1.62    0.97
  29  -5  -1    1.62    0.98
 -29   5   1    1.18    1.02
 -29   5   1    2.51    0.83
 -29   5   1    1.73    0.99
  27  -5  -1    1.24    0.83
  27  -5  -1    0.70    0.61
  27  -5  -1    0.39    0.77
 -27   5   1    0.19    0.81
 -27   5   1   -0.01    0.76
 -27   5   1    0.21    0.74
  25  -5  -1   15.72    1.47
  25  -5  -1   14.83    1.38
  25  -5  -1   16.88    1.15
 -25   5   1   14.45    1.18
 -25   5   1   15.16    1.39
 -25   5   1   13.96    1.44
  23  -5  -1   10.79    1.18
  23  -5  -1   11.18    1.19
  23  -5  -1   10.03    0.92
 -23   5   1    9.69    1.17
 -23   5   1    9.38    1.19
 -23   5   1   10.22    0.96
  21  -5  -1    0.61    0.58
  21  -5  -1    0.20    0.38
  21  -5  -1    0.63    0.81
 -21   5   1    0.73    0.61
 -21   5   1    0.22    0.45
  19  -5  -1    0.70    0.50
  19  -5  -1    0.99    0.52
  19  -5  -1    0.51    0.36
 -19   5   1    0.87    0.61
 -19   5   1    1.06    0.42
 -19   5   1    1.01    0.50
  17  -5  -1   17.63    1.09
  17  -5  -1   16.86    1.03
  17  -5  -1   14.81    0.99
  17  -5  -1   16.94    0.92
 -17   5   1   15.83    0.91
 -17   5   1   15.57    1.04
 -17   5   1   16.47    1.04
 -17   5   1   14.86    0.94
  15  -5  -1   14.68    0.93
  15  -5  -1   15.86    0.94
  15  -5  -1   13.23    0.88
  15  -5  -1   13.95    0.80
 -15   5   1   14.52    0.91
 -15   5   1   14.60    0.94
 -15   5   1   13.79    0.83
 -15   5   1   13.41    0.81
  13  -5  -1   28.29    1.25
  13  -5  -1   27.41    1.12
  13  -5  -1   26.98    1.22
  13  -5  -1   27.83    1.21
 -13   5   1   27.33    1.24
 -13   5   1   27.76    1.17
 -13   5   1   27.25    1.16
 -13   5   1   27.01    1.23
  11  -5  -1    4.41    0.42
  11  -5  -1    4.01    0.50
  11  -5  -1    3.15    0.45
  11  -5  -1    4.33    0.49
 -11   5   1    4.51    0.53
 -11   5   1    3.25    0.40
 -11   5   1    3.81    0.49
 -11   5   1    3.36    0.45
   9  -5  -1   17.23    0.84
   9  -5  -1   16.76    0.82
   9  -5  -1   15.69    0.73
   9  -5  -1   15.94    0.81
  -9   5   1   16.55    0.79
  -9   5   1   16.88    0.86
  -9   5   1   16.33    0.82
  -9   5   1   16.09    0.80
   7  -5  -1    9.72    0.52
   7  -5  -1    9.07    0.57
   7  -5  -1   10.21    0.60
   7  -5  -1    9.65    0.59
  -7   5   1    9.48    0.56
  -7   5   1    8.62    0.56
  -7   5   1    9.66    0.61
  -7   5   1   10.34    0.61
   5  -5  -1  116.15    3.55
   5  -5  -1  114.50    3.47
   5  -5  -1  122.72    3.57
   5  -5  -1  117.71    3.55
  -5   5   1  122.39    3.60
  -5   5   1  117.48    3.50
  -5   5   1  108.92    3.54
  -5   5   1  117.45    3.54
   3  -5  -1   32.45    1.16
   3  -5  -1   29.80    1.06
   3  -5  -1   30.02    1.12
   3  -5  -1   31.18    1.15
  -3   5   1   31.81    1.14
  -3   5   1   31.45    1.15
  -3   5   1   31.66    1.19
  -3   5   1   29.31    1.08
   1  -5  -1    1.95    0.30
   1  -5  -1    2.60    0.37
   1  -5  -1    2.18    0.26
   1  -5  -1    2.37    0.31
  -1   5   1    2.24    0.30
  -1   5   1    2.13    0.29
  -1   5   1    2.10    0.30
  -1   5   1    1.92    0.34
  -1  -5  -1  165.94    4.85
  -1  -5  -1  170.57    4.93
  -1  -5  -1  167.88    4.84
   1   5   1  163.64    4.79
   1   5   1  166.84    4.86
   1   5   1  150.95    4.93
   1   5   1  168.61    4.84
  -3  -5  -1    8.70    0.50
  -3  -5  -1    8.08    0.58
  -3  -5  -1    8.70    0.54
   3   5   1    8.65    0.50
   3   5   1    6.52    0.53
   3   5   1    8.47    0.50
   3   5   1    8.65    0.47
  -5  -5  -1  163.09    5.23
  -5  -5  -1  174.74    5.15
  -5  -5  -1  176.44    5.11
   5   5   1  175.78    5.12
   5   5   1  178.24    5.14
  -7  -5  -1    5.68    0.45
  -7  -5  -1    4.42    0.53
  -7  -5  -1    5.51    0.52
   7   5   1    6.07    0.48
   7   5   1    5.22    0.47
  -9  -5  -1    5.61    0.55
  -9  -5  -1    6.10    0.49
   9   5   1    5.89    0.54
   9   5   1    5.60    0.55
 -11  -5  -1   50.35    1.80
 -11  -5  -1   50.37    1.85
  11   5   1   49.47    1.82
  11   5   1   48.98    1.80
 -13  -5  -1   19.88    1.00
 -13  -5  -1   20.67    1.07
  13   5   1   20.50    1.06
  13   5   1   20.40    1.01
 -15  -5  -1    0.56    0.37
 -15  -5  -1    0.52    0.41
  15   5   1    0.26    0.41
  15   5   1    0.14    0.38
 -17  -5  -1    1.58    0.58
 -17  -5  -1    1.92    0.50
  17   5   1    1.78    0.55
  17   5   1    1.81    0.49
 -19  -5  -1    5.45    0.72
 -19  -5  -1    5.38    0.79
  19   5   1    6.72    0.81
  19   5   1    5.19    0.77
 -21  -5  -1    9.42    1.00
 -21  -5  -1    9.09    1.10
  21   5   1    7.99    0.94
  21   5   1    8.46    0.98
 -23  -5  -1    1.43    0.72
 -23  -5  -1    2.64    0.77
  23   5   1    0.54    0.70
 -25  -5  -1    9.34    1.10
 -25  -5  -1    8.86    1.14
  25   5   1    6.98    0.98
  25   5   1    7.46    1.09
 -27  -5  -1    6.52    1.12
 -27  -5  -1    7.36    1.10
  27   5   1    4.89    1.09
  27   5   1    6.04    1.01
 -29  -5  -1    5.56    1.12
 -29  -5  -1    6.90    1.01
 -29  -5  -1    7.67    1.42
  29   5   1    6.15    1.24
  29   5   1    4.35    0.99
  29   5   1    6.55    1.13
 -31  -5  -1    8.65    1.35
 -31  -5  -1    8.23    1.09
  31   5   1    5.09    1.11
  31   5   1    5.86    1.23
  32  -6  -1   -0.76    1.20
  32  -6  -1   -0.28    0.87
 -32   6   1    1.10    1.31
 -32   6   1   -0.09    0.95
  30  -6  -1   11.05    1.45
  30  -6  -1    6.78    1.02
 -30   6   1   10.17    1.21
 -30   6   1    9.40    1.52
 -30   6   1    7.90    1.37
  28  -6  -1    0.10    0.91
  28  -6  -1    0.90    0.99
 -28   6   1    0.34    0.75
 -28   6   1    2.41    0.97
 -28   6   1    0.33    0.88
  26  -6  -1   11.35    1.42
  26  -6  -1   13.07    1.20
  26  -6  -1   11.98    1.52
 -26   6   1   11.69    1.30
 -26   6   1   11.21    1.25
  24  -6  -1    1.27    0.53
  24  -6  -1    0.56    0.73
  24  -6  -1    1.47    0.73
 -24   6   1    0.96    0.62
 -24   6   1    0.85    0.75
  22  -6  -1   25.87    1.60
  22  -6  -1   25.64    1.34
  22  -6  -1   26.15    1.55
 -22   6   1   26.64    1.63
 -22   6   1   26.14    1.41
 -22   6   1   25.43    1.58
  20  -6  -1    8.93    1.06
  20  -6  -1    8.63    0.99
  20  -6  -1   10.93    0.83
 -20   6   1    8.70    0.89
 -20   6   1    9.19    1.05
 -20   6   1    9.55    1.05
  18  -6  -1   72.21    2.80
  18  -6  -1   76.19    3.02
  18  -6  -1   80.68    2.71
  18  -6  -1   82.71    2.89
 -18   6   1   81.68    2.92
 -18   6   1   82.33    2.78
 -18   6   1   80.35    2.87
 -18   6   1   80.12    2.74
  16  -6  -1    3.06    0.58
  16  -6  -1    2.16    0.39
  16  -6  -1    1.72    0.49
  16  -6  -1    2.76    0.53
 -16   6   1    2.41    0.45
 -16   6   1    2.48    0.56
 -16   6   1    2.18    0.53
 -16   6   1    1.91    0.47
  14  -6  -1   32.31    1.29
  14  -6  -1   31.87    1.41
  14  -6  -1   31.42    1.40
  14  -6  -1   31.02    1.41
 -14   6   1   32.90    1.42
 -14   6   1   32.94    1.38
 -14   6   1   32.85    1.35
 -14   6   1   30.59    1.43
  12  -6  -1   28.79    1.16
  12  -6  -1   29.47    1.30
  12  -6  -1   29.94    1.30
  12  -6  -1   29.37    1.26
 -12   6   1   29.68    1.23
 -12   6   1   28.97    1.23
 -12   6   1   29.10    1.27
 -12   6   1   28.07    1.30
  10  -6  -1   16.08    0.77
  10  -6  -1   16.12    0.87
  10  -6  -1   15.39    0.85
  10  -6  -1   15.31    0.88
 -10   6   1   15.99    0.88
 -10   6   1   16.17    0.85
 -10   6   1   16.16    0.83
 -10   6   1   15.01    0.84
   8  -6  -1   28.37    1.16
   8  -6  -1   27.76    1.16
   8  -6  -1   26.71    1.17
   8  -6  -1   27.23    1.07
  -8   6   1   28.75    1.19
  -8   6   1   28.67    1.12
  -8   6   1   28.39    1.19
  -8   6   1   28.90    1.18
   6  -6  -1  185.66    5.27
   6  -6  -1  168.48    5.14
   6  -6  -1  169.64    5.23
   6  -6  -1  177.22    5.25
  -6   6   1  176.39    5.18
  -6   6   1  172.95    5.26
  -6   6   1  179.82    5.24
  -6   6   1  178.88    5.29
   4  -6  -1   35.89    1.33
   4  -6  -1   38.72    1.38
   4  -6  -1   35.62    1.26
   4  -6  -1   36.94    1.35
  -4   6   1   37.52    1.41
  -4   6   1   36.42    1.36
  -4   6   1   36.26    1.29
  -4   6   1   34.55    1.32
   2  -6  -1   28.59    1.06
   2  -6  -1   28.19    1.12
   2  -6  -1   32.40    1.20
   2  -6  -1   30.47    1.17
  -2   6   1   28.45    1.12
  -2   6   1   30.49    1.24
  -2   6   1   28.79    1.08
  -2   6   1   30.32    1.16
   0  -6  -1   23.14    0.94
   0  -6  -1   23.21    0.90
   0  -6  -1   23.70    1.01
   0  -6  -1   22.70    0.96
   0   6   1   22.27    1.04
   0   6   1   23.12    0.91
   0   6   1   22.76    0.95
   0   6   1   22.68    0.94
  -2  -6  -1   15.14    0.81
  -2  -6  -1   14.74    0.71
  -2  -6  -1   14.64    0.76
   2   6   1   14.74    0.72
   2   6   1   14.87    0.67
   2   6   1   12.24    0.78
   2   6   1   13.94    0.70
  -4  -6  -1   74.06    2.34
  -4  -6  -1   73.44    2.37
  -4  -6  -1   74.70    2.48
   4   6   1   75.86    2.31
   4   6   1   74.32    2.35
   4   6   1   73.44    2.36
   4   6   1   60.51    2.42
  -6  -6  -1   67.69    2.40
  -6  -6  -1   68.30    2.28
  -6  -6  -1   70.43    2.26
   6   6   1   66.02    2.26
   6   6   1   68.88    2.26
  -8  -6  -1   69.91    2.31
  -8  -6  -1   61.93    2.39
  -8  -6  -1   66.55    2.25
   8   6   1   67.41    2.27
   8   6   1   71.33    2.30
 -10  -6  -1   72.23    2.80
 -10  -6  -1   80.36    2.72
 -10  -6  -1   85.09    2.69
  10   6   1   81.80    2.69
  10   6   1   85.10    2.72
 -12  -6  -1   29.36    1.29
 -12  -6  -1   31.15    1.38
  12   6   1   30.98    1.31
  12   6   1   29.55    1.33
 -14  -6  -1   11.00    0.95
 -14  -6  -1   11.65    0.84
  14   6   1   12.03    0.83
  14   6   1   12.06    0.89
 -16  -6  -1    3.79    0.65
 -16  -6  -1    2.43    0.53
  16   6   1    2.71    0.53
  16   6   1    2.96    0.61
 -18  -6  -1    1.18    0.53
 -18  -6  -1    1.11    0.57
  18   6   1    1.20    0.49
  18   6   1    1.18    0.55
 -20  -6  -1    1.27    0.64
 -20  -6  -1    1.56    0.64
  20   6   1    1.33    0.62
  20   6   1    2.17    0.64
 -22  -6  -1   77.96    3.09
 -22  -6  -1   75.35    3.07
  22   6   1   80.43    3.02
  22   6   1   80.04    3.06
 -24  -6  -1    0.76    0.71
 -24  -6  -1    1.14    0.80
  24   6   1    1.24    0.74
 -26  -6  -1    6.55    1.14
 -26  -6  -1    7.96    1.12
  26   6   1    9.22    1.15
 -28  -6  -1    0.07    0.91
 -28  -6  -1   -0.90    1.01
  28   6   1   -0.19    0.94
  28   6   1   -0.71    0.78
 -30  -6  -1   -0.07    1.03
 -30  -6  -1    0.26    0.83
  30   6   1   -0.62    0.93
  30   6   1    1.68    1.24
  31  -7  -1    1.98    0.90
  31  -7  -1   -0.29    1.10
 -31   7   1   -2.19    0.97
 -31   7   1   -2.22    1.15
  29  -7  -1    2.06    1.07
  29  -7  -1    4.26    1.79
  29  -7  -1    2.67    0.79
 -29   7   1    1.47    0.91
 -29   7   1    4.12    1.19
 -29   7   1    4.21    1.24
  27  -7  -1    0.50    0.93
  27  -7  -1   -1.16    0.85
  27  -7  -1    0.36    0.63
 -27   7   1    0.76    0.88
 -27   7   1   -0.20    0.68
 -27   7   1   -0.59    0.82
  25  -7  -1    8.93    1.10
  25  -7  -1   11.67    1.09
  25  -7  -1    9.96    1.19
 -25   7   1    9.07    1.23
 -25   7   1    9.51    1.22
  23  -7  -1    1.76    0.75
  23  -7  -1    0.14    0.67
  23  -7  -1    1.75    0.50
 -23   7   1    0.21    0.62
 -23   7   1    1.88    0.84
 -23   7   1    0.09    0.70
  21  -7  -1   43.75    1.82
  21  -7  -1   46.06    2.08
 -21   7   1   43.66    2.32
 -21   7   1   47.42    2.18
 -21   7   1   45.87    1.99
  19  -7  -1   37.55    1.59
  19  -7  -1   36.74    1.76
  19  -7  -1   39.74    1.81
  19  -7  -1   40.03    1.85
 -19   7   1   36.40    1.85
 -19   7   1   36.74    1.67
 -19   7   1   38.98    1.81
 -19   7   1   38.70    1.71
  17  -7  -1   27.31    1.42
  17  -7  -1   25.69    1.46
  17  -7  -1   27.41    1.25
  17  -7  -1   27.63    1.40
 -17   7   1   28.96    1.38
 -17   7   1   31.10    1.50
 -17   7   1   27.96    1.46
 -17   7   1   27.54    1.34
  15  -7  -1   97.53    3.31
  15  -7  -1   97.42    3.34
  15  -7  -1   98.32    3.18
  15  -7  -1  101.38    3.35
 -15   7   1   98.74    3.34
 -15   7   1   99.75    3.25
 -15   7   1   97.82    3.28
 -15   7   1   99.84    3.40
  13  -7  -1    4.52    0.52
  13  -7  -1    4.11    0.54
  13  -7  -1    5.33    0.64
  13  -7  -1    4.04    0.56
 -13   7   1    5.80    0.68
 -13   7   1    5.68    0.64
 -13   7   1    5.16    0.61
 -13   7   1    3.99    0.52
  11  -7  -1   11.23    0.77
  11  -7  -1   12.29    0.69
  11  -7  -1   10.31    0.82
  11  -7  -1   12.20    0.79
 -11   7   1   10.47    0.75
 -11   7   1   11.99    0.85
 -11   7   1   11.11    0.77
 -11   7   1   12.29    0.77
   9  -7  -1  108.37    3.35
   9  -7  -1  106.84    3.36
   9  -7  -1  101.80    3.22
   9  -7  -1  102.59    3.34
  -9   7   1  104.12    3.34
  -9   7   1  101.52    3.36
  -9   7   1   98.61    3.26
  -9   7   1  108.46    3.39
   7  -7  -1    5.90    0.54
   7  -7  -1    5.36    0.59
   7  -7  -1    4.09    0.43
   7  -7  -1    5.56    0.55
  -7   7   1    4.29    0.55
  -7   7   1    4.02    0.49
  -7   7   1    5.16    0.58
  -7   7   1    5.61    0.55
   5  -7  -1  226.64    6.38
   5  -7  -1  214.80    6.35
   5  -7  -1  210.85    6.24
   5  -7  -1  214.18    6.34
  -5   7   1  208.32    6.35
  -5   7   1  204.75    6.31
  -5   7   1  216.72    6.28
  -5   7   1  218.33    6.43
   3  -7  -1   67.99    2.21
   3  -7  -1   70.26    2.31
   3  -7  -1   72.62    2.34
   3  -7  -1   72.60    2.35
  -3   7   1   67.49    2.29
  -3   7   1   69.49    2.25
  -3   7   1   71.32    2.42
  -3   7   1   67.07    2.31
   1  -7  -1    6.65    0.59
   1  -7  -1    7.41    0.46
   1  -7  -1    7.52    0.59
   1  -7  -1    5.66    0.50
  -1   7   1    6.59    0.61
  -1   7   1    6.70    0.54
  -1   7   1    7.00    0.53
  -1   7   1    7.17    0.49
  -1  -7  -1   79.35    2.53
  -1  -7  -1   73.78    2.41
  -1  -7  -1   74.60    2.45
   1   7   1   74.43    2.42
   1   7   1   66.81    2.53
   1   7   1   75.79    2.37
   1   7   1   73.67    2.44
  -3  -7  -1   42.96    1.63
  -3  -7  -1   42.75    1.50
  -3  -7  -1   42.29    1.55
   3   7   1   38.98    1.50
   3   7   1   41.37    1.46
   3   7   1   41.00    1.51
   3   7   1   36.03    1.62
  -5  -7  -1   15.47    0.93
  -5  -7  -1   17.26    0.89
  -5  -7  -1   16.95    0.85
   5   7   1   16.26    0.85
   5   7   1   18.08    0.82
   5   7   1   17.58    0.88
  -7  -7  -1  105.01    3.33
  -7  -7  -1  104.69    3.38
  -7  -7  -1  102.55    3.49
   7   7   1  110.55    3.38
   7   7   1  104.94    3.37
  -9  -7  -1    0.99    0.44
  -9  -7  -1    1.70    0.37
  -9  -7  -1    1.65    0.43
   9   7   1    2.48    0.42
   9   7   1    1.70    0.40
 -11  -7  -1    5.00    0.72
 -11  -7  -1    6.28    0.62
 -11  -7  -1    6.79    0.75
  11   7   1    6.39    0.65
  11   7   1    6.69    0.67
 -13  -7  -1   11.66    0.84
 -13  -7  -1   12.66    1.07
 -13  -7  -1   12.88    0.97
  13   7   1   13.28    0.92
  13   7   1   11.73    0.86
 -15  -7  -1    4.39    0.65
 -15  -7  -1    2.88    0.71
 -15  -7  -1    5.21    0.70
  15   7   1    3.94    0.61
  15   7   1    3.64    0.60
 -17  -7  -1    9.65    1.01
 -17  -7  -1    8.34    0.91
  17   7   1    8.27    0.93
  17   7   1    9.64    0.92
 -19  -7  -1   21.29    1.33
 -19  -7  -1   19.59    1.34
  19   7   1   23.00    1.44
  19   7   1   19.59    1.52
 -21  -7  -1    4.95    0.88
  21   7   1    5.36    0.84
 -23  -7  -1    0.11    0.64
 -23  -7  -1    0.80    0.80
  23   7   1   -0.73    0.69
  23   7   1    0.63    0.67
 -25  -7  -1   19.25    1.65
 -25  -7  -1   21.52    1.63
  25   7   1   22.42    1.68
  25   7   1   19.18    1.73
 -27  -7  -1    3.09    1.03
 -27  -7  -1    2.63    1.07
  27   7   1    3.26    1.04
 -29  -7  -1   23.84    2.01
  29   7   1   29.31    2.31
  29   7   1   24.87    1.93
 -31  -7  -1    2.19    1.20
 -31  -7  -1    5.96    1.57
  30  -8  -1   12.28    1.50
  30  -8  -1   10.26    1.48
 -30   8   1    8.04    1.48
 -30   8   1   14.45    1.69
  28  -8  -1    5.40    0.88
  28  -8  -1    4.65    1.28
  28  -8  -1    8.75    1.34
 -28   8   1    5.50    1.16
 -28   8   1    5.12    1.21
 -28   8   1    5.95    1.13
  26  -8  -1    3.51    1.01
  26  -8  -1    2.35    0.95
  26  -8  -1    3.75    0.76
 -26   8   1    1.92    0.89
 -26   8   1    3.01    1.01
  24  -8  -1    0.31    0.83
  24  -8  -1    1.00    0.77
  24  -8  -1    1.55    0.57
 -24   8   1    1.36    0.89
 -24   8   1    0.52    0.75
 -24   8   1    0.32    0.79
  22  -8  -1    0.83    0.49
  22  -8  -1    0.14    0.69
  22  -8  -1    1.09    0.69
 -22   8   1    0.31    0.70
 -22   8   1   -0.01    0.68
 -22   8   1    1.49    0.61
 -22   8   1    1.70    0.69
  20  -8  -1   -0.65    0.54
  20  -8  -1    0.88    0.57
  20  -8  -1   -0.19    0.39
  20  -8  -1   -0.59    0.67
 -20   8   1   -0.54    0.55
 -20   8   1    0.32    0.51
 -20   8   1    0.20    0.64
  18  -8  -1   59.48    2.54
  18  -8  -1   53.21    2.27
  18  -8  -1   48.41    2.45
  18  -8  -1   54.99    2.04
 -18   8   1   54.66    2.19
 -18   8   1   52.52    2.35
 -18   8   1   59.91    2.29
 -18   8   1   53.62    2.14
  16  -8  -1    1.14    0.50
  16  -8  -1    2.20    0.55
  16  -8  -1    1.92    0.60
  16  -8  -1    0.66    0.37
 -16   8   1    1.66    0.50
 -16   8   1    2.13    0.53
 -16   8   1    1.72    0.53
 -16   8   1    2.50    0.60
  14  -8  -1   52.33    1.91
  14  -8  -1   53.79    2.09
  14  -8  -1   51.24    2.08
  14  -8  -1   56.07    2.12
 -14   8   1   52.99    2.13
 -14   8   1   50.55    1.98
 -14   8   1   54.57    2.09
 -14   8   1   53.26    2.06
  12  -8  -1    5.14    0.53
  12  -8  -1    4.09    0.55
  12  -8  -1    4.79    0.63
  12  -8  -1    4.57    0.63
 -12   8   1    5.08    0.65
 -12   8   1    5.71    0.67
 -12   8   1    4.54    0.62
 -12   8   1    5.82    0.67
  10  -8  -1    0.25    0.26
  10  -8  -1    0.27    0.34
  10  -8  -1    0.22    0.36
  10  -8  -1    0.21    0.38
 -10   8   1   -0.08    0.34
 -10   8   1   -0.46    0.32
 -10   8   1    0.41    0.30
 -10   8   1   -0.10    0.33
   8  -8  -1    8.70    0.71
   8  -8  -1    9.16    0.75
   8  -8  -1    8.13    0.60
   8  -8  -1    9.55    0.73
  -8   8   1    8.45    0.67
  -8   8   1    8.51    0.73
  -8   8   1    7.22    0.68
  -8   8   1    7.44    0.68
   6  -8  -1    0.10    0.23
   6  -8  -1    0.01    0.31
   6  -8  -1   -0.03    0.33
   6  -8  -1   -0.03    0.29
  -6   8   1    0.04    0.34
  -6   8   1    0.33    0.31
  -6   8   1   -0.18    0.29
  -6   8   1   -0.05    0.27
   4  -8  -1   12.21    0.67
   4  -8  -1   12.05    0.78
   4  -8  -1   13.50    0.76
   4  -8  -1   14.31    0.83
  -4   8   1   12.25    0.80
  -4   8   1   12.30    0.78
  -4   8   1   11.97    0.83
  -4   8   1   13.20    0.71
   2  -8  -1    9.48    0.59
   2  -8  -1   10.82    0.75
   2  -8  -1   10.98    0.71
   2  -8  -1   11.97    0.77
  -2   8   1    9.59    0.77
  -2   8   1   10.73    0.71
  -2   8   1   11.04    0.71
  -2   8   1   10.55    0.66
   0  -8  -1   61.10    2.17
   0  -8  -1   58.76    2.06
   0  -8  -1   59.63    2.09
   0   8   1   59.07    2.25
   0   8   1   60.74    2.02
   0   8   1   58.93    2.09
   0   8   1   59.69    2.07
  -2  -8  -1   59.93    2.03
  -2  -8  -1   58.84    2.12
  -2  -8  -1   57.25    2.04
   2   8   1   53.18    2.17
   2   8   1   58.06    2.03
   2   8   1   60.01    1.97
   2   8   1   57.09    2.03
  -4  -8  -1  110.84    3.51
  -4  -8  -1  111.62    3.64
  -4  -8  -1  113.60    3.56
   4   8   1  108.32    3.52
   4   8   1  110.33    3.52
   4   8   1  110.48    3.45
  -6  -8  -1    1.67    0.37
  -6  -8  -1    1.23    0.48
  -6  -8  -1    2.22    0.45
   6   8   1    1.56    0.37
   6   8   1    1.97    0.39
   6   8   1    1.63    0.40
  -8  -8  -1   25.34    1.23
  -8  -8  -1   25.56    1.14
  -8  -8  -1   21.95    1.29
   8   8   1   24.58    1.17
   8   8   1   24.27    1.17
 -10  -8  -1   -0.61    0.43
 -10  -8  -1    0.10    0.38
 -10  -8  -1    0.15    0.33
  10   8   1    0.04    0.31
  10   8   1    0.02    0.36
 -12  -8  -1   -0.01    0.51
 -12  -8  -1   -0.13    0.43
 -12  -8  -1    0.20    0.38
  12   8   1    0.45    0.44
  12   8   1    0.18    0.38
 -14  -8  -1   10.42    0.86
 -14  -8  -1    7.57    0.93
 -14  -8  -1    9.13    0.94
  14   8   1   10.45    0.84
  14   8   1   11.31    0.98
 -16  -8  -1   46.67    2.25
 -16  -8  -1   51.55    2.05
 -16  -8  -1   50.02    2.15
  16   8   1   53.12    2.13
  16   8   1   53.80    2.16
 -18  -8  -1   -0.33    0.54
 -18  -8  -1   -0.35    0.49
 -18  -8  -1    0.27    0.74
  18   8   1    0.29    0.58
  18   8   1    1.10    0.68
 -20  -8  -1   12.75    1.21
 -20  -8  -1   10.79    1.38
 -20  -8  -1   12.29    1.28
  20   8   1   11.60    1.12
  20   8   1   11.75    1.18
 -22  -8  -1    3.30    0.88
 -22  -8  -1    4.74    1.20
 -22  -8  -1    4.12    0.87
  22   8   1    3.45    0.83
  22   8   1    4.88    0.96
 -24  -8  -1    0.11    0.83
 -24  -8  -1    0.50    0.76
 -24  -8  -1    1.51    0.97
  24   8   1   -0.21    0.76
  24   8   1   -0.49    0.84
 -26  -8  -1    1.36    0.95
 -26  -8  -1    0.79    0.92
 -26  -8  -1    1.30    1.10
  26   8   1    1.17    0.96
  26   8   1    2.12    0.85
 -28  -8  -1   20.36    2.19
 -28  -8  -1   19.24    1.74
  28   8   1   20.02    1.97
 -30  -8  -1    0.73    1.52
 -30  -8  -1    2.08    1.22
  30   8   1    0.32    1.16
  29  -9  -1    8.61    1.06
  29  -9  -1    7.98    1.30
 -29   9   1    7.35    1.22
 -29   9   1    6.29    1.40
  27  -9  -1    1.33    0.70
  27  -9  -1    0.76    1.02
  27  -9  -1   -0.66    0.99
 -27   9   1    0.20    0.88
 -27   9   1    0.02    1.03
  25  -9  -1   15.25    1.66
  25  -9  -1   14.82    1.26
  25  -9  -1   15.02    1.60
 -25   9   1   13.58    1.63
 -25   9   1   15.75    1.63
 -25   9   1   15.45    1.55
  23  -9  -1   22.82    1.34
  23  -9  -1   23.07    1.65
  23  -9  -1   22.65    1.61
  23  -9  -1   20.08    1.71
 -23   9   1   24.82    1.72
 -23   9   1   23.79    1.78
 -23   9   1   24.83    1.66
 -23   9   1   23.21    1.48
  21  -9  -1    0.98    0.51
  21  -9  -1    0.69    0.72
  21  -9  -1    1.31    0.67
  21  -9  -1    3.05    0.78
 -21   9   1    0.78    0.61
 -21   9   1    1.72    0.80
 -21   9   1    1.80    0.72
 -21   9   1    0.94    0.85
  19  -9  -1   28.48    1.38
  19  -9  -1   28.76    1.60
  19  -9  -1   24.85    1.58
  19  -9  -1   25.72    1.61
 -19   9   1   30.61    1.66
 -19   9   1   31.71    1.88
 -19   9   1   29.39    1.50
 -19   9   1   29.80    1.55
  17  -9  -1   27.33    1.47
  17  -9  -1   22.41    2.08
  17  -9  -1   24.53    1.20
  17  -9  -1   24.35    1.41
 -17   9   1   26.30    1.47
 -17   9   1   23.43    1.36
 -17   9   1   24.42    2.20
 -17   9   1   23.16    1.32
  15  -9  -1    7.90    0.70
  15  -9  -1    8.25    0.94
  15  -9  -1    6.49    0.83
  15  -9  -1    6.96    0.85
 -15   9   1    9.09    0.89
 -15   9   1    7.02    0.89
 -15   9   1    8.37    0.95
 -15   9   1    9.41    0.91
  13  -9  -1   38.52    1.70
  13  -9  -1   37.48    1.71
  13  -9  -1   38.62    1.77
  13  -9  -1   38.45    1.54
 -13   9   1   38.64    1.70
 -13   9   1   39.84    1.64
 -13   9   1   40.37    1.77
 -13   9   1   39.45    1.75
  11  -9  -1   -0.26    0.25
  11  -9  -1   -0.05    0.41
  11  -9  -1   -0.21    0.40
  11  -9  -1    0.16    0.37
 -11   9   1    0.10    0.39
 -11   9   1    0.25    0.45
 -11   9   1    0.06    0.38
 -11   9   1   -0.36    0.29
   9  -9  -1   55.38    2.09
   9  -9  -1   59.62    2.12
   9  -9  -1   53.08    1.92
   9  -9  -1   53.52    2.07
  -9   9   1   56.36    2.14
  -9   9   1   55.16    2.02
  -9   9   1   55.64    2.09
  -9   9   1   55.78    2.15
   7  -9  -1    1.31    0.32
   7  -9  -1    2.12    0.47
   7  -9  -1    1.58    0.49
   7  -9  -1    2.19    0.48
  -7   9   1    1.43    0.45
  -7   9   1    1.77    0.37
  -7   9   1    2.39    0.47
  -7   9   1    1.71    0.42
   5  -9  -1    1.76    0.48
   5  -9  -1    2.00    0.44
   5  -9  -1    2.86    0.46
   5  -9  -1    2.92    0.41
  -5   9   1    2.34    0.46
  -5   9   1    2.07    0.53
  -5   9   1    2.38    0.44
  -5   9   1    2.28    0.47
   3  -9  -1   18.96    1.03
   3  -9  -1   18.83    0.98
   3  -9  -1   18.28    1.01
   3  -9  -1   18.09    0.89
  -3   9   1   18.79    1.00
  -3   9   1   16.65    0.96
  -3   9   1   17.07    1.11
  -3   9   1   18.30    0.93
   1  -9  -1    3.43    0.54
   1  -9  -1    3.08    0.49
   1  -9  -1    3.13    0.48
  -1   9   1    2.76    0.40
  -1   9   1    3.32    0.59
  -1   9   1    2.64    0.46
  -1   9   1    2.68    0.46
  -1  -9  -1   78.07    2.61
  -1  -9  -1   72.72    2.51
  -1  -9  -1   72.41    2.47
   1   9   1   70.42    2.46
   1   9   1   74.59    2.42
   1   9   1   72.08    2.51
   1   9   1   66.45    2.66
  -3  -9  -1    0.08    0.28
  -3  -9  -1    0.17    0.37
  -3  -9  -1   -0.69    0.35
   3   9   1    0.07    0.32
   3   9   1   -0.87    0.39
   3   9   1    0.12    0.29
   3   9   1    0.53    0.35
  -5  -9  -1   60.35    2.14
  -5  -9  -1   63.33    2.32
  -5  -9  -1   60.45    2.21
   5   9   1   57.45    2.15
   5   9   1   57.56    2.14
   5   9   1   60.64    2.10
  -7  -9  -1    1.62    0.55
  -7  -9  -1    2.21    0.51
  -7  -9  -1    2.13    0.43
   7   9   1    2.34    0.47
   7   9   1    2.12    0.41
   7   9   1    1.45    0.41
  -9  -9  -1    7.04    0.70
  -9  -9  -1    7.20    0.82
  -9  -9  -1    6.00    0.83
   9   9   1    5.95    0.72
   9   9   1    7.49    0.70
 -11  -9  -1   19.63    1.21
 -11  -9  -1   17.24    1.25
 -11  -9  -1   17.66    1.06
  11   9   1   17.12    1.08
  11   9   1   18.90    1.08
 -13  -9  -1    0.33    0.42
 -13  -9  -1    1.10    0.82
 -13  -9  -1    0.06    0.61
  13   9   1    0.63    0.48
  13   9   1    0.03    0.40
 -15  -9  -1    0.97    0.66
 -15  -9  -1   -0.52    0.49
 -15  -9  -1    0.33    0.47
  15   9   1    1.28    0.58
  15   9   1    1.28    0.56
 -17  -9  -1    1.95    0.69
 -17  -9  -1    0.80    0.56
 -17  -9  -1    1.96    0.74
  17   9   1    0.73    0.76
  17   9   1    0.84    0.58
 -19  -9  -1    6.56    0.96
 -19  -9  -1    6.33    1.02
 -19  -9  -1    5.83    0.87
  19   9   1    6.51    0.92
  19   9   1    6.27    0.92
 -21  -9  -1    1.54    0.82
 -21  -9  -1    0.19    0.72
 -21  -9  -1   -0.74    0.68
  21   9   1   -0.45    0.61
  21   9   1   -0.06    0.71
 -23  -9  -1    9.62    1.19
 -23  -9  -1    9.68    1.16
 -23  -9  -1    8.96    1.32
  23   9   1    7.78    1.19
  23   9   1    7.87    1.09
 -25  -9  -1    0.58    0.99
 -25  -9  -1   -0.19    0.85
 -25  -9  -1    2.28    1.07
  25   9   1    0.93    0.82
  25   9   1    0.53    0.94
 -27  -9  -1    1.68    1.02
 -27  -9  -1    2.33    1.17
  27   9   1    2.89    1.18
  27   9   1    3.65    1.06
 -29  -9  -1    0.88    1.17
 -29  -9  -1    2.94    1.38
  29   9   1    4.92    2.41
  28 -10  -1    6.34    1.40
  28 -10  -1    4.73    0.86
 -28  10   1    6.00    1.24
 -28  10   1    4.33    1.24
  26 -10  -1    3.38    1.14
  26 -10  -1    4.77    0.78
  26 -10  -1    3.58    1.11
 -26  10   1    2.11    1.04
 -26  10   1    4.29    1.16
 -26  10   1    6.00    1.11
  24 -10  -1    9.15    1.21
  24 -10  -1    6.58    0.85
  24 -10  -1    8.77    1.20
  24 -10  -1    5.39    1.03
 -24  10   1    5.63    1.07
 -24  10   1    6.76    1.14
 -24  10   1    8.52    1.18
  22 -10  -1   15.51    1.45
  22 -10  -1   15.83    1.18
  22 -10  -1   14.86    1.35
  22 -10  -1   16.38    1.57
 -22  10   1   16.83    1.55
 -22  10   1   18.87    1.57
 -22  10   1   17.51    1.53
 -22  10   1   14.89    1.37
  20 -10  -1    5.78    0.94
  20 -10  -1    6.56    0.97
  20 -10  -1    6.07    0.70
  20 -10  -1    6.72    0.93
 -20  10   1    7.42    0.99
 -20  10   1    6.91    1.06
 -20  10   1    6.00    0.94
  18 -10  -1   20.92    1.19
  18 -10  -1   21.98    1.41
  18 -10  -1   21.99    1.48
 -18  10   1   19.33    1.67
 -18  10   1   23.22    1.77
 -18  10   1   20.24    1.50
 -18  10   1   20.35    1.31
  16 -10  -1    1.66    0.60
  16 -10  -1    3.56    0.72
  16 -10  -1    2.59    0.66
  16 -10  -1    2.34    0.50
 -16  10   1    2.81    0.78
 -16  10   1    3.13    0.69
 -16  10   1    2.91    0.63
 -16  10   1    3.15    0.70
  14 -10  -1   10.45    1.02
  14 -10  -1   10.01    0.75
  14 -10  -1    8.92    1.00
  14 -10  -1    8.75    1.00
 -14  10   1    8.86    1.02
 -14  10   1    9.49    1.03
 -14  10   1    9.55    0.89
 -14  10   1    9.65    0.95
  12 -10  -1   28.92    1.44
  12 -10  -1   28.27    1.25
  12 -10  -1   27.89    1.43
  12 -10  -1   24.10    1.56
 -12  10   1   28.01    1.37
 -12  10   1   26.62    1.45
 -12  10   1   25.74    1.38
 -12  10   1   26.48    1.49
  10 -10  -1    3.93    0.67
  10 -10  -1    3.50    0.61
  10 -10  -1    4.12    0.63
  10 -10  -1    3.05    0.45
 -10  10   1    3.60    0.57
 -10  10   1    3.91    0.71
 -10  10   1    4.14    0.64
 -10  10   1    3.57    0.60
   8 -10  -1   -0.13    0.27
   8 -10  -1    0.15    0.38
   8 -10  -1    0.35    0.41
   8 -10  -1   -0.38    0.38
  -8  10   1   -0.21    0.41
  -8  10   1    0.16    0.39
  -8  10   1    0.31    0.39
  -8  10   1    0.24    0.36
   6 -10  -1  100.21    3.36
   6 -10  -1  101.87    3.22
   6 -10  -1  107.73    3.41
   6 -10  -1  101.91    3.36
  -6  10   1   98.75    3.25
  -6  10   1   95.01    3.35
  -6  10   1   99.99    3.50
  -6  10   1   97.92    3.32
   4 -10  -1   -0.42    0.34
   4 -10  -1   -0.21    0.39
   4 -10  -1   -0.21    0.35
   4 -10  -1   -0.03    0.27
  -4  10   1    0.33    0.31
  -4  10   1   -0.58    0.35
  -4  10   1   -0.77    0.32
  -4  10   1   -0.29    0.36
   2 -10  -1   97.24    3.17
   2 -10  -1   91.95    3.09
   2 -10  -1   91.47    3.11
  -2  10   1   92.75    3.01
  -2  10   1   92.52    3.09
  -2  10   1   88.05    3.26
  -2  10   1   92.73    3.13
   0 -10  -1    0.57    0.43
   0 -10  -1    0.53    0.42
   0 -10  -1    0.60    0.41
   0  10   1    0.47    0.36
   0  10   1    0.31    0.32
   0  10   1    0.62    0.38
   0  10   1    0.37    0.48
  -2 -10  -1    3.32    0.55
  -2 -10  -1    3.72    0.53
  -2 -10  -1    3.58    0.62
   2  10   1    3.45    0.67
   2  10   1    4.41    0.60
   2  10   1    3.65    0.50
   2  10   1    3.94    0.56
  -4 -10  -1   34.83    1.53
  -4 -10  -1   33.32    1.55
  -4 -10  -1   32.86    1.43
   4  10   1   33.06    1.41
   4  10   1   27.55    1.57
   4  10   1   33.37    1.46
   4  10   1   33.03    1.44
  -6 -10  -1    5.51    0.77
  -6 -10  -1    4.33    0.58
  -6 -10  -1    5.15    0.68
   6  10   1    3.77    0.53
   6  10   1    3.77    0.56
   6  10   1    4.39    0.63
  -8 -10  -1   36.54    1.77
  -8 -10  -1   36.78    1.57
  -8 -10  -1   38.55    1.69
   8  10   1   38.26    1.54
   8  10   1   33.45    1.57
   8  10   1   34.72    1.57
 -10 -10  -1   58.68    2.19
 -10 -10  -1   58.22    2.39
 -10 -10  -1   57.17    2.27
  10  10   1   57.92    2.25
  10  10   1   56.51    2.21
 -12 -10  -1   16.38    1.29
 -12 -10  -1   16.57    1.09
 -12 -10  -1   17.42    1.24
  12  10   1   14.70    1.15
  12  10   1   15.61    1.16
 -14 -10  -1   29.09    1.64
 -14 -10  -1   33.01    1.56
 -14 -10  -1   29.94    1.76
  14  10   1   28.37    1.60
  14  10   1   31.98    1.61
 -16 -10  -1   -0.12    0.50
 -16 -10  -1   -0.76    0.72
 -16 -10  -1    0.50    0.60
  16  10   1   -1.63    0.65
  16  10   1    0.22    0.54
 -18 -10  -1    9.59    1.12
 -18 -10  -1   10.27    1.41
 -18 -10  -1   10.06    1.08
  18  10   1    9.99    1.11
  18  10   1    9.26    1.13
 -20 -10  -1   11.25    1.50
 -20 -10  -1    8.51    1.12
 -20 -10  -1   10.01    1.22
  20  10   1   11.55    1.41
  20  10   1   11.38    1.34
 -22 -10  -1   55.89    2.67
 -22 -10  -1   58.88    2.61
  22  10   1   55.51    2.60
  22  10   1   55.12    2.52
 -24 -10  -1    4.04    1.01
 -24 -10  -1    5.46    1.24
 -24 -10  -1    2.61    1.08
  24  10   1    4.51    1.08
  24  10   1    4.26    0.98
 -26 -10  -1   48.73    2.55
 -26 -10  -1   44.18    2.77
  26  10   1   50.73    2.75
  26  10   1   47.41    2.54
 -28 -10  -1    2.63    1.45
 -28 -10  -1   -0.29    1.05
  28  10   1    3.02    1.43
  28  10   1   -0.17    1.11
  27 -11  -1    9.09    1.05
  27 -11  -1   14.50    1.78
 -27  11   1   10.86    1.61
 -27  11   1    9.80    1.40
 -27  11   1   10.89    1.59
  25 -11  -1    6.88    0.91
  25 -11  -1    6.69    1.31
  25 -11  -1    5.63    1.28
 -25  11   1    8.17    1.20
 -25  11   1    7.06    1.06
 -25  11   1    8.03    1.31
 -25  11   1    4.56    1.17
  23 -11  -1    5.82    1.40
  23 -11  -1    8.86    1.19
  23 -11  -1    7.02    1.18
  23 -11  -1    8.34    1.25
 -23  11   1    7.60    1.04
 -23  11   1    9.24    1.26
 -23  11   1    7.52    1.10
 -23  11   1    7.60    1.12
  21 -11  -1   28.94    1.88
  21 -11  -1   28.37    1.77
  21 -11  -1   31.31    1.56
  21 -11  -1   28.95    1.93
 -21  11   1   31.61    1.95
 -21  11   1   32.42    1.99
 -21  11   1   30.48    1.89
 -21  11   1   30.41    1.76
  19 -11  -1    1.00    0.79
  19 -11  -1    1.62    0.50
  19 -11  -1    0.60    0.70
  19 -11  -1    1.95    0.76
 -19  11   1    0.87    0.62
 -19  11   1    2.87    0.77
 -19  11   1    1.06    0.79
 -19  11   1    1.64    0.81
  17 -11  -1   12.24    1.15
  17 -11  -1   10.27    1.32
  17 -11  -1   13.60    1.24
  17 -11  -1   14.94    1.00
 -17  11   1   14.72    1.37
 -17  11   1   12.94    1.35
 -17  11   1   13.62    1.92
 -17  11   1   13.01    1.31
  15 -11  -1   10.45    1.15
  15 -11  -1   10.74    1.15
  15 -11  -1   10.65    0.88
 -15  11   1   10.95    1.20
 -15  11   1   13.73    1.04
 -15  11   1   11.75    1.10
 -15  11   1    9.11    1.11
  13 -11  -1    8.09    0.91
  13 -11  -1    7.80    1.00
  13 -11  -1    8.94    0.76
  13 -11  -1    7.76    1.44
 -13  11   1    7.35    0.87
 -13  11   1    6.57    0.85
 -13  11   1    8.14    0.98
 -13  11   1    7.18    0.99
  11 -11  -1   34.20    1.66
  11 -11  -1   35.03    1.48
  11 -11  -1   36.34    1.68
  11 -11  -1   34.39    1.71
 -11  11   1   35.95    1.69
 -11  11   1   36.53    1.61
 -11  11   1   34.13    1.73
 -11  11   1   35.42    1.75
   9 -11  -1   49.85    2.02
   9 -11  -1   46.11    2.64
   9 -11  -1   49.64    1.86
  -9  11   1   49.16    1.94
  -9  11   1   50.48    2.11
  -9  11   1   50.71    2.02
  -9  11   1   50.32    2.16
   7 -11  -1    1.17    0.49
   7 -11  -1    1.13    0.56
   7 -11  -1    0.75    0.51
   7 -11  -1    0.67    0.35
  -7  11   1    0.68    0.47
  -7  11   1    1.10    0.57
  -7  11   1    0.45    0.38
  -7  11   1    0.99    0.49
   5 -11  -1   45.12    1.87
   5 -11  -1   44.31    1.87
   5 -11  -1   44.36    1.71
   5 -11  -1   50.49    1.96
  -5  11   1   46.94    1.87
  -5  11   1   43.97    2.01
  -5  11   1   46.28    1.79
  -5  11   1   45.40    1.91
   3 -11  -1   24.69    1.35
   3 -11  -1   24.09    1.32
   3 -11  -1   23.88    1.27
  -3  11   1   24.87    1.18
  -3  11   1   24.74    1.28
  -3  11   1   23.91    1.26
  -3  11   1   23.57    1.41
   1 -11  -1    0.75    0.40
   1 -11  -1    0.51    0.49
   1 -11  -1    0.30    0.45
  -1  11   1    0.34    0.34
  -1  11   1   -0.17    0.37
  -1  11   1   -0.51    0.48
  -1  11   1    0.34    0.44
  -1 -11  -1   79.16    2.85
  -1 -11  -1   81.07    2.83
  -1 -11  -1   89.99    2.97
   1  11   1   77.86    2.80
   1  11   1   73.23    3.01
   1  11   1   82.40    2.75
   1  11   1   82.56    2.87
  -3 -11  -1   60.20    2.28
  -3 -11  -1   63.80    2.37
  -3 -11  -1   59.65    2.24
   3  11   1   52.58    2.40
   3  11   1   59.75    2.26
   3  11   1   57.39    2.25
   3  11   1   62.53    2.19
  -5 -11  -1   14.65    1.09
  -5 -11  -1   12.88    1.02
  -5 -11  -1   13.98    0.95
   5  11   1   14.63    0.99
   5  11   1   14.98    1.00
   5  11   1   12.50    1.11
   5  11   1   15.47    0.99
  -7 -11  -1   25.77    1.40
  -7 -11  -1   25.76    1.33
  -7 -11  -1   27.23    1.49
   7  11   1   26.37    1.35
   7  11   1   24.99    1.37
   7  11   1   24.96    1.43
  -9 -11  -1   18.72    1.30
  -9 -11  -1   21.12    1.44
  -9 -11  -1   21.67    1.23
   9  11   1   21.20    1.30
   9  11   1   19.83    1.14
   9  11   1   19.19    1.20
 -11 -11  -1   -0.30    0.67
 -11 -11  -1    0.70    0.49
 -11 -11  -1    0.82    0.54
  11  11   1    0.28    0.48
  11  11   1    1.02    0.48
  11  11   1    0.57    0.59
 -13 -11  -1    2.26    0.61
 -13 -11  -1    0.57    0.78
 -13 -11  -1    1.09    0.64
  13  11   1    1.67    1.12
  13  11   1    2.05    0.69
 -15 -11  -1    6.23    1.11
 -15 -11  -1    6.72    0.95
 -15 -11  -1    6.20    0.85
  15  11   1    6.62    0.92
  15  11   1    7.08    0.94
 -17 -11  -1    5.66    0.95
 -17 -11  -1    8.26    1.17
 -17 -11  -1    6.96    0.93
  17  11   1    9.04    1.04
  17  11   1    8.83    1.07
 -19 -11  -1   37.35    2.09
 -19 -11  -1   38.49    2.27
 -19 -11  -1   36.60    1.99
  19  11   1   40.72    2.05
  19  11   1   38.79    2.10
 -21 -11  -1    1.13    0.84
 -21 -11  -1    0.85    0.86
 -21 -11  -1    1.61    1.00
  21  11   1    0.85    0.86
  21  11   1    0.45    0.78
 -23 -11  -1    4.93    1.14
 -23 -11  -1    6.33    1.16
 -23 -11  -1    7.29    1.31
  23  11   1    6.06    1.01
  23  11   1    6.16    1.21
 -25 -11  -1   31.33    2.39
 -25 -11  -1   34.16    2.24
  25  11   1   27.18    2.00
  25  11   1   27.76    2.28
 -27 -11  -1   -2.60    1.02
 -27 -11  -1    1.65    1.43
  27  11   1    0.40    1.41
  27  11   1    0.52    1.12
  26 -12  -1    1.12    1.19
  26 -12  -1    0.49    0.74
 -26  12   1   -0.22    0.95
 -26  12   1    0.83    1.13
 -26  12   1    1.63    1.14
 -26  12   1   -1.27    1.21
  24 -12  -1    4.80    1.10
  24 -12  -1    3.45    1.18
  24 -12  -1    2.66    0.73
  24 -12  -1    2.97    1.66
 -24  12   1    1.40    1.08
 -24  12   1    1.95    0.91
 -24  12   1    1.44    1.01
 -24  12   1    4.43    1.13
  22 -12  -1    1.17    0.64
  22 -12  -1    0.83    0.98
  22 -12  -1    1.27    0.91
  22 -12  -1    0.60    0.91
 -22  12   1    0.27    0.88
 -22  12   1    1.04    0.93
 -22  12   1   -0.50    0.95
 -22  12   1    1.15    0.81
  20 -12  -1   -0.15    0.79
  20 -12  -1   -0.03    0.86
  20 -12  -1   -0.03    0.57
  20 -12  -1   -0.95    0.74
 -20  12   1   -0.10    0.82
 -20  12   1   -0.74    0.79
 -20  12   1    0.45    0.82
 -20  12   1   -0.64    1.19
  18 -12  -1    0.84    0.71
  18 -12  -1    1.76    0.79
  18 -12  -1    1.60    0.57
  18 -12  -1    2.19    0.90
 -18  12   1    1.26    0.90
 -18  12   1    2.49    0.72
 -18  12   1    1.48    0.78
 -18  12   1    2.05    0.81
  16 -12  -1    2.42    0.77
  16 -12  -1    2.31    0.55
  16 -12  -1    1.99    0.68
 -16  12   1    1.12    0.57
 -16  12   1    2.38    0.82
 -16  12   1    1.91    0.84
  14 -12  -1   10.30    1.16
  14 -12  -1   11.74    1.20
  14 -12  -1   10.85    1.15
  14 -12  -1   10.36    0.92
 -14  12   1    7.49    1.38
 -14  12   1    8.63    1.25
 -14  12   1   12.55    1.29
 -14  12   1   12.02    1.11
  12 -12  -1    0.73    0.77
  12 -12  -1    0.68    0.41
  12 -12  -1   -0.02    0.56
  12 -12  -1    0.29    0.55
 -12  12   1    0.90    0.66
 -12  12   1    0.00    0.49
  10 -12  -1   18.91    1.08
  10 -12  -1   18.22    1.25
  10 -12  -1   21.01    1.40
  10 -12  -1   20.23    1.32
 -10  12   1   21.05    1.24
 -10  12   1   18.95    1.35
 -10  12   1   21.63    1.36
 -10  12   1   16.92    1.32
   8 -12  -1   29.57    1.54
   8 -12  -1   26.45    1.27
   8 -12  -1   26.86    1.49
   8 -12  -1   27.33    1.43
  -8  12   1   24.79    1.51
  -8  12   1   26.80    1.43
  -8  12   1   24.76    1.55
  -8  12   1   28.27    1.40
   6 -12  -1    2.86    0.63
   6 -12  -1    3.35    0.66
   6 -12  -1    2.48    0.48
   6 -12  -1    2.88    0.64
  -6  12   1    2.07    0.69
  -6  12   1    1.72    0.57
  -6  12   1    2.61    0.54
  -6  12   1    3.45    0.65
   4 -12  -1    0.56    0.44
   4 -12  -1   -0.07    0.59
  -4  12   1    0.34    0.47
  -4  12   1    0.54    0.41
  -4  12   1   -0.70    0.46
  -4  12   1   -0.43    0.55
   2 -12  -1    5.76    0.91
   2 -12  -1    6.14    0.72
  -2  12   1    5.54    0.66
  -2  12   1    3.78    0.83
  -2  12   1    5.02    0.69
  -2  12   1    7.77    0.88
   0 -12  -1   14.55    1.08
   0 -12  -1   12.85    1.23
   0 -12  -1   13.31    0.95
   0  12   1   10.73    1.22
   0  12   1   13.72    0.93
   0  12   1   13.91    1.03
   0  12   1   12.26    0.99
  -2 -12  -1    2.05    0.53
  -2 -12  -1    2.94    0.71
   2  12   1    2.56    0.60
   2  12   1    2.75    0.54
   2  12   1    1.17    0.67
   2  12   1    1.86    0.56
  -4 -12  -1   33.56    1.57
  -4 -12  -1   34.44    1.80
  -4 -12  -1   27.23    1.79
   4  12   1   33.37    1.59
   4  12   1   33.29    1.58
   4  12   1   32.95    1.74
  -6 -12  -1   49.67    2.52
  -6 -12  -1   54.22    2.13
  -6 -12  -1   52.04    2.17
   6  12   1   52.16    2.05
   6  12   1   52.49    2.16
   6  12   1   52.03    2.14
  -8 -12  -1    3.52    0.77
  -8 -12  -1    4.81    0.70
   8  12   1    3.92    0.66
   8  12   1    5.39    0.79
   8  12   1    4.06    0.63
 -10 -12  -1    1.46    0.79
 -10 -12  -1    2.66    0.64
  10  12   1    0.61    0.69
  10  12   1    0.27    0.61
 -12 -12  -1    0.84    0.64
 -12 -12  -1   -0.68    0.69
 -12 -12  -1    1.52    0.57
  12  12   1    0.63    0.59
  12  12   1    0.98    0.51
  12  12   1    0.39    0.60
 -14 -12  -1    3.26    0.76
 -14 -12  -1    1.64    0.92
 -14 -12  -1    4.28    0.81
  14  12   1    2.81    0.68
  14  12   1    4.21    0.83
  14  12   1    3.57    0.73
 -16 -12  -1   -0.12    0.99
 -16 -12  -1    1.19    0.84
 -16 -12  -1    0.27    0.73
  16  12   1    1.63    0.94
  16  12   1    0.55    0.70
 -18 -12  -1    6.48    1.06
 -18 -12  -1    5.76    1.06
 -18 -12  -1    5.05    1.06
  18  12   1    5.78    1.05
  18  12   1    4.47    0.95
 -20 -12  -1    8.90    1.29
 -20 -12  -1    7.95    1.29
 -20 -12  -1    8.79    1.15
  20  12   1    7.12    1.05
  20  12   1    7.76    1.16
 -22 -12  -1   16.86    1.67
 -22 -12  -1   17.75    1.96
 -22 -12  -1   13.83    1.56
  22  12   1   17.30    1.69
  22  12   1   17.77    1.88
 -24 -12  -1    1.10    1.01
 -24 -12  -1    1.31    1.26
  24  12   1   -0.43    0.92
  24  12   1    0.87    1.15
 -26 -12  -1    4.76    1.24
 -26 -12  -1    6.65    1.64
  26  12   1    3.62    1.53
  26  12   1    3.12    1.22
  25 -13  -1    0.53    1.29
  25 -13  -1    0.12    0.74
  25 -13  -1   -2.28    1.18
 -25  13   1   -0.76    1.22
 -25  13   1    0.41    1.02
 -25  13   1   -0.84    1.13
 -25  13   1    0.45    1.18
  23 -13  -1   -0.05    1.06
  23 -13  -1   -0.13    1.04
  23 -13  -1   -0.80    0.64
 -23  13   1    0.74    0.87
 -23  13   1   -1.65    0.96
 -23  13   1    2.85    1.04
 -23  13   1   -0.58    0.99
  21 -13  -1   -0.42    0.99
  21 -13  -1   -0.31    0.60
  21 -13  -1    1.49    0.88
  21 -13  -1   -1.60    0.85
 -21  13   1    2.19    1.00
 -21  13   1   -0.73    0.88
 -21  13   1    1.11    0.84
 -21  13   1   -1.02    0.99
  19 -13  -1    0.67    0.86
  19 -13  -1   -0.13    0.80
  19 -13  -1    0.42    0.57
  19 -13  -1   -0.46    0.81
 -19  13   1   -0.51    0.69
 -19  13   1   -0.86    0.88
 -19  13   1    0.56    0.83
 -19  13   1   -2.04    0.81
  17 -13  -1    4.51    0.75
  17 -13  -1    4.71    0.90
  17 -13  -1    2.36    0.86
  17 -13  -1    3.59    0.96
 -17  13   1    5.79    1.00
 -17  13   1    3.26    0.93
 -17  13   1    4.11    0.98
  15 -13  -1   -0.96    0.63
  15 -13  -1    0.49    0.51
  15 -13  -1   -0.79    0.62
  15 -13  -1    0.80    0.76
 -15  13   1   -1.00    0.66
 -15  13   1    0.13    0.74
 -15  13   1   -1.28    0.58
 -15  13   1   -0.88    0.78
  13 -13  -1    9.01    1.09
  13 -13  -1    9.56    1.19
  13 -13  -1    9.87    0.91
  13 -13  -1    9.89    1.10
 -13  13   1   11.46    1.08
 -13  13   1    7.29    1.11
 -13  13   1    7.54    0.96
 -13  13   1    7.42    1.01
  11 -13  -1   14.74    0.99
  11 -13  -1   14.88    1.20
  11 -13  -1   14.12    1.19
  11 -13  -1   15.76    1.31
 -11  13   1   11.25    1.32
 -11  13   1   15.41    1.11
 -11  13   1   14.79    1.25
 -11  13   1   14.37    1.23
   9 -13  -1   11.60    1.16
   9 -13  -1   14.54    1.14
   9 -13  -1   11.79    1.14
   9 -13  -1   12.16    0.94
  -9  13   1   12.88    1.37
  -9  13   1   11.38    1.06
  -9  13   1   13.01    1.26
  -9  13   1   11.10    1.11
   7 -13  -1   92.07    3.07
   7 -13  -1   92.43    4.19
   7 -13  -1   92.47    3.28
  -7  13   1   78.02    4.23
  -7  13   1   94.18    3.27
  -7  13   1   82.58    3.73
  -7  13   1   91.18    3.22
   5 -13  -1    0.55    0.55
   5 -13  -1    1.91    0.65
   5 -13  -1    0.44    0.56
  -5  13   1    0.92    0.59
  -5  13   1    1.05    0.53
  -5  13   1    1.80    0.73
  -5  13   1    0.51    0.58
   3 -13  -1   10.35    0.99
   3 -13  -1    9.27    0.98
   3 -13  -1   10.15    0.96
  -3  13   1   10.08    1.05
  -3  13   1   10.80    1.08
  -3  13   1   10.53    1.31
  -3  13   1   10.86    0.96
   1 -13  -1    0.53    0.59
   1 -13  -1    0.89    0.56
   1 -13  -1    1.23    0.54
  -1  13   1    0.30    0.54
  -1  13   1   -0.85    0.68
  -1  13   1    0.35    0.53
  -1  13   1    0.01    0.43
  -1 -13  -1   32.43    1.72
  -1 -13  -1   31.57    1.60
  -1 -13  -1   32.33    1.57
   1  13   1   30.96    1.62
   1  13   1   26.69    1.80
   1  13   1   32.48    1.51
   1  13   1   33.13    1.65
  -3 -13  -1   21.94    1.44
  -3 -13  -1   19.59    1.34
  -3 -13  -1   21.60    1.30
   3  13   1   20.61    1.34
   3  13   1   19.03    1.32
   3  13   1   16.05    1.42
   3  13   1   19.80    1.19
  -5 -13  -1    3.55    0.78
  -5 -13  -1    5.08    0.89
  -5 -13  -1    3.51    0.65
   5  13   1    3.87    0.73
   5  13   1    5.34    0.81
   5  13   1    2.55    0.82
   5  13   1    2.00    0.60
  -7 -13  -1   24.66    1.57
  -7 -13  -1   21.09    1.50
  -7 -13  -1   23.99    1.40
   7  13   1   22.44    1.43
   7  13   1   23.25    1.34
  -9 -13  -1   11.90    1.29
  -9 -13  -1   13.16    1.15
  -9 -13  -1   13.82    1.35
   9  13   1   13.48    1.08
   9  13   1   15.51    1.24
   9  13   1   15.21    1.29
 -11 -13  -1   13.98    1.21
 -11 -13  -1   16.85    1.67
 -11 -13  -1   16.38    1.36
  11  13   1   17.30    1.33
  11  13   1   16.26    1.15
  11  13   1   14.49    1.50
 -13 -13  -1    4.99    0.96
 -13 -13  -1    5.55    1.16
 -13 -13  -1    6.02    0.89
  13  13   1    5.31    0.89
  13  13   1    5.51    0.81
  13  13   1    5.10    0.89
 -15 -13  -1    1.80    0.88
 -15 -13  -1    3.03    0.92
  15  13   1    2.87    0.82
  15  13   1    0.81    0.60
  15  13   1    0.94    0.87
 -17 -13  -1    0.00    0.78
 -17 -13  -1    2.59    0.87
 -17 -13  -1    2.54    1.03
  17  13   1    1.22    0.84
  17  13   1    0.03    0.69
  17  13   1    1.12    0.69
 -19 -13  -1    8.74    1.23
 -19 -13  -1    8.72    1.20
 -19 -13  -1   12.70    1.74
  19  13   1    8.80    1.25
  19  13   1    8.37    1.16
 -21 -13  -1    2.29    1.19
 -21 -13  -1    1.46    0.91
 -21 -13  -1    3.55    1.22
  21  13   1    1.93    0.92
  21  13   1    2.62    1.06
 -23 -13  -1    7.92    1.46
 -23 -13  -1    6.46    1.24
  23  13   1    4.84    1.13
  23  13   1    7.12    1.43
 -25 -13  -1    8.06    1.39
 -25 -13  -1    4.60    1.51
  25  13   1    7.34    1.51
  25  13   1    4.06    1.23
  24 -14  -1   -0.07    0.73
  24 -14  -1    0.00    1.21
 -24  14   1    0.36    1.29
 -24  14   1    3.69    1.43
 -24  14   1    1.49    1.24
 -24  14   1    0.40    1.04
  22 -14  -1    2.82    1.07
  22 -14  -1    1.36    0.74
  22 -14  -1    2.54    1.16
 -22  14   1   -0.66    1.08
 -22  14   1    0.24    1.06
 -22  14   1    2.31    1.00
 -22  14   1   -0.64    1.09
  20 -14  -1    0.28    0.99
  20 -14  -1   -0.84    0.98
  20 -14  -1    0.08    0.65
  20 -14  -1   -0.74    0.94
 -20  14   1   -1.19    0.77
 -20  14   1    0.31    1.02
 -20  14   1   -1.26    0.94
 -20  14   1   -0.79    0.90
  18 -14  -1   26.84    2.01
  18 -14  -1   25.94    1.84
  18 -14  -1   21.35    1.73
  18 -14  -1   23.55    1.45
 -18  14   1   25.56    1.72
 -18  14   1   24.46    1.70
 -18  14   1   22.28    1.83
 -18  14   1   24.28    1.84
  16 -14  -1   -0.05    0.79
  16 -14  -1    0.17    0.82
  16 -14  -1   -0.26    0.56
  16 -14  -1   -0.67    0.74
 -16  14   1   -1.54    0.82
 -16  14   1   -1.25    0.71
 -16  14   1   -0.42    0.71
 -16  14   1   -0.58    0.76
  14 -14  -1    0.14    0.73
  14 -14  -1    0.22    0.86
  14 -14  -1   -0.32    0.69
  14 -14  -1    0.38    0.77
 -14  14   1    2.14    0.78
 -14  14   1    0.32    0.66
 -14  14   1    0.32    0.92
 -14  14   1    0.38    0.77
  12 -14  -1    1.02    0.73
  12 -14  -1   -0.47    0.88
  12 -14  -1    0.61    0.68
  12 -14  -1    0.90    0.59
 -12  14   1    1.20    0.91
 -12  14   1    0.36    1.02
 -12  14   1    2.09    0.80
  10 -14  -1   -0.51    0.68
  10 -14  -1    0.30    0.51
  10 -14  -1    0.46    0.68
  10 -14  -1   -0.46    0.60
 -10  14   1    0.42    0.63
 -10  14   1   -0.04    0.82
 -10  14   1    0.66    0.81
 -10  14   1    0.73    0.67
   8 -14  -1    4.81    0.69
   8 -14  -1    6.31    0.86
   8 -14  -1    3.91    0.79
   8 -14  -1    7.34    1.05
  -8  14   1    4.62    0.87
  -8  14   1    4.48    0.77
  -8  14   1    6.66    0.96
  -8  14   1    5.55    1.04
   6 -14  -1    1.77    0.66
   6 -14  -1    2.59    0.72
   6 -14  -1    2.97    0.75
  -6  14   1    1.18    0.79
  -6  14   1    2.01    0.69
  -6  14   1    2.53    0.74
  -6  14   1    2.61    0.64
   4 -14  -1    3.73    0.75
   4 -14  -1    3.45    0.76
   4 -14  -1    5.02    0.80
  -4  14   1    3.31    0.75
  -4  14   1    2.46    0.67
  -4  14   1    3.79    0.68
  -4  14   1    4.76    1.03
   2 -14  -1    0.92    0.58
   2 -14  -1    0.10    0.60
   2 -14  -1   -0.92    0.57
  -2  14   1    0.00    0.60
  -2  14   1    0.40    0.58
  -2  14   1    0.22    0.57
  -2  14   1    0.82    0.77
   0 -14  -1    2.16    0.73
   0 -14  -1    2.17    0.63
   0 -14  -1    2.42    0.69
   0  14   1    1.03    0.64
   0  14   1    0.91    0.89
   0  14   1    2.15    0.65
  -2 -14  -1    3.11    0.75
  -2 -14  -1    2.42    0.76
  -2 -14  -1    2.21    0.64
   2  14   1    2.64    0.68
   2  14   1    1.82    1.01
   2  14   1    1.87    0.67
   2  14   1    2.23    0.64
  -4 -14  -1   12.96    1.15
  -4 -14  -1    9.95    1.14
  -4 -14  -1   12.32    1.18
   4  14   1   10.08    1.07
   4  14   1    8.19    1.47
   4  14   1   11.39    1.06
   4  14   1   10.47    1.10
  -6 -14  -1    4.78    0.93
  -6 -14  -1    3.36    0.82
  -6 -14  -1    4.55    0.81
   6  14   1    3.73    0.70
   6  14   1    6.53    0.94
   6  14   1    4.16    0.80
  -8 -14  -1   12.06    1.25
  -8 -14  -1   13.96    1.28
  -8 -14  -1   12.88    1.28
   8  14   1   12.84    1.08
   8  14   1   13.41    1.25
 -10 -14  -1   46.11    2.35
 -10 -14  -1   50.70    2.27
 -10 -14  -1   53.72    2.46
  10  14   1   51.70    2.35
  10  14   1   50.65    2.18
  10  14   1   49.14    2.26
 -12 -14  -1    5.19    0.96
 -12 -14  -1    4.40    0.90
 -12 -14  -1    5.12    1.03
  12  14   1    5.21    0.74
  12  14   1    5.29    1.00
  12  14   1    3.50    0.87
 -14 -14  -1   51.47    2.40
 -14 -14  -1   54.73    2.61
 -14 -14  -1   50.28    2.49
  14  14   1   49.21    2.36
  14  14   1   50.33    2.42
  14  14   1   51.44    2.26
 -16 -14  -1    0.00    0.78
 -16 -14  -1    0.01    0.94
 -16 -14  -1    0.76    1.00
  16  14   1    0.37    0.83
  16  14   1    0.87    0.68
  16  14   1   -0.05    0.75
 -18 -14  -1    3.58    1.07
 -18 -14  -1    3.92    0.96
 -18 -14  -1    5.64    1.23
  18  14   1    4.37    0.92
  18  14   1    5.14    0.95
  18  14   1    5.49    1.21
 -20 -14  -1    1.43    1.41
 -20 -14  -1    1.17    1.16
 -20 -14  -1   -0.59    0.93
  20  14   1    1.23    1.13
  20  14   1    0.76    0.94
  20  14   1   -0.13    0.83
 -22 -14  -1    7.31    1.43
 -22 -14  -1    4.54    1.10
  22  14   1    6.40    1.19
  22  14   1    5.35    1.41
 -24 -14  -1    4.63    1.48
 -24 -14  -1    0.23    1.16
  24  14   1   -0.77    1.44
  24  14   1    0.97    1.57
  23 -15  -1    1.95    1.44
  23 -15  -1    3.37    0.89
 -23  15   1   -0.52    1.43
 -23  15   1    1.05    1.44
 -23  15   1    1.03    1.13
 -23  15   1    1.57    1.30
  21 -15  -1    5.55    1.31
  21 -15  -1    6.55    0.92
 -21  15   1    7.53    1.15
 -21  15   1    5.83    1.33
 -21  15   1    5.66    1.38
 -21  15   1    7.37    1.48
  19 -15  -1    0.60    1.04
  19 -15  -1   -0.60    0.97
  19 -15  -1   -1.61    0.68
  19 -15  -1   -0.88    1.59
 -19  15   1   -1.94    1.00
 -19  15   1    0.66    1.05
 -19  15   1    1.03    0.91
 -19  15   1   -1.06    0.96
  17 -15  -1    0.78    0.95
  17 -15  -1   -0.27    0.92
  17 -15  -1    0.53    0.95
  17 -15  -1    0.43    0.68
 -17  15   1   -0.01    0.79
 -17  15   1    0.30    0.93
 -17  15   1    1.73    0.99
 -17  15   1   -0.90    0.99
  15 -15  -1    9.18    1.06
  15 -15  -1    7.49    1.21
  15 -15  -1    9.11    1.26
  15 -15  -1   10.26    1.25
 -15  15   1   11.21    1.31
 -15  15   1    9.08    1.34
 -15  15   1   10.65    1.25
 -15  15   1    8.49    1.12
  13 -15  -1    0.28    0.75
  13 -15  -1    0.01    0.83
  13 -15  -1    0.30    0.56
  13 -15  -1    0.24    0.72
 -13  15   1   -0.72    0.59
 -13  15   1   -0.29    0.93
 -13  15   1   -0.61    0.74
 -13  15   1   -0.65    0.74
  11 -15  -1    2.74    0.85
  11 -15  -1    2.99    0.92
  11 -15  -1    2.40    0.69
  11 -15  -1    1.53    0.77
 -11  15   1    1.96    0.72
 -11  15   1    2.64    0.83
 -11  15   1    3.78    1.00
 -11  15   1    2.23    0.83
   9 -15  -1   30.09    1.88
   9 -15  -1   27.42    1.49
   9 -15  -1   26.28    1.66
   9 -15  -1   27.45    1.76
  -9  15   1   27.20    1.79
  -9  15   1   24.54    1.88
  -9  15   1   30.67    1.99
  -9  15   1   27.13    1.59
   7 -15  -1   -0.13    0.69
   7 -15  -1    0.16    0.70
   7 -15  -1    0.67    0.75
  -7  15   1    0.01    0.61
  -7  15   1    0.19    0.70
  -7  15   1    0.67    0.94
  -7  15   1    0.59    0.74
   5 -15  -1    0.79    0.69
   5 -15  -1    0.29    0.64
   5 -15  -1    0.29    0.69
  -5  15   1    0.92    0.73
  -5  15   1    0.47    0.57
  -5  15   1   -0.20    0.66
  -5  15   1   -0.80    0.87
   3 -15  -1   -0.13    0.65
   3 -15  -1    0.15    0.61
   3 -15  -1   -0.01    0.65
  -3  15   1    0.59    0.69
  -3  15   1    0.03    0.51
  -3  15   1   -0.54    0.76
  -3  15   1    0.00    0.61
   1 -15  -1    0.31    0.66
   1 -15  -1    0.85    0.75
   1 -15  -1   -0.23    0.67
  -1  15   1    1.45    1.32
  -1  15   1   -0.30    0.89
  -1  15   1   -0.27    0.56
  -1  15   1    0.95    0.67
  -1 -15  -1    0.21    0.71
  -1 -15  -1    0.09    0.68
  -1 -15  -1    0.78    0.64
   1  15   1    1.28    0.55
   1  15   1    1.40    0.89
   1  15   1    0.83    0.68
  -3 -15  -1   -0.05    0.66
  -3 -15  -1   -0.03    0.68
  -3 -15  -1   -0.57    0.60
   3  15   1   -0.48    0.63
   3  15   1    0.10    0.96
   3  15   1   -0.23    0.55
   3  15   1   -0.06    0.77
  -5 -15  -1   11.27    1.32
  -5 -15  -1   12.23    1.17
  -5 -15  -1   12.35    1.37
   5  15   1    9.95    1.24
   5  15   1   11.16    1.07
   5  15   1   10.21    1.28
   5  15   1    7.97    1.29
  -7 -15  -1   -0.65    0.70
  -7 -15  -1   -0.97    0.68
  -7 -15  -1   -1.28    0.69
   7  15   1   -0.32    0.71
   7  15   1    0.32    0.65
   7  15   1    0.28    0.59
  -9 -15  -1    7.01    1.18
  -9 -15  -1    7.03    1.08
  -9 -15  -1    5.35    0.96
   9  15   1    5.76    0.94
   9  15   1    7.46    1.10
   9  15   1    6.03    0.85
 -11 -15  -1    9.27    1.35
 -11 -15  -1    8.28    1.17
 -11 -15  -1    8.22    1.13
  11  15   1    9.81    1.27
  11  15   1   10.87    1.26
  11  15   1    9.99    1.20
 -13 -15  -1   32.76    2.10
 -13 -15  -1   33.60    1.93
 -13 -15  -1   34.43    2.05
  13  15   1   34.21    2.02
  13  15   1   36.65    1.91
  13  15   1   32.24    1.94
 -15 -15  -1    4.68    1.02
 -15 -15  -1    4.54    1.18
 -15 -15  -1    2.58    0.94
  15  15   1    4.16    0.95
  15  15   1    1.72    0.76
  15  15   1    1.38    0.94
 -17 -15  -1   14.87    1.73
 -17 -15  -1   11.83    1.52
 -17 -15  -1   10.35    1.28
  17  15   1   10.16    1.33
  17  15   1   11.34    1.45
  17  15   1    8.16    1.10
 -19 -15  -1    6.15    1.20
 -19 -15  -1    5.17    1.25
  19  15   1    4.44    1.04
  19  15   1    4.49    1.23
 -21 -15  -1    5.43    1.24
 -21 -15  -1    5.59    1.43
  21  15   1    6.78    1.26
  21  15   1    6.24    1.41
 -23 -15  -1   -0.16    1.11
 -23 -15  -1    2.13    1.53
  23  15   1    0.50    1.58
  22 -16  -1    0.28    0.86
  22 -16  -1   -1.42    1.27
 -22  16   1    2.20    1.21
 -22  16   1    1.06    1.55
  20 -16  -1   -0.90    1.17
  20 -16  -1    1.44    0.82
 -20  16   1    0.07    1.16
 -20  16   1   -1.25    1.20
 -20  16   1    3.48    1.36
 -20  16   1   -1.95    1.22
  18 -16  -1   -0.87    1.86
  18 -16  -1    2.23    1.14
  18 -16  -1    3.43    0.82
 -18  16   1    4.98    1.02
 -18  16   1    6.03    1.30
 -18  16   1    3.57    1.21
 -18  16   1    3.00    1.19
  16 -16  -1    6.45    0.92
  16 -16  -1    7.79    1.25
  16 -16  -1    7.51    1.36
  16 -16  -1    8.11    1.31
 -16  16   1    8.80    1.21
 -16  16   1    7.36    1.28
 -16  16   1    8.07    1.23
 -16  16   1    7.69    1.33
  14 -16  -1   15.56    1.77
  14 -16  -1   15.10    1.57
  14 -16  -1   15.54    1.32
  14 -16  -1   17.51    1.76
 -14  16   1   13.37    1.57
 -14  16   1   15.09    1.69
 -14  16   1   15.18    1.84
 -14  16   1   14.95    1.65
  12 -16  -1   13.52    1.28
  12 -16  -1   13.00    1.63
  12 -16  -1   12.73    1.42
  12 -16  -1   13.80    1.60
 -12  16   1   13.86    1.48
 -12  16   1   14.03    1.55
 -12  16   1   14.70    1.64
 -12  16   1   12.60    1.61
  10 -16  -1   -0.75    0.72
  10 -16  -1    0.85    0.82
  10 -16  -1   -0.86    0.86
 -10  16   1    0.79    1.05
 -10  16   1    0.41    0.65
 -10  16   1    1.58    0.85
 -10  16   1   -1.47    0.75
   8 -16  -1    3.95    0.99
   8 -16  -1    2.70    0.84
   8 -16  -1    4.38    1.03
  -8  16   1    3.53    1.09
  -8  16   1    4.06    0.94
  -8  16   1    2.67    0.83
  -8  16   1    4.35    0.87
   6 -16  -1    9.96    1.14
   6 -16  -1    8.88    1.21
  -6  16   1   11.37    1.59
  -6  16   1   10.16    1.27
  -6  16   1   12.20    1.44
   4 -16  -1    8.09    1.09
   4 -16  -1    9.76    1.19
   4 -16  -1   10.31    1.19
  -4  16   1    7.86    1.32
  -4  16   1    7.62    1.11
  -4  16   1    7.66    0.98
  -4  16   1    8.17    1.13
   2 -16  -1   60.82    2.66
   2 -16  -1   63.26    2.65
   2 -16  -1   62.00    2.62
  -2  16   1   61.86    2.69
  -2  16   1   59.23    2.56
  -2  16   1   50.88    2.84
  -2  16   1   58.16    2.45
   0 -16  -1    5.22    0.97
   0 -16  -1    4.04    0.88
   0 -16  -1    4.32    0.96
   0  16   1    3.77    0.80
   0  16   1    5.36    0.94
   0  16   1    5.64    0.98
   0  16   1    3.75    1.17
  -2 -16  -1    0.90    0.75
  -2 -16  -1    1.34    0.76
  -2 -16  -1    2.45    0.86
   2  16   1    1.01    0.96
   2  16   1    0.75    0.78
   2  16   1    1.74    0.60
   2  16   1    1.07    0.76
  -4 -16  -1   10.28    1.21
  -4 -16  -1    8.99    1.17
  -4 -16  -1    9.42    1.14
   4  16   1   11.37    1.35
   4  16   1    8.98    1.51
   4  16   1   10.84    1.14
   4  16   1   11.27    1.22
  -6 -16  -1    0.69    0.85
  -6 -16  -1    0.95    0.84
  -6 -16  -1    1.03    1.27
   6  16   1   -0.05    0.70
   6  16   1   -0.14    1.36
   6  16   1    0.32    0.60
  -8 -16  -1   14.48    1.44
  -8 -16  -1   11.25    1.32
  -8 -16  -1   11.15    1.41
   8  16   1   14.03    1.46
   8  16   1   11.98    1.20
   8  16   1   12.76    1.36
 -10 -16  -1   11.31    1.35
 -10 -16  -1    9.31    1.30
 -10 -16  -1    8.64    1.15
  10  16   1    7.42    0.98
  10  16   1    9.65    1.18
  10  16   1    7.34    1.19
 -12 -16  -1    4.94    1.05
 -12 -16  -1    3.84    1.05
 -12 -16  -1    5.70    1.21
  12  16   1    5.31    1.01
  12  16   1    5.26    1.09
  12  16   1    6.09    0.87
 -14 -16  -1    4.02    0.99
 -14 -16  -1    4.42    1.12
 -14 -16  -1    5.23    1.22
  14  16   1    5.59    1.22
  14  16   1    2.95    0.98
  14  16   1    3.24    0.94
 -16 -16  -1    9.50    1.30
 -16 -16  -1    9.19    2.36
 -16 -16  -1   10.49    1.49
  16  16   1   10.75    1.32
  16  16   1    7.95    1.45
  16  16   1    8.15    1.42
 -18 -16  -1    0.47    1.14
 -18 -16  -1    1.24    1.33
  18  16   1   -0.64    0.97
  18  16   1    4.44    1.32
 -20 -16  -1    3.78    1.40
 -20 -16  -1    0.26    1.12
  20  16   1    1.35    1.41
  20  16   1   -0.08    1.15
  19 -17  -1    5.44    1.02
  19 -17  -1    4.12    1.42
 -19  17   1    5.24    1.34
 -19  17   1    5.46    1.51
 -19  17   1    4.49    1.33
 -19  17   1    2.45    1.47
  17 -17  -1   -1.37    0.76
  17 -17  -1    0.67    1.20
 -17  17   1    2.65    1.24
 -17  17   1    0.16    1.13
 -17  17   1    1.41    1.09
 -17  17   1    1.60    1.29
  15 -17  -1    3.96    0.93
  15 -17  -1    2.02    1.11
 -15  17   1    4.34    1.12
 -15  17   1    5.00    1.24
 -15  17   1    4.09    1.01
 -15  17   1    4.21    1.28
  13 -17  -1    2.37    1.16
  13 -17  -1    1.52    1.08
  13 -17  -1    1.96    1.08
 -13  17   1    2.33    1.09
 -13  17   1    4.15    1.28
 -13  17   1    2.12    1.09
 -13  17   1    2.46    0.95
  11 -17  -1    1.35    0.95
  11 -17  -1    2.07    1.06
  11 -17  -1    1.50    1.00
 -11  17   1    0.74    1.15
 -11  17   1    0.71    0.79
 -11  17   1    0.04    0.90
 -11  17   1   -0.87    0.95
   9 -17  -1    2.65    1.02
   9 -17  -1    3.35    0.98
   9 -17  -1    1.56    0.91
  -9  17   1    1.84    1.05
  -9  17   1    1.59    0.83
  -9  17   1    3.95    0.96
  -9  17   1    1.77    0.89
   7 -17  -1    1.34    0.88
   7 -17  -1    0.80    0.93
   7 -17  -1    1.52    0.90
  -7  17   1    2.43    0.96
  -7  17   1    1.06    0.83
  -7  17   1    1.47    1.18
  -7  17   1    2.31    0.90
   5 -17  -1   22.32    1.79
   5 -17  -1   22.57    1.67
   5 -17  -1   20.61    1.58
  -5  17   1   22.56    1.64
  -5  17   1   15.45    1.82
  -5  17   1   19.84    1.48
  -5  17   1   16.80    1.65
   3 -17  -1    1.52    0.86
   3 -17  -1    2.41    0.83
   3 -17  -1    0.83    0.76
  -3  17   1    0.00    0.71
  -3  17   1    1.33    1.08
  -3  17   1    1.10    0.85
  -3  17   1    3.71    0.94
   1 -17  -1   12.13    1.50
   1 -17  -1   15.42    1.60
   1 -17  -1   12.32    1.40
  -1  17   1   17.61    1.58
  -1  17   1   16.57    1.33
  -1  17   1   17.39    1.53
  -1  17   1   13.54    1.75
  -1 -17  -1    0.58    0.82
  -1 -17  -1    0.82    0.75
  -1 -17  -1    2.51    0.92
   1  17   1    2.24    0.87
   1  17   1    0.94    1.01
   1  17   1    1.49    0.75
   1  17   1    0.72    0.81
  -3 -17  -1    5.53    0.99
  -3 -17  -1    6.72    1.17
  -3 -17  -1    5.68    1.07
   3  17   1    4.24    0.91
   3  17   1    6.71    1.05
   3  17   1    3.56    1.30
   3  17   1    5.70    0.88
  -5 -17  -1    6.89    1.18
  -5 -17  -1    9.40    1.34
  -5 -17  -1    8.63    1.17
   5  17   1    8.68    1.22
   5  17   1    7.58    1.12
   5  17   1    7.27    1.03
  -7 -17  -1    9.76    1.26
  -7 -17  -1   10.10    1.34
  -7 -17  -1    8.66    1.21
   7  17   1    9.54    1.23
   7  17   1    8.34    1.16
   7  17   1    8.84    1.08
  -9 -17  -1    8.03    1.26
  -9 -17  -1    6.32    1.21
  -9 -17  -1    5.08    1.13
   9  17   1    6.73    1.13
   9  17   1    6.56    1.00
   9  17   1    6.61    1.16
 -11 -17  -1    6.96    1.28
 -11 -17  -1    9.84    1.26
 -11 -17  -1    8.04    1.33
  11  17   1   10.50    1.32
  11  17   1    7.15    1.28
  11  17   1    9.29    1.26
 -13 -17  -1    7.35    1.33
 -13 -17  -1    2.34    1.58
 -13 -17  -1    3.96    1.14
  13  17   1    5.63    1.27
  13  17   1    5.86    1.13
  13  17   1    5.07    1.14
 -15 -17  -1    4.52    1.30
 -15 -17  -1    2.19    1.14
  15  17   1    4.02    1.26
  15  17   1    3.80    1.05
 -17 -17  -1    1.09    1.28
 -17 -17  -1    1.64    1.15
  17  17   1   -1.16    1.03
  17  17   1    0.53    1.32
 -19 -17  -1   -1.85    1.45
 -19 -17  -1    0.88    1.19
  19  17   1   -0.60    1.43
  18 -18  -1    1.24    1.41
 -18  18   1    3.17    2.10
 -18  18   1   -0.72    1.15
 -18  18   1    6.16    1.71
  16 -18  -1   -1.94    1.25
 -16  18   1    2.81    1.17
 -16  18   1   -1.18    1.26
 -16  18   1   -0.30    1.24
 -16  18   1    0.60    1.54
  14 -18  -1   10.48    1.57
 -14  18   1    8.70    1.43
 -14  18   1    9.24    1.29
 -14  18   1   10.25    1.49
 -14  18   1    9.98    1.72
  12 -18  -1    0.84    1.22
 -12  18   1    2.24    1.16
 -12  18   1    2.95    1.41
 -12  18   1    1.35    1.10
 -12  18   1    1.64    1.03
  10 -18  -1    5.68    1.87
  10 -18  -1    2.32    1.80
  10 -18  -1   -0.36    1.01
 -10  18   1    0.34    0.93
 -10  18   1    0.99    1.13
 -10  18   1    0.95    1.00
 -10  18   1   -1.09    1.16
   8 -18  -1    4.71    1.15
   8 -18  -1    6.24    1.25
   8 -18  -1    6.05    1.21
  -8  18   1    8.14    1.53
  -8  18   1    4.16    1.09
  -8  18   1    6.48    1.08
  -8  18   1    6.36    1.19
   6 -18  -1    0.09    0.98
   6 -18  -1    0.03    0.93
   6 -18  -1    0.22    1.01
  -6  18   1    1.03    1.02
  -6  18   1   -0.12    0.79
  -6  18   1    0.08    1.25
  -6  18   1   -0.79    0.90
   4 -18  -1    4.11    1.10
   4 -18  -1    2.35    1.02
   4 -18  -1    2.65    1.00
  -4  18   1    2.78    1.03
  -4  18   1    1.33    0.88
  -4  18   1    2.84    1.04
  -4  18   1    2.65    1.22
   2 -18  -1   13.73    1.66
   2 -18  -1   13.86    1.69
   2 -18  -1   10.88    1.38
  -2  18   1   13.66    1.50
  -2  18   1   13.01    1.83
  -2  18   1   16.94    1.60
  -2  18   1   13.14    1.64
   0 -18  -1    4.63    1.18
   0 -18  -1    4.49    1.08
   0 -18  -1    4.94    1.11
   0  18   1    4.72    0.96
   0  18   1    4.02    1.02
   0  18   1    4.92    1.10
   0  18   1    5.85    1.32
  -2 -18  -1    0.89    0.89
  -2 -18  -1    1.18    1.00
  -2 -18  -1    1.82    1.05
   2  18   1    2.07    1.22
   2  18   1    2.97    0.99
   2  18   1    2.05    0.88
   2  18   1    2.73    0.95
  -4 -18  -1   -0.73    0.92
  -4 -18  -1    1.09    0.95
  -4 -18  -1    1.38    1.00
   4  18   1    2.18    1.25
   4  18   1    0.13    0.93
   4  18   1    0.12    0.78
   4  18   1    0.36    0.90
  -6 -18  -1    2.74    1.04
  -6 -18  -1    3.65    1.11
  -6 -18  -1    0.79    0.96
   6  18   1    3.24    1.15
   6  18   1    5.43    1.05
   6  18   1    2.54    0.93
  -8 -18  -1    1.84    1.07
  -8 -18  -1    2.65    1.23
  -8 -18  -1    1.97    1.10
   8  18   1    4.03    1.05
   8  18   1    3.32    0.98
   8  18   1    1.98    1.14
 -10 -18  -1    3.39    1.22
 -10 -18  -1    4.30    1.12
  10  18   1    3.81    1.04
  10  18   1    6.67    1.29
 -12 -18  -1    4.25    1.21
 -12 -18  -1    7.76    1.36
  12  18   1    6.45    1.23
  12  18   1    9.19    1.51
 -14 -18  -1    4.61    1.20
 -14 -18  -1    4.57    1.50
  14  18   1    2.03    1.21
  14  18   1    2.84    1.43
 -16 -18  -1    0.40    1.18
  16  18   1    0.37    1.36
  16  18   1    1.98    1.43
  15 -19  -1   13.06    1.73
 -15  19   1    6.93    1.57
 -15  19   1   11.51    1.78
  13 -19  -1    1.71    1.35
 -13  19   1    2.34    1.25
 -13  19   1   -0.41    1.35
 -13  19   1    0.42    1.24
 -13  19   1    4.43    1.70
  11 -19  -1    4.92    1.34
 -11  19   1    4.30    1.54
 -11  19   1    5.26    1.37
 -11  19   1    3.79    1.19
 -11  19   1    2.56    1.28
   9 -19  -1    0.06    1.15
  -9  19   1   -0.23    0.99
  -9  19   1    1.97    1.10
  -9  19   1    1.66    1.38
  -9  19   1    1.62    1.05
   7 -19  -1    3.32    1.23
  -7  19   1    3.01    1.00
  -7  19   1    5.65    1.31
  -7  19   1    3.79    1.20
  -7  19   1    4.53    1.46
   5 -19  -1   -0.46    1.07
  -5  19   1   -0.88    1.10
  -5  19   1    2.36    1.40
  -5  19   1   -1.66    1.00
  -5  19   1   -0.66    0.89
   3 -19  -1   21.14    1.97
  -3  19   1   20.38    1.88
  -3  19   1   22.32    2.06
  -3  19   1   25.68    1.97
  -3  19   1   22.72    2.25
   1 -19  -1    6.50    1.54
   1 -19  -1    4.88    2.05
   1 -19  -1    6.52    1.24
  -1  19   1    5.88    1.38
  -1  19   1    4.31    1.22
  -1  19   1    4.31    1.13
  -1  19   1    4.60    1.00
  -1 -19  -1   24.21    2.89
  -1 -19  -1   29.83    2.12
  -1 -19  -1   28.78    2.15
   1  19   1   25.59    1.98
   1  19   1   21.82    2.51
   1  19   1   29.17    2.11
   1  19   1   27.05    2.24
  -3 -19  -1   21.34    1.99
  -3 -19  -1   19.19    1.99
   3  19   1   25.15    1.96
   3  19   1   22.40    2.35
   3  19   1   18.45    1.82
   3  19   1   19.24    1.84
  -5 -19  -1    1.48    1.07
  -5 -19  -1    1.95    1.24
   5  19   1   -0.40    0.98
   5  19   1    2.09    1.13
  -7 -19  -1    3.70    1.23
  -7 -19  -1    5.10    1.54
   7  19   1    2.74    1.12
   7  19   1    3.43    1.19
  -9 -19  -1    0.45    1.20
   9  19   1   -0.90    1.23
   9  19   1    1.26    1.12
 -11 -19  -1    7.85    1.35
  11  19   1    6.63    1.48
  11  19   1    4.99    1.25
  13  19   1   10.46    1.71
  13  19   1   12.33    2.44
  10 -20  -1    0.92    1.26
 -10  20   1    0.38    1.35
   8 -20  -1   14.62    1.77
  -8  20   1   11.23    1.70
  -8  20   1   11.53    1.68
   6 -20  -1    1.89    1.30
  -6  20   1    6.18    1.42
  -6  20   1    5.50    1.61
  -6  20   1    4.68    1.44
   4 -20  -1    2.71    1.26
  -4  20   1    1.89    1.31
  -4  20   1    6.00    1.29
  -4  20   1    3.16    1.63
   2 -20  -1    8.01    1.32
  -2  20   1    5.63    1.35
  -2  20   1    6.81    1.44
  -2  20   1    3.53    1.48
   0 -20  -1   22.93    1.99
   0  20   1   17.02    2.46
   0  20   1   16.82    1.93
   0  20   1   22.55    2.17
  -2 -20  -1    1.92    1.20
   2  20   1   -0.11    1.29
   2  20   1    1.92    1.39
   2  20   1    2.73    1.19
  -4 -20  -1   17.76    2.02
   4  20   1   20.14    2.07
  -6 -20  -1    0.40    1.23
   6  20   1    4.24    1.26
   6  20   1    5.01    1.44
  -8 -20  -1    8.29    1.44
   8  20   1    6.71    1.61
   8  20   1    5.27    1.50
 -10 -20  -1    5.11    1.36
  10  20   1    1.88    1.55
   5 -21  -1    3.40    1.43
  -5  21   1    1.50    1.46
   3 -21  -1   11.30    1.58
  -3  21   1    8.89    1.57
   1 -21  -1    3.69    1.39
  -1  21   1    0.43    1.44
  -1 -21  -1    1.90    1.30
   1  21   1    0.28    1.45
  -3 -21  -1    0.37    1.27
   3  21   1    2.14    1.51
  -5 -21  -1   -0.70    1.26
   5  21   1    2.10    1.50
   5  21  -2    8.54    2.00
   5  21  -2    2.17    1.53
  -5 -21   2    5.22    1.45
   3  21  -2    2.23    1.47
   3  21  -2    2.66    2.02
  -3 -21   2    4.68    1.41
   1  21  -2    2.62    2.15
   1  21  -2    2.11    1.39
  -1 -21   2    3.53    1.31
  -1  21  -2   -0.27    1.32
   1 -21   2    2.92    1.32
  -3  21  -2    0.52    1.45
   3 -21   2    2.17    1.38
  10  20  -2    1.26    1.54
 -10 -20   2    0.22    1.20
   8  20  -2    1.02    1.31
   8  20  -2    1.70    1.18
  -8 -20   2   -0.02    1.17
   6  20  -2   -1.06    1.00
   6  20  -2    0.73    1.46
   6  20  -2   -0.26    1.27
  -6 -20   2   -0.13    1.13
   4  20  -2    4.89    1.28
   4  20  -2    6.18    1.71
   4  20  -2    5.12    1.38
  -4 -20   2    5.38    1.24
   2  20  -2    4.49    1.32
   2  20  -2    5.00    1.51
   2  20  -2    4.58    1.17
  -2 -20   2    4.16    1.23
   0  20  -2    1.73    1.16
   0  20  -2    1.07    1.29
   0  20  -2    3.95    1.56
   0 -20   2    2.09    1.11
  -2  20  -2   -0.25    1.65
  -2  20  -2    1.75    1.42
  -2  20  -2    1.80    1.22
  -2  20  -2    2.52    1.13
   2 -20   2    2.56    1.21
  -4  20  -2    2.19    1.51
  -4  20  -2    1.56    1.16
  -4  20  -2    3.73    1.43
  -4  20  -2    2.27    1.15
   4 -20   2    1.38    1.22
  -6  20  -2   -0.07    1.14
  -6  20  -2    1.56    1.29
  -6  20  -2    1.49    1.50
  -6  20  -2    2.37    1.23
   6 -20   2   -0.32    1.21
  -8  20  -2   -0.77    1.54
  -8  20  -2    0.63    1.42
  -8  20  -2   -1.54    1.20
  -8  20  -2    2.25    2.02
   8 -20   2    0.28    1.23
 -10  20  -2    4.43    1.46
 -10  20  -2    5.11    1.51
  10 -20   2    4.41    1.50
  15  19  -2    1.91    1.56
 -15 -19   2   -0.08    1.21
  13  19  -2    3.87    1.44
  13  19  -2    3.22    1.22
 -13 -19   2    2.21    1.93
 -13 -19   2    3.60    1.26
  11  19  -2    0.49    0.98
  11  19  -2    0.35    1.33
 -11 -19   2   -0.74    1.33
 -11 -19   2    2.96    1.07
   9  19  -2    1.55    1.11
   9  19  -2    2.94    1.33
  -9 -19   2    3.44    1.25
  -9 -19   2    4.61    1.18
   7  19  -2    8.52    1.33
   7  19  -2    9.12    1.48
  -7 -19   2    6.35    1.29
  -7 -19   2    5.69    1.36
   5  19  -2    0.86    1.33
   5  19  -2   -0.34    0.93
   5  19  -2    2.04    1.20
   5  19  -2    2.32    1.06
  -5 -19   2    1.14    1.04
  -5 -19   2    0.94    1.15
   3  19  -2   -0.06    0.81
   3  19  -2    1.10    1.27
   3  19  -2    0.48    0.95
   3  19  -2    0.07    1.10
  -3 -19   2   -1.35    0.95
  -3 -19   2   -0.16    1.02
   1  19  -2    0.16    0.91
   1  19  -2   -1.51    1.09
   1  19  -2    3.02    1.37
   1  19  -2   -0.72    0.92
  -1 -19   2   -0.24    1.10
  -1 -19   2   -0.05    0.95
  -1  19  -2    4.87    0.99
  -1  19  -2    3.50    1.37
  -1  19  -2    4.69    1.20
  -1  19  -2    3.81    1.20
   1 -19   2    5.10    1.13
   1 -19   2    3.33    1.22
  -3  19  -2    3.21    1.00
  -3  19  -2    2.37    1.32
  -3  19  -2   -0.11    1.08
  -3  19  -2   -0.02    0.91
   3 -19   2    0.49    1.08
  -5  19  -2    2.53    1.16
  -5  19  -2    2.89    1.12
  -5  19  -2    2.32    0.94
  -5  19  -2    2.94    1.38
   5 -19   2    1.31    1.17
  -7  19  -2    3.17    1.42
  -7  19  -2    1.62    1.19
  -7  19  -2    1.69    0.99
  -7  19  -2    0.23    0.99
   7 -19   2    2.30    1.18
  -9  19  -2    3.25    1.28
  -9  19  -2    1.84    1.05
  -9  19  -2    2.96    1.46
  -9  19  -2   -0.34    1.06
   9 -19   2    1.02    1.16
 -11  19  -2   -0.02    1.18
 -11  19  -2    0.76    1.26
 -11  19  -2    0.53    1.39
 -11  19  -2   -0.74    1.04
  11 -19   2   -0.35    1.25
 -13  19  -2    1.85    1.39
 -13  19  -2    3.00    1.92
 -13  19  -2    5.88    1.27
  13 -19   2    5.70    1.46
  18  18  -2    6.37    1.70
 -18 -18   2    7.23    1.60
 -18 -18   2    6.20    1.51
  16  18  -2    0.42    1.45
  16  18  -2    0.06    1.09
 -16 -18   2    0.84    1.13
 -16 -18   2   -2.73    1.17
  14  18  -2    7.69    1.56
  14  18  -2    6.06    1.24
 -14 -18   2    8.45    1.28
 -14 -18   2    9.74    1.45
  12  18  -2   -0.06    1.14
  12  18  -2    1.75    1.00
 -12 -18   2    1.75    1.17
 -12 -18   2    2.07    1.08
  10  18  -2   13.22    1.69
  10  18  -2   16.10    1.82
  10  18  -2   15.40    1.95
 -10 -18   2   16.45    1.68
 -10 -18   2   17.25    1.88
   8  18  -2   12.91    1.56
   8  18  -2   15.92    1.64
   8  18  -2   15.04    1.56
  -8 -18   2   15.64    1.63
  -8 -18   2   16.02    1.78
  -8 -18   2   14.64    1.82
   6  18  -2    3.11    1.11
   6  18  -2    0.92    0.90
   6  18  -2    2.03    1.21
   6  18  -2    1.38    0.85
  -6 -18   2    1.67    0.98
  -6 -18   2   -0.42    0.88
  -6 -18   2    1.38    1.00
   4  18  -2    7.48    1.61
   4  18  -2    5.05    0.99
   4  18  -2    6.79    1.08
   4  18  -2    4.16    1.37
  -4 -18   2    6.97    1.16
  -4 -18   2    6.08    1.16
  -4 -18   2    5.57    1.19
   2  18  -2   21.86    1.76
   2  18  -2   23.08    2.26
   2  18  -2   24.03    1.63
  -2 -18   2   24.21    1.85
  -2 -18   2   22.22    1.85
  -2 -18   2   19.63    2.70
   0  18  -2    1.81    1.73
   0  18  -2    1.86    0.89
   0  18  -2    2.77    0.95
   0  18  -2    1.19    1.12
   0 -18   2    0.50    1.21
   0 -18   2    1.59    0.91
   0 -18   2    1.62    0.97
  -2  18  -2    1.21    0.76
  -2  18  -2   -0.16    0.98
  -2  18  -2    0.40    1.06
  -2  18  -2    1.51    0.87
   2 -18   2    0.53    0.85
   2 -18   2   -0.27    0.89
   2 -18   2    0.97    0.95
  -4  18  -2    1.43    1.19
  -4  18  -2    2.55    1.00
  -4  18  -2    3.73    1.06
   4 -18   2    3.02    0.99
   4 -18   2    2.92    1.04
  -6  18  -2    0.27    0.95
  -6  18  -2    0.65    0.89
  -6  18  -2    0.62    1.17
  -6  18  -2    1.59    0.78
   6 -18   2    1.03    0.96
   6 -18   2    0.08    0.89
   6 -18   2    0.06    0.89
  -8  18  -2    6.42    1.41
  -8  18  -2    4.89    0.98
  -8  18  -2    7.17    1.18
  -8  18  -2    4.38    1.12
   8 -18   2    4.40    1.21
   8 -18   2    5.36    1.21
   8 -18   2    6.11    1.37
 -10  18  -2    1.22    1.23
 -10  18  -2    2.90    1.12
 -10  18  -2    1.04    1.05
 -10  18  -2    1.15    0.92
  10 -18   2    1.33    1.13
 -12  18  -2    1.47    1.08
 -12  18  -2    3.50    1.25
 -12  18  -2    2.20    0.97
 -12  18  -2    3.47    1.39
  12 -18   2    3.26    1.21
 -14  18  -2   22.94    2.12
 -14  18  -2   25.47    2.20
 -14  18  -2   29.27    2.18
 -14  18  -2   22.39    2.32
  14 -18   2   27.20    2.29
 -16  18  -2    8.14    1.58
 -16  18  -2    3.16    1.21
 -16  18  -2    3.23    1.58
  16 -18   2    3.88    1.30
  19  17  -2    0.03    1.29
  19  17  -2   -0.96    1.44
 -19 -17   2    1.53    1.10
 -19 -17   2    0.90    1.22
  17  17  -2    3.73    1.40
  17  17  -2    4.77    1.14
 -17 -17   2    2.89    1.09
 -17 -17   2    7.37    1.34
  15  17  -2    8.78    1.23
  15  17  -2    6.69    1.38
 -15 -17   2    5.50    1.23
 -15 -17   2    4.23    1.12
  13  17  -2    4.98    0.99
  13  17  -2    3.51    0.99
  13  17  -2    1.75    1.11
 -13 -17   2    2.92    1.07
 -13 -17   2    2.34    1.06
 -13 -17   2    1.83    1.23
  11  17  -2   14.13    1.77
  11  17  -2   10.04    1.29
  11  17  -2    8.73    1.12
 -11 -17   2   11.29    1.39
 -11 -17   2   12.69    1.59
 -11 -17   2   14.52    1.53
   9  17  -2    0.34    0.82
   9  17  -2   -0.04    0.70
   9  17  -2    0.50    1.66
  -9 -17   2   -0.75    0.91
  -9 -17   2   -0.35    0.86
   7  17  -2    2.78    1.15
   7  17  -2   -1.04    0.86
   7  17  -2    0.55    0.72
   7  17  -2   -0.29    0.72
  -7 -17   2    1.47    0.87
  -7 -17   2   -0.27    0.83
  -7 -17   2    0.42    0.91
   5  17  -2    5.65    0.95
   5  17  -2    3.56    1.23
   5  17  -2    6.87    1.08
   5  17  -2    4.89    1.09
  -5 -17   2    6.54    1.07
  -5 -17   2    6.97    1.04
  -5 -17   2    7.53    1.13
   3  17  -2    6.21    0.88
   3  17  -2    7.50    1.08
   3  17  -2    7.70    1.10
   3  17  -2    6.12    1.28
  -3 -17   2    6.15    0.96
  -3 -17   2    5.31    0.99
  -3 -17   2    7.10    1.10
   1  17  -2    1.40    0.81
   1  17  -2    1.19    0.63
   1  17  -2    1.03    0.87
   1  17  -2    2.42    1.07
  -1 -17   2    2.28    0.86
  -1 -17   2    0.56    0.79
  -1 -17   2    1.27    0.86
  -1  17  -2    8.54    1.39
  -1  17  -2    9.17    1.18
  -1  17  -2    8.08    1.13
  -1  17  -2   10.85    1.31
   1 -17   2    9.24    1.11
   1 -17   2    7.25    1.12
   1 -17   2    8.61    1.18
  -3  17  -2    1.44    1.13
  -3  17  -2    3.12    0.76
  -3  17  -2    3.07    0.85
  -3  17  -2    1.76    0.88
   3 -17   2    0.87    0.89
   3 -17   2    2.94    0.91
   3 -17   2   -0.62    0.79
  -5  17  -2   24.03    1.62
  -5  17  -2   21.92    1.66
  -5  17  -2   22.58    1.94
  -5  17  -2   21.86    1.66
   5 -17   2   20.50    1.58
   5 -17   2   23.25    1.74
   5 -17   2   21.20    1.75
  -7  17  -2    6.33    1.13
  -7  17  -2    6.52    1.28
  -7  17  -2    6.68    0.98
   7 -17   2    6.78    1.13
   7 -17   2    7.38    1.04
  -9  17  -2    3.66    1.13
  -9  17  -2    4.63    1.01
  -9  17  -2    3.82    0.87
  -9  17  -2    2.49    0.96
   9 -17   2    3.56    0.93
   9 -17   2    4.59    1.09
   9 -17   2    2.56    1.01
 -11  17  -2    7.17    1.16
 -11  17  -2    5.11    0.97
 -11  17  -2    7.23    1.19
 -11  17  -2    6.25    1.33
  11 -17   2    5.11    1.15
  11 -17   2    4.44    1.09
  11 -17   2    6.30    1.19
 -13  17  -2   21.01    2.10
 -13  17  -2   16.69    1.80
 -13  17  -2   19.86    1.88
 -13  17  -2   19.86    1.76
  13 -17   2   23.00    3.15
  13 -17   2   19.18    1.95
 -15  17  -2    0.64    1.25
 -15  17  -2   -1.94    1.07
 -15  17  -2    1.73    1.18
 -15  17  -2    1.13    0.95
  15 -17   2   -0.05    1.13
 -17  17  -2    2.74    1.23
 -17  17  -2    2.08    1.10
 -17  17  -2    3.11    1.36
 -17  17  -2    2.31    1.22
  17 -17   2    3.98    1.27
 -19  17  -2    0.52    1.11
 -19  17  -2   -1.78    1.31
 -19  17  -2   -1.10    1.54
  19 -17   2   -3.73    1.28
  22  16  -2    1.61    1.47
 -22 -16   2    0.97    1.38
 -22 -16   2   -0.26    1.16
  20  16  -2    2.97    1.13
  20  16  -2    4.59    1.42
 -20 -16   2    3.37    1.15
 -20 -16   2    4.24    1.30
  18  16  -2   -0.87    0.84
  18  16  -2   -0.71    1.19
 -18 -16   2    1.26    1.05
 -18 -16   2   -1.16    1.01
  16  16  -2   -0.25    0.82
  16  16  -2    1.94    1.05
  16  16  -2    0.72    0.85
 -16 -16   2    1.53    0.96
 -16 -16   2    0.49    0.95
 -16 -16   2    1.55    1.18
  14  16  -2   -0.11    0.92
  14  16  -2   -1.15    0.78
  14  16  -2   -0.35    0.75
 -14 -16   2    0.33    0.91
 -14 -16   2   -1.09    0.89
 -14 -16   2    0.70    0.79
  12  16  -2    2.34    0.84
  12  16  -2    5.39    1.40
  12  16  -2    1.88    0.74
 -12 -16   2    2.35    0.94
 -12 -16   2    2.83    1.06
 -12 -16   2    0.87    1.21
  10  16  -2    1.84    0.76
  10  16  -2    0.47    0.71
  10  16  -2    2.02    0.91
 -10 -16   2    3.34    0.94
 -10 -16   2    1.74    0.85
 -10 -16   2    3.24    0.88
   8  16  -2   12.65    1.15
   8  16  -2   11.35    1.53
   8  16  -2   12.55    1.40
   8  16  -2   14.51    1.37
  -8 -16   2   14.15    1.48
  -8 -16   2   14.01    1.28
  -8 -16   2   14.86    1.48
   6  16  -2    5.57    1.22
   6  16  -2    7.87    1.04
   6  16  -2    6.57    0.84
  -6 -16   2    7.79    1.02
  -6 -16   2    7.10    1.07
  -6 -16   2    6.42    1.05
   4  16  -2    4.87    1.19
   4  16  -2    4.52    0.78
   4  16  -2    3.97    0.93
   4  16  -2    4.19    0.86
  -4 -16   2    3.85    0.90
  -4 -16   2    4.29    0.86
  -4 -16   2    5.31    0.90
   2  16  -2    2.02    0.82
   2  16  -2    1.20    0.74
   2  16  -2   -0.33    0.58
   2  16  -2    2.47    0.99
  -2 -16   2    1.09    0.66
  -2 -16   2    1.24    0.81
  -2 -16   2    1.49    0.78
   0  16  -2    7.98    1.03
   0  16  -2    5.50    1.21
   0  16  -2    7.48    1.06
   0  16  -2    8.82    0.97
   0 -16   2    7.32    1.03
   0 -16   2    6.25    0.97
   0 -16   2    7.67    1.09
  -2  16  -2   12.64    1.30
  -2  16  -2   13.16    1.41
  -2  16  -2   13.12    1.59
  -2  16  -2   13.33    1.22
   2 -16   2   13.69    1.32
   2 -16   2   14.19    1.22
   2 -16   2   10.67    1.30
  -4  16  -2    6.34    0.84
  -4  16  -2    5.13    0.89
  -4  16  -2    5.21    1.14
   4 -16   2    5.66    0.89
   4 -16   2    5.16    0.94
   4 -16   2    6.04    1.03
  -6  16  -2    2.01    0.78
  -6  16  -2    1.57    0.84
  -6  16  -2    0.70    0.60
  -6  16  -2    0.92    0.94
   6 -16   2    1.06    0.77
   6 -16   2    1.88    0.82
   6 -16   2    1.03    0.75
  -8  16  -2   44.20    2.23
  -8  16  -2   43.86    2.43
  -8  16  -2   47.92    2.12
  -8  16  -2   42.00    2.25
   8 -16   2   42.95    2.28
   8 -16   2   45.43    2.32
   8 -16   2   43.14    2.19
 -10  16  -2    7.81    1.35
 -10  16  -2    5.61    0.89
 -10  16  -2    5.18    1.09
  10 -16   2    6.94    1.15
  10 -16   2    4.67    0.99
 -12  16  -2    5.85    1.04
 -12  16  -2    4.97    1.27
 -12  16  -2    6.11    1.12
 -12  16  -2    7.30    0.95
  12 -16   2    4.21    1.04
  12 -16   2    7.01    1.11
  12 -16   2    4.71    1.14
 -14  16  -2   -0.63    0.96
 -14  16  -2    1.70    0.97
 -14  16  -2    0.31    0.82
 -14  16  -2   -1.23    0.98
  14 -16   2   -0.90    0.96
  14 -16   2    0.28    1.03
  14 -16   2   -0.16    1.01
 -16  16  -2   14.37    1.75
 -16  16  -2    8.05    1.16
 -16  16  -2   14.55    1.64
 -16  16  -2    7.83    1.39
  16 -16   2    7.98    1.45
  16 -16   2    8.29    1.32
 -18  16  -2    0.22    1.12
 -18  16  -2   -0.70    1.17
 -18  16  -2   -0.19    1.11
 -18  16  -2    1.66    0.98
  18 -16   2    1.57    1.22
 -20  16  -2    2.62    1.40
 -20  16  -2    1.84    1.53
 -20  16  -2    1.92    1.07
 -20  16  -2    0.57    1.19
  20 -16   2    3.43    1.38
  23  15  -2    0.18    1.86
  23  15  -2   -0.71    1.36
 -23 -15   2   -1.91    1.24
 -23 -15   2    0.48    1.11
  21  15  -2    0.16    0.95
  21  15  -2    1.24    1.25
 -21 -15   2   -0.63    1.10
 -21 -15   2    0.47    1.07
  19  15  -2    1.71    1.17
  19  15  -2    0.29    0.84
 -19 -15   2   -0.47    0.95
 -19 -15   2    0.02    1.05
  17  15  -2    0.22    1.01
  17  15  -2    1.63    0.87
  17  15  -2    0.76    0.89
 -17 -15   2    2.35    1.01
 -17 -15   2   -1.32    0.74
 -17 -15   2   -0.16    0.97
  15  15  -2    3.58    0.83
  15  15  -2    2.19    0.76
 -15 -15   2    0.44    1.42
 -15 -15   2    2.16    0.84
 -15 -15   2    1.59    0.96
  13  15  -2   -0.05    0.66
  13  15  -2    0.10    0.71
  13  15  -2    1.52    0.89
 -13 -15   2    0.06    0.83
 -13 -15   2    0.18    0.74
 -13 -15   2   -0.26    0.73
  11  15  -2    0.21    0.82
  11  15  -2    1.13    0.61
  11  15  -2   -0.30    0.65
 -11 -15   2   -0.16    0.76
 -11 -15   2   -0.23    0.67
 -11 -15   2   -0.49    0.66
   9  15  -2    3.53    0.71
   9  15  -2    4.45    0.86
   9  15  -2    3.94    0.88
  -9 -15   2    5.76    0.97
  -9 -15   2    3.04    0.76
  -9 -15   2    5.24    0.98
   7  15  -2   19.66    1.43
   7  15  -2   13.03    1.67
   7  15  -2   20.41    1.51
   7  15  -2   18.19    1.27
  -7 -15   2   18.25    1.47
  -7 -15   2   16.99    1.32
  -7 -15   2   20.16    1.44
   5  15  -2    9.11    1.07
   5  15  -2    9.11    0.99
   5  15  -2   10.00    1.19
   5  15  -2   10.70    1.44
  -5 -15   2   11.75    1.22
  -5 -15   2    9.48    1.10
  -5 -15   2   10.51    1.09
   3  15  -2    2.99    0.95
   3  15  -2    2.80    0.64
   3  15  -2    2.23    0.74
   3  15  -2    2.74    0.75
  -3 -15   2    2.55    0.70
  -3 -15   2    2.10    0.70
  -3 -15   2    3.19    0.79
   1  15  -2    0.79    0.54
   1  15  -2    1.59    0.65
   1  15  -2    1.55    0.68
   1  15  -2    1.95    0.85
  -1 -15   2    1.20    0.68
  -1 -15   2    0.32    0.63
  -1 -15   2   -0.31    0.61
  -1  15  -2    0.90    0.84
  -1  15  -2    1.86    0.57
  -1  15  -2    1.90    0.72
  -1  15  -2    1.37    0.67
   1 -15   2    1.70    0.69
   1 -15   2    1.36    0.65
   1 -15   2    0.77    0.71
  -3  15  -2    5.58    0.85
  -3  15  -2    4.43    1.08
  -3  15  -2    6.50    0.95
  -3  15  -2    4.24    0.69
   3 -15   2    5.69    0.86
   3 -15   2    4.92    0.86
   3 -15   2    6.00    0.95
  -5  15  -2   38.72    2.23
  -5  15  -2   43.91    2.04
  -5  15  -2   38.54    2.18
  -5  15  -2   41.33    2.08
   5 -15   2   41.93    2.05
   5 -15   2   42.32    1.98
   5 -15   2   44.40    2.13
  -7  15  -2    8.94    1.07
  -7  15  -2    7.81    1.24
  -7  15  -2    7.30    1.04
   7 -15   2    9.58    1.19
   7 -15   2    8.43    1.15
   7 -15   2    7.73    0.96
  -9  15  -2   14.09    1.33
  -9  15  -2   14.47    1.42
  -9  15  -2   12.35    1.49
   9 -15   2   15.97    1.44
   9 -15   2   13.17    1.30
   9 -15   2   13.54    1.34
 -11  15  -2    0.79    0.77
 -11  15  -2    1.26    0.79
 -11  15  -2   -0.94    0.71
 -11  15  -2   -0.97    0.87
  11 -15   2    0.03    0.73
  11 -15   2   -1.22    0.73
  11 -15   2    0.63    0.73
 -13  15  -2    0.96    0.70
 -13  15  -2    2.44    0.98
 -13  15  -2    0.41    0.88
 -13  15  -2    2.00    0.84
  13 -15   2    2.53    0.85
  13 -15   2   -0.51    0.81
  13 -15   2    0.46    0.81
 -15  15  -2    0.39    0.92
 -15  15  -2    0.30    0.86
 -15  15  -2    1.98    0.74
 -15  15  -2   -0.15    0.92
  15 -15   2    1.43    0.91
  15 -15   2   -0.35    0.93
  15 -15   2   -0.69    0.83
 -17  15  -2    0.97    0.76
 -17  15  -2    1.74    1.01
 -17  15  -2   -0.36    0.89
 -17  15  -2    1.88    1.02
  17 -15   2    3.21    1.08
  17 -15   2    0.52    1.05
  17 -15   2    1.59    0.66
  17 -15   2    0.97    0.95
 -19  15  -2    3.85    1.04
 -19  15  -2    4.40    1.14
 -19  15  -2    7.58    1.30
 -19  15  -2    6.46    1.31
  19 -15   2    4.04    1.20
  19 -15   2    5.73    1.60
  19 -15   2    5.29    0.82
 -21  15  -2    4.92    1.37
 -21  15  -2    3.46    1.04
 -21  15  -2    1.41    1.17
 -21  15  -2    0.14    1.23
  21 -15   2    2.22    0.79
  21 -15   2    2.32    1.29
 -23  15  -2    1.18    1.12
 -23  15  -2    1.80    1.43
 -23  15  -2   -1.05    1.45
  23 -15   2   -0.28    1.31
  24  14  -2    1.65    1.45
  24  14  -2    2.33    1.12
 -24 -14   2    2.19    1.18
 -24 -14   2    4.62    1.30
  22  14  -2    0.54    0.91
  22  14  -2   -0.52    1.17
 -22 -14   2   -0.25    1.01
 -22 -14   2    0.20    0.97
  20  14  -2    0.44    1.01
  20  14  -2    0.62    0.85
 -20 -14   2    0.13    0.86
 -20 -14   2    0.95    1.06
 -20 -14   2    0.44    0.97
  18  14  -2   14.27    1.70
  18  14  -2   14.99    1.46
 -18 -14   2   16.82    1.54
 -18 -14   2   12.03    1.41
 -18 -14   2   13.31    1.53
  16  14  -2    1.29    0.87
  16  14  -2    0.79    0.75
 -16 -14   2    1.24    0.79
 -16 -14   2    1.54    0.82
 -16 -14   2    0.90    0.89
  14  14  -2   22.04    1.59
  14  14  -2   22.00    1.67
  14  14  -2   24.51    1.50
 -14 -14   2   20.36    1.60
 -14 -14   2   23.03    1.56
 -14 -14   2   24.43    1.74
  12  14  -2    6.21    0.96
  12  14  -2    8.62    1.07
  12  14  -2    5.63    0.82
 -12 -14   2    6.51    0.88
 -12 -14   2    7.40    1.02
 -12 -14   2    6.98    1.08
  10  14  -2   -1.08    0.50
  10  14  -2    0.99    0.71
  10  14  -2    0.66    0.61
 -10 -14   2   -0.34    0.55
 -10 -14   2    0.16    0.64
   8  14  -2    0.17    0.61
   8  14  -2   -0.06    0.56
   8  14  -2   -0.89    0.90
   8  14  -2   -0.21    0.48
  -8 -14   2    0.38    0.57
  -8 -14   2    0.95    0.70
   6  14  -2    0.62    0.59
   6  14  -2    1.47    0.66
   6  14  -2   -0.74    0.75
   6  14  -2    0.49    0.51
  -6 -14   2    0.60    0.56
  -6 -14   2    0.28    0.66
   4  14  -2    8.06    1.39
   4  14  -2    9.53    0.92
   4  14  -2    8.99    1.07
   4  14  -2   10.28    1.14
  -4 -14   2    9.56    0.94
  -4 -14   2    9.14    1.04
   2  14  -2   30.21    1.62
   2  14  -2   27.58    1.57
  -2 -14   2   31.17    1.57
  -2 -14   2   29.63    1.60
   0  14  -2   25.40    1.42
   0  14  -2   28.00    1.54
   0  14  -2   22.89    1.49
   0  14  -2   21.26    2.50
   0 -14   2   28.07    1.55
   0 -14   2   26.90    1.46
   0 -14   2   27.11    1.57
  -2  14  -2   21.60    1.62
  -2  14  -2   22.92    1.47
  -2  14  -2   26.28    1.33
  -2  14  -2   25.18    1.42
   2 -14   2   26.71    1.55
   2 -14   2   24.25    1.39
   2 -14   2   25.74    1.55
  -4  14  -2   34.86    1.72
  -4  14  -2   33.34    1.61
  -4  14  -2   33.16    2.00
  -4  14  -2   32.53    1.78
   4 -14   2   34.63    1.74
   4 -14   2   32.99    1.67
   4 -14   2   33.62    1.74
  -6  14  -2    0.40    0.61
  -6  14  -2   -0.63    0.49
  -6  14  -2    1.28    0.62
  -6  14  -2   -0.32    0.68
   6 -14   2   -0.27    0.59
   6 -14   2    0.36    0.59
   6 -14   2    0.85    0.60
  -8  14  -2    5.77    0.89
  -8  14  -2    5.21    0.99
  -8  14  -2    4.38    0.70
  -8  14  -2    5.11    0.84
   8 -14   2    4.99    0.89
   8 -14   2    5.36    0.84
   8 -14   2    4.52    0.86
 -10  14  -2    8.39    1.04
 -10  14  -2    6.37    0.79
 -10  14  -2    6.31    1.14
 -10  14  -2    6.62    1.04
  10 -14   2    7.87    0.95
  10 -14   2    7.55    1.03
  10 -14   2    5.94    0.86
 -12  14  -2    0.11    0.68
 -12  14  -2   -0.13    0.80
 -12  14  -2   -0.20    0.68
 -12  14  -2    0.56    0.58
  12 -14   2    0.26    0.69
  12 -14   2    0.46    0.73
  12 -14   2   -0.68    0.72
 -14  14  -2   26.05    1.59
 -14  14  -2   30.07    1.96
 -14  14  -2   25.50    1.70
 -14  14  -2   26.09    1.85
  14 -14   2   25.86    1.75
  14 -14   2   25.65    1.40
  14 -14   2   26.86    1.73
  14 -14   2   25.29    1.97
 -16  14  -2   38.65    1.95
 -16  14  -2   39.20    2.11
 -16  14  -2   38.27    2.33
 -16  14  -2   36.01    2.11
  16 -14   2   35.85    2.11
  16 -14   2   39.27    2.16
  16 -14   2   38.49    1.75
  16 -14   2   39.36    2.14
 -18  14  -2    2.56    1.02
 -18  14  -2    0.11    0.97
 -18  14  -2    0.94    1.40
 -18  14  -2    3.22    1.03
  18 -14   2    3.49    1.06
  18 -14   2    2.72    0.63
  18 -14   2    4.14    0.95
  18 -14   2    1.03    0.98
 -20  14  -2    3.91    1.16
 -20  14  -2    6.60    1.28
 -20  14  -2    8.11    1.34
 -20  14  -2    8.41    1.08
  20 -14   2    7.14    1.39
  20 -14   2    7.40    1.34
  20 -14   2    6.83    1.26
 -22  14  -2    2.25    1.13
 -22  14  -2    3.61    1.19
 -22  14  -2    1.62    0.88
 -22  14  -2    2.44    1.23
  22 -14   2    1.02    1.18
  22 -14   2    0.71    0.70
 -24  14  -2   -1.97    1.33
 -24  14  -2    0.53    1.05
 -24  14  -2   -0.62    1.22
  24 -14   2    1.19    1.36
  24 -14   2   -1.49    0.74
  25  13  -2    1.28    1.05
  25  13  -2   -0.29    1.27
 -25 -13   2    2.13    1.03
 -25 -13   2    1.72    1.19
  23  13  -2   -0.40    1.18
  23  13  -2   -0.17    0.88
 -23 -13   2    2.51    1.03
 -23 -13   2    1.26    0.92
  21  13  -2    0.10    0.79
  21  13  -2    1.42    0.98
 -21 -13   2    2.44    1.03
 -21 -13   2    0.24    1.03
 -21 -13   2    1.51    0.92
  19  13  -2   -0.83    0.85
  19  13  -2   -0.17    0.72
 -19 -13   2    0.13    0.89
 -19 -13   2    0.31    0.77
 -19 -13   2    0.89    0.86
  17  13  -2   12.77    1.42
  17  13  -2   11.14    1.27
 -17 -13   2   13.36    2.16
 -17 -13   2   12.00    1.31
 -17 -13   2   10.76    1.20
  15  13  -2    6.19    0.88
 -15 -13   2    7.75    1.07
 -15 -13   2    7.16    0.91
 -15 -13   2    7.07    1.06
  13  13  -2    1.18    0.65
  13  13  -2    1.36    0.79
 -13 -13   2    0.94    0.71
 -13 -13   2    0.49    0.74
 -13 -13   2    1.03    0.61
  11  13  -2   37.14    1.85
  11  13  -2   37.09    1.80
  11  13  -2   42.43    1.96
 -11 -13   2   41.20    2.01
 -11 -13   2   38.66    1.97
 -11 -13   2   40.70    1.85
   9  13  -2   -0.86    0.43
   9  13  -2   -0.05    0.51
   9  13  -2    0.04    0.58
  -9 -13   2    0.81    0.61
  -9 -13   2    0.57    0.60
  -9 -13   2   -1.11    0.49
   7  13  -2    7.86    0.93
   7  13  -2    6.04    1.05
  -7 -13   2    8.19    0.98
  -7 -13   2    7.79    1.15
  -7 -13   2    8.45    0.95
   5  13  -2    2.49    0.83
   5  13  -2    2.08    0.63
   5  13  -2    3.01    0.59
   5  13  -2    2.38    0.64
  -5 -13   2    2.36    0.68
  -5 -13   2    2.17    0.68
  -5 -13   2    1.30    0.53
   3  13  -2   38.17    1.76
   3  13  -2   37.01    1.72
   3  13  -2   34.99    2.01
   3  13  -2   36.56    1.64
  -3 -13   2   36.95    1.65
  -3 -13   2   34.34    1.71
  -3 -13   2   36.33    1.76
   1  13  -2   20.56    1.58
   1  13  -2   21.57    1.31
   1  13  -2   22.44    1.27
   1  13  -2   23.38    1.33
  -1 -13   2   20.50    1.23
  -1 -13   2   23.68    1.39
  -1 -13   2   23.57    1.36
  -1  13  -2   36.04    2.35
  -1  13  -2   38.33    1.83
  -1  13  -2   40.29    1.81
  -1  13  -2   38.50    2.03
   1 -13   2   41.29    1.81
   1 -13   2   43.71    1.90
   1 -13   2   41.06    1.86
  -3  13  -2    7.03    0.98
  -3  13  -2    7.85    0.98
  -3  13  -2    8.31    0.96
  -3  13  -2    9.32    0.91
   3 -13   2    8.99    0.95
   3 -13   2    8.60    0.96
   3 -13   2    8.93    0.97
  -5  13  -2    7.24    0.84
  -5  13  -2    8.25    0.95
  -5  13  -2    8.15    1.11
  -5  13  -2    6.87    0.84
   5 -13   2    8.85    1.47
   5 -13   2    7.84    0.97
  -7  13  -2   22.99    1.76
  -7  13  -2   22.84    1.47
  -7  13  -2   23.34    1.31
  -7  13  -2   27.04    1.45
   7 -13   2   24.31    1.46
   7 -13   2   24.96    1.38
   7 -13   2   25.62    1.48
  -9  13  -2    0.03    0.57
  -9  13  -2   -0.17    0.56
  -9  13  -2    0.29    0.57
  -9  13  -2    0.57    0.50
   9 -13   2   -0.36    0.55
   9 -13   2    0.94    0.61
   9 -13   2   -0.05    0.57
 -11  13  -2   30.40    1.67
 -11  13  -2   30.08    1.54
 -11  13  -2   29.83    1.72
 -11  13  -2   28.74    1.84
  11 -13   2   31.91    1.70
  11 -13   2   29.99    1.69
  11 -13   2   34.26    1.83
  11 -13   2   30.26    1.42
 -13  13  -2   10.97    1.27
 -13  13  -2   10.18    1.19
 -13  13  -2    8.12    1.13
 -13  13  -2   10.27    1.05
  13 -13   2    9.51    1.10
  13 -13   2   10.15    0.86
  13 -13   2    7.09    0.97
  13 -13   2    9.37    1.15
 -15  13  -2    1.46    0.78
 -15  13  -2    1.42    0.75
 -15  13  -2   -0.88    0.79
  15 -13   2    1.28    0.84
  15 -13   2    1.42    0.46
  15 -13   2    1.87    0.85
  15 -13   2    1.31    0.77
 -17  13  -2   40.26    1.97
 -17  13  -2   36.16    2.09
 -17  13  -2   39.56    2.18
 -17  13  -2   41.26    2.14
  17 -13   2   41.71    1.75
  17 -13   2   42.32    2.18
  17 -13   2   39.47    2.08
  17 -13   2   38.63    2.13
 -19  13  -2    7.53    0.92
 -19  13  -2    8.47    1.19
 -19  13  -2    9.46    1.22
 -19  13  -2   10.45    1.37
  19 -13   2    8.17    0.99
  19 -13   2    6.67    1.11
  19 -13   2    6.20    1.16
  19 -13   2    8.53    1.29
 -21  13  -2    3.72    0.90
 -21  13  -2    5.19    1.09
 -21  13  -2    4.44    1.10
 -21  13  -2    5.42    1.16
  21 -13   2    4.07    1.09
  21 -13   2    2.09    1.04
  21 -13   2    4.17    0.70
  21 -13   2    4.82    1.19
 -23  13  -2    6.36    1.18
 -23  13  -2    6.66    1.28
 -23  13  -2    7.91    1.29
 -23  13  -2    8.77    1.40
  23 -13   2    6.56    1.36
  23 -13   2    8.13    1.55
  23 -13   2    6.13    1.33
 -25  13  -2   10.40    1.54
 -25  13  -2    7.01    1.12
 -25  13  -2    9.25    2.51
 -25  13  -2    6.88    1.37
  25 -13   2    8.38    1.45
  25 -13   2    9.91    1.25
  26  12  -2    0.03    1.26
  26  12  -2   -0.35    1.01
 -26 -12   2   -0.68    1.12
 -26 -12   2    1.08    1.15
  24  12  -2    4.85    1.05
  24  12  -2    4.52    1.28
 -24 -12   2    4.70    1.09
 -24 -12   2    4.92    1.10
  22  12  -2    6.83    1.07
  22  12  -2    7.83    1.23
 -22 -12   2    7.84    1.96
 -22 -12   2    4.11    1.13
 -22 -12   2    6.16    1.07
  20  12  -2   21.30    1.52
  20  12  -2   22.13    1.78
 -20 -12   2   23.86    1.61
 -20 -12   2   24.47    1.76
 -20 -12   2   23.50    1.82
  18  12  -2    2.23    0.73
  18  12  -2    1.67    0.85
 -18 -12   2    0.24    0.79
 -18 -12   2    1.46    0.84
 -18 -12   2    1.22    0.73
  16  12  -2    1.94    0.95
  16  12  -2    2.52    0.72
 -16 -12   2    2.23    0.67
 -16 -12   2    2.76    0.90
 -16 -12   2    1.51    0.73
  14  12  -2    8.31    0.97
  14  12  -2    8.32    1.02
 -14 -12   2    8.66    1.05
 -14 -12   2    9.05    1.03
  12  12  -2    0.37    0.59
  12  12  -2    0.39    0.48
 -12 -12   2   -0.09    0.60
 -12 -12   2    0.24    0.52
 -12 -12   2   -0.36    0.59
  10  12  -2    5.25    0.77
  10  12  -2    5.88    0.79
 -10 -12   2    7.23    0.88
 -10 -12   2    4.43    0.79
   8  12  -2    4.03    0.63
   8  12  -2    2.74    0.60
   8  12  -2    2.80    0.61
   8  12  -2    2.19    0.69
  -8 -12   2    3.19    0.62
  -8 -12   2    4.75    0.76
  -8 -12   2    3.74    0.77
   6  12  -2    7.23    1.04
   6  12  -2    6.91    0.85
   6  12  -2    5.14    0.71
   6  12  -2    7.30    0.78
  -6 -12   2    6.59    0.82
  -6 -12   2    8.05    0.96
  -6 -12   2    6.85    0.84
   4  12  -2   63.22    2.36
   4  12  -2   60.87    2.33
   4  12  -2   60.12    2.44
   4  12  -2   55.34    2.53
  -4 -12   2   60.16    2.28
  -4 -12   2   62.35    2.59
  -4 -12   2   66.69    2.46
   2  12  -2    3.97    0.80
   2  12  -2    2.82    0.61
   2  12  -2    3.74    0.56
   2  12  -2    4.53    0.66
  -2 -12   2    3.94    0.62
  -2 -12   2    4.93    0.77
   0  12  -2   12.96    0.99
   0  12  -2   14.07    0.90
   0  12  -2   13.18    1.13
   0  12  -2   13.77    0.96
   0 -12   2   15.12    1.07
   0 -12   2   12.17    0.94
  -2  12  -2   23.12    1.15
  -2  12  -2   21.16    1.23
  -2  12  -2   24.36    1.30
  -2  12  -2   22.28    1.39
   2 -12   2   21.34    1.89
   2 -12   2   23.23    1.26
  -4  12  -2  143.89    4.45
  -4  12  -2  142.66    4.53
  -4  12  -2  136.89    4.73
  -4  12  -2  133.66    4.55
   4 -12   2  147.86    4.67
   4 -12   2  138.63    4.54
   4 -12   2  143.32    4.59
  -6  12  -2    1.34    0.49
  -6  12  -2    1.11    0.60
  -6  12  -2    2.07    0.47
  -6  12  -2    1.28    0.52
   6 -12   2    1.46    0.55
   6 -12   2    2.17    0.59
   6 -12   2    1.64    0.58
  -8  12  -2    6.21    0.81
  -8  12  -2    5.99    0.78
  -8  12  -2    5.50    0.90
  -8  12  -2    6.64    0.81
   8 -12   2    6.19    0.79
   8 -12   2    5.72    0.72
   8 -12   2    6.94    0.99
 -10  12  -2    0.14    0.42
 -10  12  -2    0.29    0.53
 -10  12  -2   -0.13    0.85
  10 -12   2    0.42    0.37
  10 -12   2    0.91    0.54
  10 -12   2   -0.27    0.64
  10 -12   2    0.63    0.59
 -12  12  -2   43.71    1.83
 -12  12  -2   41.51    2.08
 -12  12  -2   41.63    1.95
 -12  12  -2   42.10    1.97
  12 -12   2   43.89    2.06
  12 -12   2   40.64    1.67
  12 -12   2   44.07    1.98
  12 -12   2   43.62    1.99
 -14  12  -2    0.14    0.66
 -14  12  -2    0.60    0.48
 -14  12  -2    0.14    0.66
  14 -12   2    0.64    0.41
  14 -12   2   -0.01    0.64
  14 -12   2    0.31    0.60
  14 -12   2   -0.65    0.61
 -16  12  -2   12.27    1.41
 -16  12  -2   15.85    1.35
 -16  12  -2   12.06    1.40
 -16  12  -2   12.21    1.16
  16 -12   2   14.59    1.44
  16 -12   2   15.00    0.99
  16 -12   2   13.53    1.29
  16 -12   2   15.14    1.31
 -18  12  -2    5.91    1.02
 -18  12  -2    4.51    0.77
 -18  12  -2    4.57    0.86
 -18  12  -2    6.34    0.98
  18 -12   2    7.02    1.09
  18 -12   2    5.74    1.01
  18 -12   2    5.24    0.64
  18 -12   2    5.41    0.91
 -20  12  -2   31.28    2.45
 -20  12  -2   40.46    2.21
 -20  12  -2   41.50    2.20
 -20  12  -2   41.96    2.29
  20 -12   2   41.41    1.71
  20 -12   2   36.98    2.23
  20 -12   2   37.21    2.14
  20 -12   2   41.34    2.27
 -22  12  -2    0.51    0.71
 -22  12  -2    2.88    1.00
 -22  12  -2    0.84    1.00
 -22  12  -2    2.02    0.94
  22 -12   2    0.39    0.94
  22 -12   2    1.08    0.53
  22 -12   2    2.49    0.99
  22 -12   2    2.45    0.96
 -24  12  -2   -0.17    1.07
 -24  12  -2    0.38    0.78
 -24  12  -2    0.42    0.96
 -24  12  -2    1.36    1.12
  24 -12   2   -0.13    1.08
  24 -12   2   -0.03    0.60
 -26  12  -2    4.52    1.44
 -26  12  -2    4.39    1.40
 -26  12  -2    2.65    1.30
  26 -12   2    3.80    1.30
  27  11  -2    1.55    1.01
  27  11  -2    2.35    1.31
 -27 -11   2    0.84    1.18
 -27 -11   2    2.00    1.04
  25  11  -2   10.12    1.44
  25  11  -2   12.89    1.54
 -25 -11   2   12.00    1.35
  23  11  -2    5.20    0.91
  23  11  -2    2.00    0.96
 -23 -11   2    4.98    1.08
 -23 -11   2    3.20    0.97
 -23 -11   2    4.47    0.92
  21  11  -2   11.30    1.36
  21  11  -2   11.43    1.23
 -21 -11   2   11.95    1.44
 -21 -11   2   12.72    1.32
 -21 -11   2   10.34    1.29
  19  11  -2    8.58    1.10
  19  11  -2    9.20    1.03
 -19 -11   2    7.09    1.05
 -19 -11   2    7.04    0.97
  17  11  -2   29.65    1.69
  17  11  -2   27.31    1.63
 -17 -11   2   30.23    1.62
 -17 -11   2   29.45    1.74
 -17 -11   2   30.27    1.76
  15  11  -2    6.10    0.80
  15  11  -2    6.35    0.84
 -15 -11   2    5.13    0.89
 -15 -11   2    5.58    0.78
 -15 -11   2    5.61    0.86
  13  11  -2   44.55    1.97
 -13 -11   2   42.62    1.87
 -13 -11   2   43.84    2.01
 -13 -11   2   41.26    2.66
  11  11  -2    6.30    0.77
  11  11  -2    6.57    0.81
 -11 -11   2    7.23    0.91
 -11 -11   2    7.74    0.85
 -11 -11   2    7.48    0.95
   9  11  -2   10.57    0.96
   9  11  -2   12.20    0.95
  -9 -11   2   11.76    1.00
  -9 -11   2   11.32    0.98
  -9 -11   2   11.66    0.87
   7  11  -2    0.42    0.41
   7  11  -2    0.61    0.39
   7  11  -2    0.10    0.46
   7  11  -2   -0.35    0.52
  -7 -11   2    0.15    0.51
  -7 -11   2    0.29    0.39
  -7 -11   2    0.06    0.48
   5  11  -2    0.05    0.40
   5  11  -2    0.82    0.40
   5  11  -2    0.79    0.52
   5  11  -2    1.01    0.39
  -5 -11   2    0.16    0.42
  -5 -11   2    1.23    0.40
  -5 -11   2    0.72    0.46
   3  11  -2   11.94    0.83
   3  11  -2   11.15    0.86
   3  11  -2   11.69    1.07
   3  11  -2   12.54    0.91
  -3 -11   2   12.36    0.94
  -3 -11   2   12.53    0.97
  -3 -11   2   13.19    0.89
   1  11  -2    6.77    0.74
   1  11  -2    5.49    0.63
   1  11  -2    5.90    0.73
   1  11  -2    6.12    0.80
  -1 -11   2    5.36    0.66
  -1 -11   2    6.78    0.82
  -1 -11   2    5.63    0.68
  -1  11  -2    1.00    0.41
  -1  11  -2    0.66    0.37
  -1  11  -2    0.58    0.46
  -1  11  -2    0.78    0.43
   1 -11   2    0.62    0.45
   1 -11   2    0.70    0.40
   1 -11   2    0.80    0.46
  -3  11  -2    7.36    0.76
  -3  11  -2    7.66    0.89
  -3  11  -2    7.71    0.77
  -3  11  -2    9.28    0.73
   3 -11   2    8.70    0.83
   3 -11   2    8.47    0.80
   3 -11   2    8.73    0.85
  -5  11  -2    0.90    0.45
  -5  11  -2    0.79    0.46
  -5  11  -2    0.16    0.34
  -5  11  -2    0.15    0.49
   5 -11   2    0.37    0.48
   5 -11   2    0.18    0.44
   5 -11   2    0.93    0.42
  -7  11  -2   33.06    1.66
  -7  11  -2   34.57    1.57
  -7  11  -2   33.14    1.51
  -7  11  -2   33.10    1.43
   7 -11   2   32.49    1.52
   7 -11   2   34.24    1.38
  -9  11  -2    4.65    0.59
  -9  11  -2    5.82    0.74
  -9  11  -2    6.19    0.73
  -9  11  -2    5.92    0.84
   9 -11   2    6.38    0.78
   9 -11   2    6.54    0.81
   9 -11   2    5.23    0.57
   9 -11   2    7.06    0.92
 -11  11  -2    5.06    0.80
 -11  11  -2    4.70    0.74
 -11  11  -2    5.18    0.71
 -11  11  -2    5.47    0.64
  11 -11   2    5.04    0.78
  11 -11   2    5.17    0.71
  11 -11   2    4.86    0.67
  11 -11   2    4.54    0.53
 -13  11  -2    1.11    0.56
 -13  11  -2   -0.04    0.41
 -13  11  -2    0.93    0.56
 -13  11  -2    0.10    0.94
  13 -11   2    0.40    0.33
  13 -11   2    0.38    0.54
  13 -11   2   -0.33    0.49
 -15  11  -2   25.89    1.57
 -15  11  -2   26.91    1.61
 -15  11  -2   28.02    1.58
 -15  11  -2   25.60    1.34
  15 -11   2   25.71    1.55
  15 -11   2   27.76    1.24
  15 -11   2   26.52    1.54
  15 -11   2   25.92    1.52
 -17  11  -2   13.82    1.11
 -17  11  -2   13.05    1.33
 -17  11  -2   11.29    1.20
 -17  11  -2   12.09    1.27
  17 -11   2   12.46    1.25
  17 -11   2   12.42    1.26
  17 -11   2   12.29    1.31
  17 -11   2   12.75    0.90
 -19  11  -2    1.76    0.85
 -19  11  -2    1.17    0.59
 -19  11  -2   -1.13    0.67
 -19  11  -2    0.41    0.72
  19 -11   2   -0.15    0.75
  19 -11   2   -0.71    0.61
  19 -11   2   -0.24    0.70
  19 -11   2   -0.28    0.40
 -21  11  -2    4.13    0.96
 -21  11  -2    4.08    0.97
 -21  11  -2    3.85    1.02
 -21  11  -2    3.64    0.77
  21 -11   2    2.71    0.54
  21 -11   2    5.52    1.09
  21 -11   2    2.99    0.89
  21 -11   2    5.16    1.04
 -23  11  -2    7.05    1.12
 -23  11  -2    7.13    1.30
 -23  11  -2    7.42    1.11
 -23  11  -2    6.89    1.17
  23 -11   2    7.93    1.19
  23 -11   2    8.32    0.93
  23 -11   2   10.09    1.32
 -25  11  -2    2.05    1.18
 -25  11  -2    2.95    1.09
 -25  11  -2    3.75    1.09
  25 -11   2    4.95    1.14
  25 -11   2    3.28    0.71
 -27  11  -2    0.32    1.23
 -27  11  -2    0.28    1.07
  27 -11   2    3.89    1.30
  27 -11   2    0.88    0.75
  28  10  -2   -1.99    0.92
  28  10  -2    1.80    1.27
 -28 -10   2   -0.33    1.09
 -28 -10   2    2.15    1.41
  26  10  -2    5.66    1.21
  26  10  -2    4.92    1.01
 -26 -10   2    5.83    1.16
 -26 -10   2    5.50    1.06
  24  10  -2   -0.24    0.72
  24  10  -2    0.16    0.90
 -24 -10   2   -0.45    0.91
 -24 -10   2    0.84    0.88
 -24 -10   2   -0.45    0.81
  22  10  -2    8.68    1.21
  22  10  -2    7.42    1.00
 -22 -10   2    8.88    1.37
 -22 -10   2   10.21    1.17
 -22 -10   2    8.47    1.17
  20  10  -2    0.91    0.63
  20  10  -2    0.91    0.73
 -20 -10   2   -0.01    0.71
 -20 -10   2   -1.39    0.60
 -20 -10   2    0.07    0.70
  18  10  -2   -0.03    0.64
  18  10  -2    0.10    0.52
 -18 -10   2    0.36    0.66
 -18 -10   2   -0.81    0.61
 -18 -10   2    0.62    0.53
  16  10  -2    0.30    0.57
  16  10  -2    0.17    0.48
 -16 -10   2    0.16    0.63
 -16 -10   2   -0.14    0.52
 -16 -10   2    0.45    0.50
  14  10  -2    1.12    0.52
  14  10  -2    1.10    0.56
 -14 -10   2    1.06    0.56
 -14 -10   2    1.08    0.47
 -14 -10   2    1.49    0.62
  12  10  -2   24.95    1.35
  12  10  -2   22.82    1.24
 -12 -10   2   23.83    1.22
 -12 -10   2   22.32    1.33
 -12 -10   2   24.29    1.37
  10  10  -2    0.28    0.45
  10  10  -2    0.37    0.41
 -10 -10   2   -0.06    0.48
 -10 -10   2   -0.06    0.36
 -10 -10   2   -0.41    0.41
   8  10  -2    2.82    0.51
   8  10  -2    3.74    0.59
   8  10  -2    2.31    0.60
  -8 -10   2    3.36    0.62
  -8 -10   2    3.23    0.58
  -8 -10   2    3.90    0.57
   6  10  -2   42.56    1.67
   6  10  -2   42.10    1.67
   6  10  -2   34.08    1.77
  -6 -10   2   39.54    1.68
  -6 -10   2   41.14    1.73
  -6 -10   2   42.11    1.63
   4  10  -2    0.18    0.32
   4  10  -2   -0.63    0.40
   4  10  -2   -0.60    0.29
   4  10  -2    0.27    0.34
  -4 -10   2   -0.24    0.36
  -4 -10   2   -0.08    0.32
  -4 -10   2    0.25    0.42
   2  10  -2  136.76    4.24
   2  10  -2  131.90    4.24
   2  10  -2  126.99    4.41
   2  10  -2  136.78    4.18
  -2 -10   2  134.65    4.27
  -2 -10   2  141.99    4.32
  -2 -10   2  134.56    4.23
   0  10  -2    1.31    0.46
   0  10  -2    1.38    0.43
   0  10  -2    1.87    0.38
   0  10  -2    1.36    0.40
   0 -10   2    1.33    0.43
   0 -10   2    1.47    0.46
   0 -10   2    1.29    0.41
  -2  10  -2   16.80    0.97
  -2  10  -2   18.62    0.95
  -2  10  -2   17.67    1.08
  -2  10  -2   18.54    1.01
   2 -10   2   17.23    1.00
   2 -10   2   19.58    1.08
   2 -10   2   16.25    0.95
  -4  10  -2    0.53    0.40
  -4  10  -2    0.54    0.32
  -4  10  -2    0.26    0.33
  -4  10  -2    0.10    0.34
   4 -10   2    0.92    0.45
   4 -10   2    0.16    0.33
   4 -10   2    0.14    0.40
  -6  10  -2    5.33    0.64
  -6  10  -2    5.78    0.57
  -6  10  -2    5.18    0.62
  -6  10  -2    5.00    0.70
   6 -10   2    5.08    0.62
   6 -10   2    4.32    0.53
   6 -10   2    4.57    0.64
   6 -10   2    6.52    0.72
  -8  10  -2    0.41    0.40
  -8  10  -2    0.46    0.44
  -8  10  -2   -0.24    0.41
  -8  10  -2    0.08    0.30
   8 -10   2   -0.27    0.40
   8 -10   2   -0.07    0.25
   8 -10   2    0.01    0.39
   8 -10   2   -0.65    0.37
 -10  10  -2   13.51    0.89
 -10  10  -2   14.18    1.03
 -10  10  -2   14.92    1.05
 -10  10  -2   14.67    1.01
  10 -10   2   15.96    0.84
  10 -10   2   14.86    1.00
  10 -10   2   14.85    1.09
 -12  10  -2   -0.52    0.46
 -12  10  -2   -1.25    0.44
 -12  10  -2    0.40    0.49
 -12  10  -2   -0.32    0.39
  12 -10   2   -0.06    0.44
  12 -10   2   -0.45    0.43
  12 -10   2    0.15    0.31
  12 -10   2   -0.02    0.44
 -14  10  -2    7.89    0.97
 -14  10  -2    9.77    0.98
 -14  10  -2    7.89    1.48
 -14  10  -2    8.66    0.81
  14 -10   2   10.33    0.72
  14 -10   2    8.25    1.06
  14 -10   2    9.50    0.95
  14 -10   2    8.42    1.18
 -16  10  -2    2.10    0.52
 -16  10  -2    1.27    0.64
 -16  10  -2    2.26    0.69
  16 -10   2    1.90    0.68
  16 -10   2    1.20    0.38
  16 -10   2    2.41    0.70
  16 -10   2    2.07    0.63
 -18  10  -2   23.26    1.32
 -18  10  -2   23.14    1.56
 -18  10  -2   24.14    1.55
 -18  10  -2   24.04    1.58
  18 -10   2   24.20    1.54
  18 -10   2   25.23    1.57
  18 -10   2   23.17    1.48
  18 -10   2   23.13    1.16
 -20  10  -2   16.14    1.51
 -20  10  -2   18.06    1.38
 -20  10  -2   14.97    1.39
 -20  10  -2   16.10    1.20
  20 -10   2   15.76    1.51
  20 -10   2   15.96    1.34
  20 -10   2   17.34    1.49
  20 -10   2   16.41    0.98
 -22  10  -2    1.26    0.67
 -22  10  -2    2.13    0.90
 -22  10  -2    2.48    0.88
 -22  10  -2    3.14    0.84
  22 -10   2    2.23    0.50
  22 -10   2    2.46    0.83
  22 -10   2    3.28    0.97
 -24  10  -2    1.24    0.91
 -24  10  -2    4.46    1.01
 -24  10  -2    1.53    0.95
  24 -10   2    1.69    0.92
  24 -10   2    2.28    0.55
  24 -10   2    1.63    0.99
 -26  10  -2    2.55    1.18
 -26  10  -2    2.40    1.11
  26 -10   2    2.60    0.64
  26 -10   2    2.13    1.14
 -28  10  -2   -1.51    1.28
 -28  10  -2   -0.11    1.17
 -28  10  -2    0.49    1.40
  28 -10   2    0.82    0.68
  28 -10   2   -0.71    1.14
  29   9  -2    7.85    1.46
 -29  -9   2    4.09    1.99
 -29  -9   2    3.84    1.22
  27   9  -2   23.47    1.80
  27   9  -2   28.02    2.14
 -27  -9   2   24.44    1.86
 -27  -9   2   24.70    2.04
  25   9  -2    2.37    0.96
  25   9  -2    1.37    0.75
 -25  -9   2    3.86    0.98
 -25  -9   2    1.66    1.00
  23   9  -2   53.86    2.37
  23   9  -2   46.71    2.35
 -23  -9   2   48.45    2.36
 -23  -9   2   51.18    2.47
 -23  -9   2   54.26    2.42
  21   9  -2   10.73    1.21
  21   9  -2   11.52    1.18
 -21  -9   2   12.25    1.32
 -21  -9   2    9.79    1.24
 -21  -9   2   11.59    1.22
  19   9  -2   -0.54    0.62
  19   9  -2   -0.52    0.54
 -19  -9   2    0.01    0.60
 -19  -9   2   -0.89    0.60
 -19  -9   2   -0.26    0.54
  17   9  -2    4.46    0.75
  17   9  -2    5.35    0.74
 -17  -9   2    5.38    0.85
 -17  -9   2    4.96    0.69
 -17  -9   2    3.94    0.74
  15   9  -2   25.77    1.41
  15   9  -2   26.55    1.38
 -15  -9   2   25.32    1.32
 -15  -9   2   23.69    1.41
 -15  -9   2   23.68    1.39
  13   9  -2    0.78    0.45
  13   9  -2    0.58    0.51
 -13  -9   2    1.60    0.55
 -13  -9   2    1.02    0.44
  11   9  -2   34.17    1.50
  11   9  -2   34.11    1.52
 -11  -9   2   34.59    1.58
 -11  -9   2   36.00    1.50
 -11  -9   2   36.57    1.60
   9   9  -2    0.08    0.34
   9   9  -2   -0.17    0.31
  -9  -9   2   -0.26    0.29
  -9  -9   2   -0.29    0.38
  -9  -9   2    0.07    0.41
   7   9  -2   24.17    1.41
   7   9  -2   30.18    1.34
   7   9  -2   30.52    1.31
  -7  -9   2   29.73    1.28
  -7  -9   2   31.33    1.37
  -7  -9   2   30.95    1.37
   5   9  -2  201.53    6.07
   5   9  -2  187.31    6.22
   5   9  -2  202.29    6.05
  -5  -9   2  201.77    6.09
  -5  -9   2  204.05    6.04
  -5  -9   2  211.51    6.13
   3   9  -2   52.22    2.09
   3   9  -2   53.45    1.96
   3   9  -2   54.88    1.95
   3   9  -2   55.15    1.90
  -3  -9   2   51.89    1.92
  -3  -9   2   52.53    1.97
  -3  -9   2   57.92    2.02
   1   9  -2    1.57    0.40
   1   9  -2    1.50    0.44
   1   9  -2    1.40    0.39
   1   9  -2    1.86    0.34
  -1  -9   2    1.79    0.45
  -1  -9   2    1.29    0.37
  -1  -9   2    1.10    0.35
  -1   9  -2   10.34    0.73
  -1   9  -2   11.50    0.84
  -1   9  -2   10.15    0.65
  -1   9  -2   11.04    0.74
   1  -9   2    9.44    0.69
   1  -9   2   11.05    0.81
   1  -9   2   10.01    0.73
  -3   9  -2   41.29    1.60
  -3   9  -2   41.20    1.62
  -3   9  -2   42.91    1.73
  -3   9  -2   42.30    1.53
   3  -9   2   43.36    1.67
   3  -9   2   39.12    1.61
   3  -9   2   40.76    1.60
  -5   9  -2   23.99    1.11
  -5   9  -2   22.54    1.11
  -5   9  -2   22.64    1.00
  -5   9  -2   22.43    1.15
   5  -9   2   22.22    1.14
   5  -9   2   22.22    1.06
   5  -9   2   23.25    1.11
   5  -9   2   21.78    0.96
  -7   9  -2   71.74    2.53
  -7   9  -2   74.64    2.44
  -7   9  -2   72.12    2.56
  -7   9  -2   75.31    2.63
   7  -9   2   75.47    2.39
   7  -9   2   69.81    2.53
   7  -9   2   73.86    2.57
   7  -9   2   77.40    2.65
  -9   9  -2    2.18    0.48
  -9   9  -2    2.47    0.41
  -9   9  -2    2.03    0.43
  -9   9  -2    1.68    0.49
   9  -9   2    2.24    0.48
   9  -9   2    2.50    0.47
   9  -9   2    1.86    0.31
   9  -9   2    2.42    0.53
 -11   9  -2   33.82    1.57
 -11   9  -2   36.64    1.42
 -11   9  -2   35.28    1.51
 -11   9  -2   36.14    1.57
  11  -9   2   33.11    1.30
  11  -9   2   33.60    1.52
  11  -9   2   32.98    1.58
  11  -9   2   32.89    1.49
 -13   9  -2   40.83    1.60
 -13   9  -2   37.98    1.70
 -13   9  -2   41.00    1.79
 -13   9  -2   39.95    1.75
  13  -9   2   38.09    2.01
  13  -9   2   39.15    1.49
  13  -9   2   40.16    1.73
  13  -9   2   40.33    1.74
 -15   9  -2    4.73    0.61
 -15   9  -2    4.11    0.70
 -15   9  -2    3.13    0.68
 -15   9  -2    4.55    0.73
  15  -9   2    3.89    0.65
  15  -9   2    5.03    0.84
  15  -9   2    4.09    0.70
  15  -9   2    3.96    0.47
 -17   9  -2   12.07    1.16
 -17   9  -2   13.50    1.16
 -17   9  -2   11.12    0.93
 -17   9  -2   11.66    1.07
  17  -9   2   12.73    0.82
  17  -9   2   12.03    1.17
  17  -9   2   10.78    1.07
  17  -9   2   12.11    1.07
 -19   9  -2    0.78    0.50
 -19   9  -2    1.60    0.69
 -19   9  -2    1.17    0.63
 -19   9  -2    1.24    0.72
  19  -9   2    1.01    0.41
  19  -9   2    0.47    0.62
  19  -9   2    1.21    0.67
  19  -9   2    1.13    0.73
 -21   9  -2   -0.12    0.71
 -21   9  -2    0.69    0.53
 -21   9  -2   -0.60    0.68
 -21   9  -2    0.56    0.72
  21  -9   2   -0.14    0.71
  21  -9   2    0.63    0.42
  21  -9   2    1.96    0.74
 -23   9  -2   33.43    2.12
 -23   9  -2   39.72    2.10
 -23   9  -2   37.89    2.06
  23  -9   2   37.53    2.10
  23  -9   2   38.16    2.10
  23  -9   2   41.33    1.66
 -25   9  -2   10.87    1.39
 -25   9  -2   15.45    1.44
  25  -9   2   12.91    1.02
  25  -9   2   14.05    1.52
  25  -9   2   16.23    1.74
 -27   9  -2   15.49    1.81
 -27   9  -2   19.32    1.74
 -27   9  -2   19.13    1.94
  27  -9   2   18.93    1.26
  27  -9   2   17.34    2.02
 -29   9  -2    2.74    1.14
 -29   9  -2    2.79    2.49
 -29   9  -2    1.23    1.32
  29  -9   2   -0.20    1.25
  29  -9   2    3.54    0.79
  30   8  -2    3.81    1.33
  30   8  -2    2.51    1.02
 -30  -8   2    0.54    1.09
 -30  -8   2    3.23    1.23
  28   8  -2   -0.89    1.03
 -28  -8   2    0.64    0.92
 -28  -8   2    1.63    1.06
  26   8  -2   -1.38    0.83
 -26  -8   2    0.11    0.86
 -26  -8   2    0.33    0.86
 -26  -8   2   -0.96    0.90
  24   8  -2   64.18    2.69
  24   8  -2   62.63    2.80
 -24  -8   2   64.34    2.68
 -24  -8   2   59.66    2.73
 -24  -8   2   63.34    2.79
  22   8  -2   -0.53    0.56
  22   8  -2   -0.48    0.67
 -22  -8   2    1.03    0.67
 -22  -8   2    0.99    0.74
 -22  -8   2    0.53    0.72
  20   8  -2   26.47    1.88
  20   8  -2   30.63    1.60
 -20  -8   2   29.48    1.57
 -20  -8   2   28.74    1.65
 -20  -8   2   28.87    1.69
  18   8  -2    8.55    0.96
 -18  -8   2    8.73    1.06
 -18  -8   2    9.10    0.88
 -18  -8   2    8.68    1.01
  16   8  -2    2.90    0.58
  16   8  -2    2.32    0.63
 -16  -8   2    2.45    0.52
 -16  -8   2    1.89    0.59
 -16  -8   2    2.57    0.65
  14   8  -2    2.03    0.50
  14   8  -2    1.08    0.51
 -14  -8   2    1.57    0.56
 -14  -8   2    0.85    0.41
 -14  -8   2    1.96    0.55
  12   8  -2   48.53    1.85
  12   8  -2   46.53    1.87
 -12  -8   2   47.69    1.91
 -12  -8   2   47.53    1.92
 -12  -8   2   47.15    1.81
  10   8  -2   58.11    2.04
  10   8  -2   52.55    1.98
 -10  -8   2   54.34    2.06
 -10  -8   2   54.55    2.07
 -10  -8   2   54.46    1.98
   8   8  -2  237.00    7.27
   8   8  -2  247.33    7.28
  -8  -8   2  243.02    7.25
  -8  -8   2  245.48    7.31
  -8  -8   2  257.41    7.36
   6   8  -2   30.93    1.29
   6   8  -2   27.68    1.36
   6   8  -2   30.57    1.29
  -6  -8   2   30.54    1.24
  -6  -8   2   31.49    1.33
  -6  -8   2   34.25    1.37
   4   8  -2   42.85    1.59
   4   8  -2   41.90    1.58
   4   8  -2   38.89    1.70
  -4  -8   2   43.35    1.62
  -4  -8   2   44.35    1.59
  -4  -8   2   45.71    1.66
   2   8  -2   59.72    2.10
   2   8  -2   60.81    2.06
   2   8  -2   59.17    2.08
   2   8  -2   60.20    2.23
  -2  -8   2   63.18    2.14
  -2  -8   2   65.99    2.17
  -2  -8   2   62.65    2.09
   0   8  -2   46.53    1.76
   0   8  -2   44.41    1.62
   0   8  -2   44.57    1.64
   0   8  -2   42.88    1.55
   0  -8   2   46.68    1.69
   0  -8   2   42.92    1.64
   0  -8   2   44.26    1.61
  -2   8  -2   94.78    2.93
  -2   8  -2   94.32    3.00
  -2   8  -2   92.41    3.02
  -2   8  -2   94.68    3.11
   2  -8   2   97.78    3.07
   2  -8   2   92.76    3.00
   2  -8   2   91.84    3.01
  -4   8  -2   97.01    3.09
  -4   8  -2   99.91    3.21
  -4   8  -2   97.75    3.02
  -4   8  -2   96.15    3.13
   4  -8   2   98.24    3.17
   4  -8   2   95.07    2.99
   4  -8   2   99.03    3.13
   4  -8   2   94.25    3.09
  -6   8  -2    0.12    0.33
  -6   8  -2   -0.10    0.21
  -6   8  -2    0.34    0.32
  -6   8  -2   -0.40    0.27
   6  -8   2   -0.20    0.26
   6  -8   2    0.33    0.34
   6  -8   2    0.29    0.19
   6  -8   2    0.32    0.33
  -8   8  -2   10.28    0.71
  -8   8  -2    8.09    0.68
  -8   8  -2   10.23    0.76
  -8   8  -2    9.41    0.63
   8  -8   2   10.56    0.78
   8  -8   2   10.38    0.74
   8  -8   2    9.56    0.56
   8  -8   2    8.59    0.68
 -10   8  -2   10.39    0.79
 -10   8  -2    9.34    0.77
 -10   8  -2   10.20    0.68
 -10   8  -2    9.93    0.78
  10  -8   2   10.00    0.85
  10  -8   2    9.80    0.59
  10  -8   2   11.26    0.79
  10  -8   2   10.23    0.82
 -12   8  -2    1.29    0.36
 -12   8  -2   -0.13    0.37
 -12   8  -2    0.13    0.35
 -12   8  -2    0.55    0.42
  12  -8   2    0.35    0.24
  12  -8   2    0.37    0.37
  12  -8   2    0.81    0.46
  12  -8   2    0.20    0.41
 -14   8  -2   38.33    1.69
 -14   8  -2   37.04    1.64
 -14   8  -2   38.18    1.49
 -14   8  -2   36.36    1.67
  14  -8   2   34.66    1.65
  14  -8   2   38.44    1.67
  14  -8   2   36.01    1.39
  14  -8   2   35.79    1.85
 -16   8  -2   28.45    1.46
 -16   8  -2   27.89    1.49
 -16   8  -2   29.21    1.30
 -16   8  -2   30.69    1.53
  16  -8   2   28.28    1.48
  16  -8   2   27.59    1.42
  16  -8   2   25.17    1.68
  16  -8   2   28.86    1.19
 -18   8  -2    2.81    0.69
 -18   8  -2    3.50    0.81
 -18   8  -2    2.36    0.64
 -18   8  -2    2.37    0.51
  18  -8   2    3.91    0.76
  18  -8   2    2.33    0.41
  18  -8   2    3.13    0.70
  18  -8   2    3.74    0.72
 -20   8  -2   16.41    1.07
 -20   8  -2   18.55    1.35
 -20   8  -2   16.18    1.32
 -20   8  -2   17.13    2.12
  20  -8   2   16.98    0.97
  20  -8   2   16.77    1.25
  20  -8   2   15.90    1.33
 -22   8  -2    1.59    0.72
 -22   8  -2    1.89    0.83
 -22   8  -2    1.61    0.72
  22  -8   2    1.24    0.43
  22  -8   2    0.76    0.67
  22  -8   2    1.08    0.76
 -24   8  -2   16.59    1.46
 -24   8  -2   14.52    1.62
  24  -8   2   16.06    1.51
  24  -8   2   14.72    1.48
  24  -8   2   16.01    1.06
 -26   8  -2    7.03    1.19
 -26   8  -2    5.15    1.10
 -26   8  -2    2.95    0.93
  26  -8   2    3.46    0.63
  26  -8   2    1.81    1.03
  26  -8   2    4.20    1.03
 -28   8  -2    5.22    1.14
 -28   8  -2    5.48    1.23
 -28   8  -2    5.69    1.31
  28  -8   2    6.49    0.80
  28  -8   2    5.43    1.20
 -30   8  -2    3.03    1.17
  30  -8   2    2.50    0.85
  30  -8   2    3.55    1.26
  31   7  -2    6.99    1.47
  31   7  -2    9.49    1.50
 -31  -7   2   13.11    1.36
 -31  -7   2   17.25    2.25
 -31  -7   2   14.38    1.76
  29   7  -2    5.58    1.29
  29   7  -2    4.15    1.00
 -29  -7   2    4.87    1.26
 -29  -7   2    5.03    1.04
  27   7  -2   -1.91    0.73
  27   7  -2    0.57    0.91
 -27  -7   2   -0.19    0.97
 -27  -7   2    0.46    0.81
 -27  -7   2    0.06    0.89
  25   7  -2   -0.45    0.79
 -25  -7   2    0.24    0.79
 -25  -7   2    1.30    0.79
 -25  -7   2   -0.16    0.81
  23   7  -2   29.62    1.82
  23   7  -2   27.80    1.65
 -23  -7   2   27.95    1.74
 -23  -7   2   26.06    1.65
 -23  -7   2   25.89    1.71
  21   7  -2   11.60    1.10
 -21  -7   2   10.14    1.09
 -21  -7   2   11.35    1.23
 -21  -7   2   11.14    1.16
  19   7  -2   10.03    1.06
 -19  -7   2    9.22    1.01
 -19  -7   2    6.63    0.96
 -19  -7   2    9.34    0.96
  17   7  -2    2.87    0.60
  17   7  -2    2.36    0.54
 -17  -7   2    2.49    0.52
 -17  -7   2    2.01    0.58
 -17  -7   2    2.62    0.62
  15   7  -2    6.76    0.76
  15   7  -2    5.73    0.71
 -15  -7   2    5.32    0.64
 -15  -7   2    5.97    0.75
 -15  -7   2    6.72    0.84
  13   7  -2    3.40    0.49
  13   7  -2    4.20    0.56
 -13  -7   2    3.34    0.58
 -13  -7   2    4.22    0.60
 -13  -7   2    3.72    0.50
  11   7  -2    3.16    0.48
  11   7  -2    3.31    0.49
 -11  -7   2    3.91    0.57
 -11  -7   2    2.57    0.49
 -11  -7   2    2.80    0.42
   9   7  -2   11.74    0.73
   9   7  -2   12.03    0.74
  -9  -7   2   10.93    0.77
  -9  -7   2   10.86    0.80
  -9  -7   2    9.58    0.66
   7   7  -2    4.72    0.54
   7   7  -2    4.80    0.48
   7   7  -2    3.70    0.55
  -7  -7   2    5.19    0.51
  -7  -7   2    4.54    0.57
  -7  -7   2    4.85    0.57
   5   7  -2  165.91    5.01
   5   7  -2  159.31    5.15
   5   7  -2  169.46    5.03
  -5  -7   2  165.69    5.04
  -5  -7   2  168.11    5.01
  -5  -7   2  178.66    5.10
   3   7  -2    3.01    0.47
   3   7  -2    3.18    0.40
   3   7  -2    2.83    0.37
  -3  -7   2    2.54    0.36
  -3  -7   2    3.36    0.48
  -3  -7   2    2.35    0.37
   1   7  -2  104.02    3.30
   1   7  -2   98.08    3.18
   1   7  -2  104.26    3.14
   1   7  -2   97.65    3.16
  -1  -7   2  103.67    3.21
  -1  -7   2  103.39    3.18
  -1  -7   2  107.76    3.25
  -1   7  -2    1.10    0.34
  -1   7  -2    1.23    0.28
  -1   7  -2    0.88    0.26
  -1   7  -2    1.24    0.25
   1  -7   2    1.21    0.25
   1  -7   2    1.01    0.30
   1  -7   2    1.10    0.33
  -3   7  -2   43.74    1.58
  -3   7  -2   44.43    1.51
  -3   7  -2   45.39    1.66
  -3   7  -2   45.38    1.60
   3  -7   2   43.79    1.58
   3  -7   2   45.42    1.64
   3  -7   2   42.74    1.58
  -5   7  -2    2.39    0.38
  -5   7  -2    2.50    0.32
  -5   7  -2    1.59    0.34
  -5   7  -2    2.07    0.40
   5  -7   2    2.04    0.39
   5  -7   2    1.72    0.25
   5  -7   2    2.06    0.36
   5  -7   2    2.36    0.37
  -7   7  -2   15.41    0.71
  -7   7  -2   13.25    0.81
  -7   7  -2   13.11    0.79
  -7   7  -2   13.39    0.76
   7  -7   2   13.20    0.77
   7  -7   2   13.77    0.64
   7  -7   2   15.41    0.85
   7  -7   2   12.60    0.78
  -9   7  -2   35.33    1.29
  -9   7  -2   33.92    1.38
  -9   7  -2   33.73    1.42
  -9   7  -2   34.54    1.43
   9  -7   2   35.19    1.41
   9  -7   2   35.05    1.40
   9  -7   2   36.03    1.48
   9  -7   2   34.29    1.24
 -11   7  -2    0.89    0.38
 -11   7  -2    0.95    0.30
 -11   7  -2    0.74    0.35
 -11   7  -2    0.05    0.31
  11  -7   2    0.24    0.32
  11  -7   2    0.61    0.35
  11  -7   2    0.45    0.22
  11  -7   2    0.29    0.33
 -13   7  -2    7.39    0.73
 -13   7  -2    7.92    0.69
 -13   7  -2    8.06    0.77
 -13   7  -2    7.86    0.64
  13  -7   2    7.67    0.54
  13  -7   2    8.23    0.73
  13  -7   2    8.04    0.83
  13  -7   2    7.48    0.77
 -15   7  -2   34.84    1.55
 -15   7  -2   32.73    1.55
 -15   7  -2   33.29    1.37
 -15   7  -2   32.10    1.54
  15  -7   2   34.37    1.61
  15  -7   2   34.92    1.55
  15  -7   2   34.14    1.31
 -17   7  -2   -0.67    0.41
 -17   7  -2   -0.38    0.49
 -17   7  -2    0.50    0.38
 -17   7  -2   -0.58    0.48
  17  -7   2   -0.66    0.46
  17  -7   2   -0.25    0.53
  17  -7   2   -0.49    0.46
  17  -7   2   -0.22    0.27
 -19   7  -2   13.42    1.10
 -19   7  -2   14.84    1.14
  19  -7   2   12.77    1.12
  19  -7   2   11.87    0.82
  19  -7   2   13.36    1.15
 -21   7  -2    2.33    0.68
 -21   7  -2    2.65    0.78
 -21   7  -2    1.60    0.62
  21  -7   2    2.21    0.71
  21  -7   2    2.02    0.44
  21  -7   2    2.82    0.79
 -23   7  -2   10.00    1.20
 -23   7  -2   13.21    1.37
  23  -7   2   11.80    1.29
  23  -7   2    9.97    0.86
  23  -7   2   11.06    1.28
 -25   7  -2    8.63    1.17
 -25   7  -2    9.03    1.20
 -25   7  -2    7.31    1.04
  25  -7   2    7.92    1.16
  25  -7   2    9.96    0.90
  25  -7   2    8.79    1.15
 -27   7  -2   -0.49    1.00
 -27   7  -2    2.05    0.97
 -27   7  -2    1.40    0.84
  27  -7   2    2.90    1.03
  27  -7   2    1.52    0.97
  27  -7   2    0.65    0.55
 -29   7  -2    0.33    1.21
 -29   7  -2   -0.21    0.96
 -29   7  -2    0.99    1.05
  29  -7   2    2.61    0.68
  29  -7   2    1.53    1.18
  32   6  -2    0.41    1.55
  32   6  -2    0.57    1.01
 -32  -6   2    0.27    1.17
 -32  -6   2   -1.46    0.79
  30   6  -2    4.79    1.18
  30   6  -2    5.53    1.16
  30   6  -2    4.60    1.19
 -30  -6   2    8.17    1.05
 -30  -6   2    3.99    1.29
 -30  -6   2    4.37    1.13
  28   6  -2    7.03    1.23
  28   6  -2    5.72    1.07
 -28  -6   2    5.63    1.03
 -28  -6   2    3.80    1.04
 -28  -6   2    6.79    1.12
  26   6  -2   25.91    1.75
  26   6  -2   25.72    1.73
 -26  -6   2   23.85    1.80
 -26  -6   2   29.47    1.79
  24   6  -2    1.30    0.87
 -24  -6   2    2.21    0.80
 -24  -6   2    2.01    1.16
  22   6  -2    0.98    0.64
  22   6  -2    0.66    0.60
 -22  -6   2    1.08    0.65
 -22  -6   2    0.13    0.54
  20   6  -2    0.29    0.61
  20   6  -2    0.82    0.53
 -20  -6   2    0.77    0.49
 -20  -6   2    0.39    0.51
 -20  -6   2   -0.28    0.52
  18   6  -2   12.79    0.97
  18   6  -2   11.51    0.95
 -18  -6   2   11.80    0.89
 -18  -6   2    9.82    0.97
 -18  -6   2   10.30    0.94
  16   6  -2   48.62    1.93
  16   6  -2   49.13    1.89
 -16  -6   2   43.50    1.92
 -16  -6   2   47.99    1.86
 -16  -6   2   50.56    1.98
  14   6  -2    0.80    0.35
  14   6  -2    0.48    0.38
 -14  -6   2    0.57    0.40
 -14  -6   2   -0.35    0.34
 -14  -6   2    0.64    0.35
  12   6  -2    5.13    0.57
  12   6  -2    4.05    0.50
 -12  -6   2    4.43    0.57
 -12  -6   2    4.70    0.54
 -12  -6   2    4.28    0.59
  10   6  -2  178.44    5.32
  10   6  -2  183.87    5.33
 -10  -6   2  172.62    5.33
 -10  -6   2  171.50    5.35
 -10  -6   2  177.29    5.29
   8   6  -2  190.78    5.72
   8   6  -2  195.78    5.73
  -8  -6   2  192.09    5.70
  -8  -6   2  195.32    5.78
  -8  -6   2  191.76    5.74
   6   6  -2  102.95    3.08
   6   6  -2   85.17    3.12
   6   6  -2   98.35    3.06
  -6  -6   2  104.39    3.13
  -6  -6   2  100.08    3.09
  -6  -6   2  100.61    3.05
   4   6  -2   10.22    0.67
   4   6  -2   10.32    0.60
   4   6  -2   10.53    0.59
  -4  -6   2   10.21    0.60
  -4  -6   2   10.53    0.56
  -4  -6   2   10.80    0.62
   2   6  -2    2.96    0.34
   2   6  -2    3.04    0.36
   2   6  -2    2.69    0.40
  -2  -6   2    3.25    0.42
  -2  -6   2    2.69    0.34
  -2  -6   2    2.97    0.34
   0   6  -2    1.42    0.26
   0   6  -2    1.44    0.23
   0   6  -2    1.67    0.32
   0   6  -2    2.03    0.29
   0  -6   2    1.24    0.25
   0  -6   2    1.37    0.28
   0  -6   2    1.43    0.28
  -2   6  -2  130.29    3.86
  -2   6  -2  129.07    3.94
  -2   6  -2  135.63    4.01
  -2   6  -2  130.54    3.92
   2  -6   2  127.68    3.92
   2  -6   2  130.62    3.94
   2  -6   2  135.01    3.99
  -4   6  -2    1.11    0.26
  -4   6  -2    0.88    0.20
  -4   6  -2    1.19    0.29
  -4   6  -2    1.35    0.27
   4  -6   2    1.05    0.30
   4  -6   2    1.20    0.19
   4  -6   2    0.77    0.24
   4  -6   2    1.29    0.29
  -6   6  -2   34.35    1.32
  -6   6  -2   36.79    1.39
  -6   6  -2   36.64    1.25
  -6   6  -2   35.26    1.35
   6  -6   2   36.07    1.38
   6  -6   2   37.01    1.35
   6  -6   2   34.58    1.20
   6  -6   2   35.53    1.33
  -8   6  -2   -0.22    0.25
  -8   6  -2    0.30    0.19
  -8   6  -2    0.08    0.28
  -8   6  -2    0.06    0.22
   8  -6   2    0.10    0.15
   8  -6   2   -0.18    0.24
   8  -6   2   -0.17    0.30
   8  -6   2   -0.05    0.24
 -10   6  -2   -0.17    0.27
 -10   6  -2    0.09    0.22
 -10   6  -2    0.11    0.28
 -10   6  -2    0.44    0.31
  10  -6   2    0.06    0.31
  10  -6   2   -0.14    0.27
  10  -6   2   -0.44    0.29
  10  -6   2    0.14    0.18
 -12   6  -2    8.72    0.71
 -12   6  -2    8.09    0.58
 -12   6  -2    8.64    0.72
 -12   6  -2    9.58    0.75
  12  -6   2    9.44    0.72
  12  -6   2    9.62    0.76
  12  -6   2    8.73    0.77
  12  -6   2    8.97    0.53
 -14   6  -2    0.20    0.39
 -14   6  -2    0.63    0.37
 -14   6  -2    0.18    0.36
 -14   6  -2    0.21    0.28
  14  -6   2    0.41    0.37
  14  -6   2    0.51    0.39
  14  -6   2    0.02    0.21
  14  -6   2    0.11    0.36
 -16   6  -2    0.55    0.33
 -16   6  -2    0.27    0.48
 -16   6  -2    0.42    0.42
 -16   6  -2    0.52    0.42
  16  -6   2   -0.02    0.73
  16  -6   2    0.41    0.39
  16  -6   2    0.70    0.29
  16  -6   2    0.53    0.46
 -18   6  -2    0.04    0.50
 -18   6  -2    0.50    0.50
 -18   6  -2    1.27    0.52
  18  -6   2    0.30    0.30
  18  -6   2    0.65    0.48
  18  -6   2    0.19    0.47
 -20   6  -2    3.64    0.74
 -20   6  -2    2.85    0.64
  20  -6   2    2.61    0.59
  20  -6   2    4.04    0.73
  20  -6   2    3.09    0.47
 -22   6  -2   10.16    1.07
 -22   6  -2    8.19    1.13
 -22   6  -2    7.63    1.03
  22  -6   2    9.63    0.79
  22  -6   2    9.90    1.18
 -24   6  -2    2.40    0.78
 -24   6  -2    0.65    0.79
 -24   6  -2    0.79    0.63
  24  -6   2    0.79    0.45
  24  -6   2    1.35    0.76
  24  -6   2   -0.56    0.68
 -26   6  -2    5.42    0.97
 -26   6  -2    6.15    1.08
 -26   6  -2    6.05    1.08
  26  -6   2    4.76    0.98
  26  -6   2    7.21    0.90
  26  -6   2    5.07    1.03
 -28   6  -2    1.31    1.05
 -28   6  -2    3.96    1.14
 -28   6  -2    4.37    1.00
  28  -6   2    3.60    0.68
  28  -6   2    1.64    1.01
  28  -6   2    0.06    0.96
 -30   6  -2   -0.60    1.07
 -30   6  -2   -0.06    0.90
  30  -6   2   -0.37    0.71
  30  -6   2   -0.35    1.09
  31   5  -2    6.14    1.26
  31   5  -2    7.70    1.27
  31   5  -2    5.66    1.36
 -31  -5   2    4.88    1.24
  29   5  -2   -0.73    0.78
  29   5  -2   -1.18    0.89
  29   5  -2    0.07    0.82
 -29  -5   2    0.32    1.00
 -29  -5   2    1.10    0.54
 -29  -5   2    1.65    0.86
  27   5  -2   30.19    1.91
  27   5  -2   26.55    1.73
 -27  -5   2   24.02    1.34
 -27  -5   2   24.76    1.81
 -27  -5   2   26.23    1.70
  25   5  -2    3.58    0.79
  25   5  -2    2.86    0.79
 -25  -5   2    3.44    0.83
 -25  -5   2    3.05    0.83
  23   5  -2    6.17    0.88
 -23  -5   2    4.55    0.78
 -23  -5   2    5.61    0.84
  21   5  -2    2.39    0.66
 -21  -5   2    1.86    0.62
 -21  -5   2    2.33    0.63
  19   5  -2   16.17    1.09
  19   5  -2   14.65    1.07
 -19  -5   2   15.64    1.04
 -19  -5   2   14.64    1.13
  17   5  -2   16.80    1.04
  17   5  -2   16.56    1.03
 -17  -5   2   18.45    1.05
 -17  -5   2   16.15    1.08
  15   5  -2   86.39    2.87
  15   5  -2   83.31    2.83
 -15  -5   2   85.53    2.90
 -15  -5   2   82.57    2.82
  13   5  -2   23.61    1.09
  13   5  -2   24.91    1.11
 -13  -5   2   24.93    1.08
 -13  -5   2   19.65    1.09
 -13  -5   2   23.66    1.12
  11   5  -2  301.49    8.62
  11   5  -2  302.78    8.62
 -11  -5   2  297.67    8.64
 -11  -5   2  305.58    8.60
 -11  -5   2  274.24    8.63
   9   5  -2   59.51    2.00
   9   5  -2   60.08    2.00
  -9  -5   2   57.75    2.03
  -9  -5   2   59.64    1.98
  -9  -5   2   60.57    2.03
   7   5  -2  225.37    6.63
   7   5  -2  231.81    6.64
  -7  -5   2  226.38    6.61
  -7  -5   2  228.24    6.67
  -7  -5   2  229.53    6.65
   5   5  -2   62.16    1.98
   5   5  -2   55.93    2.03
   5   5  -2   61.76    1.97
  -5  -5   2   65.26    2.02
  -5  -5   2   62.25    1.99
  -5  -5   2   60.65    1.95
   3   5  -2   26.58    0.98
   3   5  -2   25.99    0.98
   3   5  -2   26.01    1.06
  -3  -5   2   27.28    1.03
  -3  -5   2   25.87    0.99
  -3  -5   2   27.11    0.97
   1   5  -2   22.50    0.91
   1   5  -2   22.65    0.86
   1   5  -2   22.20    0.85
  -1  -5   2   23.17    0.90
  -1  -5   2   21.79    0.84
  -1  -5   2   22.94    0.88
  -1   5  -2  211.15    6.20
  -1   5  -2  210.97    6.14
  -1   5  -2  208.72    6.18
  -1   5  -2  222.92    6.26
   1  -5   2  226.09    6.25
   1  -5   2  211.85    6.19
   1  -5   2  211.79    6.18
  -3   5  -2    3.47    0.35
  -3   5  -2    2.63    0.26
  -3   5  -2    3.08    0.34
  -3   5  -2    2.47    0.31
   3  -5   2    2.98    0.34
   3  -5   2    2.92    0.32
   3  -5   2    3.05    0.31
   3  -5   2    2.75    0.25
  -5   5  -2    0.47    0.22
  -5   5  -2    0.31    0.21
  -5   5  -2    0.30    0.20
  -5   5  -2    0.27    0.15
   5  -5   2    0.71    0.25
   5  -5   2    0.41    0.13
   5  -5   2    0.58    0.20
   5  -5   2    0.41    0.20
  -7   5  -2   66.82    2.24
  -7   5  -2   71.17    2.27
  -7   5  -2   68.04    2.22
  -7   5  -2   70.16    2.14
   7  -5   2   67.33    2.10
   7  -5   2   68.23    2.24
   7  -5   2   72.28    2.30
   7  -5   2   68.40    2.23
  -9   5  -2    5.35    0.51
  -9   5  -2    5.08    0.49
  -9   5  -2    5.58    0.53
  -9   5  -2    5.76    0.43
   9  -5   2    5.37    0.50
   9  -5   2    5.90    0.38
   9  -5   2    5.69    0.53
   9  -5   2    5.06    0.48
 -11   5  -2  229.89    6.88
 -11   5  -2  234.76    6.91
 -11   5  -2  230.07    6.91
 -11   5  -2  231.87    6.76
  11  -5   2  235.39    6.90
  11  -5   2  232.44    6.95
  11  -5   2  234.64    6.73
  11  -5   2  239.35    6.92
 -13   5  -2   35.91    1.47
 -13   5  -2   37.63    1.47
 -13   5  -2   35.62    1.47
 -13   5  -2   35.17    1.32
  13  -5   2   34.12    1.51
  13  -5   2   35.58    1.45
  13  -5   2   35.50    1.48
  13  -5   2   36.07    1.28
 -15   5  -2   24.78    1.19
 -15   5  -2   25.11    1.06
 -15   5  -2   24.58    1.21
 -15   5  -2   25.83    1.22
  15  -5   2   24.95    1.23
  15  -5   2   24.67    1.02
  15  -5   2   23.28    1.22
 -17   5  -2   16.17    1.03
 -17   5  -2   15.47    1.00
 -17   5  -2   16.13    1.08
  17  -5   2   14.98    0.82
  17  -5   2   16.06    1.04
 -19   5  -2   45.00    1.86
 -19   5  -2   43.75    1.95
  19  -5   2   44.80    1.94
  19  -5   2   42.47    1.90
  19  -5   2   43.50    1.65
 -21   5  -2   16.14    1.24
 -21   5  -2   17.80    1.20
 -21   5  -2   19.43    1.36
  21  -5   2   17.97    1.01
  21  -5   2   17.74    1.33
  21  -5   2   19.38    1.28
 -23   5  -2    9.66    1.08
 -23   5  -2    9.44    1.05
 -23   5  -2    9.73    1.23
  23  -5   2    9.14    0.83
  23  -5   2   10.52    1.15
  23  -5   2    9.82    1.14
 -25   5  -2    4.37    0.94
 -25   5  -2    3.68    0.81
 -25   5  -2    3.87    0.88
  25  -5   2    4.07    0.92
  25  -5   2    3.97    0.61
  25  -5   2    4.53    0.95
 -27   5  -2    5.03    0.89
 -27   5  -2    4.67    1.02
 -27   5  -2    5.88    1.11
  27  -5   2    5.55    0.73
  27  -5   2    3.61    1.00
  27  -5   2    3.71    1.02
 -29   5  -2    4.53    1.00
 -29   5  -2    4.22    1.23
 -29   5  -2    2.91    1.05
  29  -5   2    5.43    1.20
  29  -5   2    4.95    0.81
 -31   5  -2    1.23    1.15
 -31   5  -2   -0.06    0.96
  31  -5   2    0.54    1.05
  31  -5   2    0.01    1.13
  32   4  -2   18.58    1.96
  32   4  -2   15.93    2.03
  32   4  -2   16.81    1.91
 -32  -4   2   17.26    1.88
 -32  -4   2   15.83    1.36
  30   4  -2   -0.27    0.93
  30   4  -2   -0.76    0.85
  30   4  -2   -1.83    0.85
 -30  -4   2   -1.58    0.91
 -30  -4   2    0.65    0.59
  28   4  -2   -1.23    0.72
  28   4  -2   -0.35    0.91
  28   4  -2    0.44    0.76
 -28  -4   2    0.71    0.54
 -28  -4   2   -0.63    0.85
 -28  -4   2    1.11    0.87
  26   4  -2   14.48    1.38
  26   4  -2   14.78    1.37
  26   4  -2   15.33    1.38
 -26  -4   2   15.12    1.45
 -26  -4   2   14.11    1.40
 -26  -4   2   12.59    0.99
  24   4  -2   73.52    2.84
  24   4  -2   78.82    3.28
 -24  -4   2   68.36    2.84
 -24  -4   2   70.46    2.86
  22   4  -2    6.83    0.85
 -22  -4   2    6.55    0.81
 -22  -4   2    4.96    0.83
  20   4  -2    6.31    0.79
 -20  -4   2    4.38    0.70
 -20  -4   2    6.12    0.76
  18   4  -2   57.37    2.19
  18   4  -2   57.40    2.17
 -18  -4   2   56.67    2.14
 -18  -4   2   59.11    2.24
  16   4  -2   11.53    0.81
  16   4  -2   13.03    0.89
 -16  -4   2   11.77    0.79
 -16  -4   2   11.34    0.84
  14   4  -2  143.44    4.52
  14   4  -2  148.23    4.52
 -14  -4   2  144.48    4.53
 -14  -4   2  150.29    4.52
  12   4  -2   75.31    2.45
  12   4  -2   74.77    2.46
 -12  -4   2   74.22    2.44
 -12  -4   2   72.22    2.47
  10   4  -2  184.92    5.36
  10   4  -2  184.67    5.36
 -10  -4   2  187.28    5.39
 -10  -4   2  161.91    5.34
 -10  -4   2  186.16    5.35
   8   4  -2  698.67   19.32
   8   4  -2  695.30   19.32
  -8  -4   2  699.06   19.34
  -8  -4   2  704.17   19.31
  -8  -4   2  635.65   19.32
   6   4  -2   47.02    1.53
   6   4  -2   45.14    1.51
  -6  -4   2   46.17    1.51
  -6  -4   2   45.57    1.55
  -6  -4   2   46.13    1.53
   4   4  -2  281.57    8.07
   4   4  -2  274.75    8.12
   4   4  -2  282.85    8.06
  -4  -4   2  285.71    8.08
  -4  -4   2  296.57    8.10
  -4  -4   2  278.58    8.05
   2   4  -2  188.35    5.54
   2   4  -2  187.26    5.53
   2   4  -2  202.23    5.61
  -2  -4   2  188.99    5.55
  -2  -4   2  203.95    5.58
  -2  -4   2  188.48    5.53
   0   4  -2    4.40    0.32
   0   4  -2    4.04    0.30
   0   4  -2    5.01    0.37
   0  -4   2    4.57    0.31
   0  -4   2    4.30    0.32
   0  -4   2    4.98    0.37
  -2   4  -2  123.84    3.53
  -2   4  -2  118.57    3.42
  -2   4  -2  116.52    3.48
  -2   4  -2  114.83    3.46
   2  -4   2  118.18    3.47
   2  -4   2  113.35    3.41
   2  -4   2  117.82    3.48
   2  -4   2  123.50    3.53
  -4   4  -2  265.21    7.54
  -4   4  -2  267.79    7.57
  -4   4  -2  265.64    7.52
  -4   4  -2  265.42    7.45
   4  -4   2  255.31    7.43
   4  -4   2  262.15    7.53
   4  -4   2  258.65    7.53
   4  -4   2  267.03    7.58
  -6   4  -2    1.25    0.24
  -6   4  -2    0.98    0.24
  -6   4  -2    1.43    0.27
  -6   4  -2    1.76    0.24
   6  -4   2    1.48    0.30
   6  -4   2    1.46    0.19
   6  -4   2    1.63    0.28
   6  -4   2    1.23    0.23
  -8   4  -2  139.32    4.12
  -8   4  -2  135.68    4.13
  -8   4  -2  139.61    4.15
  -8   4  -2  137.54    4.02
   8  -4   2  138.44    4.13
   8  -4   2  135.20    4.12
   8  -4   2  135.49    3.99
   8  -4   2  139.07    4.18
 -10   4  -2  136.58    4.14
 -10   4  -2  133.69    4.14
 -10   4  -2  139.83    4.14
 -10   4  -2  138.39    4.01
  10  -4   2  129.23    4.16
  10  -4   2  136.87    4.14
  10  -4   2  135.55    3.98
  10  -4   2  137.07    4.14
 -12   4  -2    0.50    0.25
 -12   4  -2    0.25    0.32
 -12   4  -2    0.20    0.29
 -12   4  -2    0.46    0.32
  12  -4   2    0.02    0.33
  12  -4   2    0.22    0.30
  12  -4   2    0.81    0.22
  12  -4   2    0.26    0.31
 -14   4  -2   18.27    0.98
 -14   4  -2   17.64    0.92
 -14   4  -2   17.91    0.99
  14  -4   2   16.49    0.78
  14  -4   2   16.97    0.96
  14  -4   2   17.55    0.94
 -16   4  -2   42.62    1.76
 -16   4  -2   44.22    1.71
  16  -4   2   41.67    1.72
  16  -4   2   42.94    1.74
  16  -4   2   44.51    1.56
 -18   4  -2    1.28    0.52
 -18   4  -2    1.80    0.51
 -18   4  -2    2.04    0.53
  18  -4   2    2.06    0.51
  18  -4   2    1.77    0.39
  18  -4   2    1.96    0.57
 -20   4  -2   45.38    1.92
 -20   4  -2   46.64    2.04
  20  -4   2   46.53    1.76
  20  -4   2   45.85    1.97
  20  -4   2   49.32    2.27
 -22   4  -2    1.22    0.58
 -22   4  -2    0.01    0.60
 -22   4  -2    0.43    0.65
  22  -4   2    0.47    0.42
  22  -4   2    0.19    0.55
  22  -4   2    0.15    0.62
 -24   4  -2    1.19    0.71
 -24   4  -2    1.66    0.61
 -24   4  -2    1.55    0.73
  24  -4   2    0.94    0.47
  24  -4   2    0.52    0.63
  24  -4   2    0.64    0.65
 -26   4  -2    3.47    0.91
 -26   4  -2    4.59    0.92
 -26   4  -2    5.21    0.89
  26  -4   2    3.76    0.89
  26  -4   2    3.63    0.64
  26  -4   2    2.72    0.83
 -28   4  -2    7.85    1.15
 -28   4  -2    7.62    1.04
 -28   4  -2    5.90    1.07
  28  -4   2    9.18    1.29
  28  -4   2    7.26    1.15
  28  -4   2    9.96    1.04
 -30   4  -2    3.29    1.14
 -30   4  -2    4.81    0.98
 -30   4  -2    4.28    1.34
  30  -4   2    5.37    0.85
  30  -4   2    5.26    1.22
 -32   4  -2   27.82    1.92
 -32   4  -2   24.88    2.73
  32  -4   2   25.56    1.81
  32  -4   2   18.69    2.18
  33   3  -2    2.85    1.40
  33   3  -2    4.30    1.17
 -33  -3   2    3.86    0.88
 -33  -3   2    2.25    1.31
  31   3  -2    2.29    1.17
  31   3  -2    5.74    1.15
  31   3  -2    4.10    1.06
[truncated: 3,210,675 more chars]
