# Supplementary material for: Crystal structure of bis­(2-methyl-1H-imidazole-κN 3)(meso-tetra-p-tol­ylporphyrinato-κ4 N)iron(III) perchlorate tetra­hydro­furan sesquisolvate
Source: Acta Crystallogr E Crystallogr Commun. 2016 Jul 12;72(Pt 8):1116–20. doi: 10.1107/S2056989016010562 (PMC4971853; doi:10.1107/S2056989016010562)
Supplement: Supplementary file 2 [file e-72-01116-Isup2.hkl]

data_I                                                                          
_shelx_title ' swy20160130 in C2/c              New: C2/c'                      
_shelx_refln_list_code          4                                               
_shelx_F_calc_maximum      523.01                                               
_exptl_crystal_F_000      4600.00                                               
_reflns_d_resolution_high  0.7785                                               
                                                                                
loop_                                                                           
 _space_group_symop_operation_xyz                                               
 'x, y, z'                                                                      
 '-x, y, -z+1/2'                                                                
 'x+1/2, y+1/2, z'                                                              
 '-x+1/2, y+1/2, -z+1/2'                                                        
 '-x, -y, -z'                                                                   
 'x, -y, z-1/2'                                                                 
 '-x+1/2, -y+1/2, -z'                                                           
 'x+1/2, -y+1/2, z-1/2'                                                         
                                                                                
_cell_length_a    26.7161                                                       
_cell_length_b    16.6111                                                       
_cell_length_c    24.9673                                                       
_cell_angle_alpha  90.000                                                       
_cell_angle_beta  103.538                                                       
_cell_angle_gamma  90.000                                                       
                                                                                
_shelx_F_squared_multiplier     1.000                                           
                                                                                
loop_                                                                           
 _refln_index_h                                                                 
 _refln_index_k                                                                 
 _refln_index_l                                                                 
 _refln_F_squared_calc                                                          
 _refln_F_squared_meas                                                          
 _refln_F_squared_sigma                                                         
 _refln_observed_status                                                         
   8   0   0       4298.56       3540.66        78.98 o                         
  10   0   0      44797.79      43054.35       634.66 o                         
  12   0   0        754.66       1003.21        57.26 o                         
  14   0   0        283.46        629.17        52.31 o                         
  16   0   0      31906.00      33672.31       428.65 o                         
  18   0   0      43700.18      42580.65       537.05 o                         
  20   0   0       9013.03      10765.60       199.63 o                         
  22   0   0       7978.87       8385.76       165.55 o                         
  24   0   0        588.74        643.15        65.88 o                         
  26   0   0         45.02        -19.61        64.78 o                         
  28   0   0       6068.89       6730.59       312.68 o                         
  30   0   0       7841.86       7279.32       250.67 o                         
  32   0   0        341.37        334.96       179.88 o                         
   3   1   0      48678.57      54500.27       442.84 o                         
   5   1   0      65388.66      72305.02       589.19 o                         
   7   1   0      23511.28      22641.98       214.81 o                         
   9   1   0      18220.44      17450.82       183.31 o                         
  11   1   0        178.87        412.59        23.77 o                         
  13   1   0       1140.83        702.02        31.17 o                         
  15   1   0       9207.85       9729.98       119.99 o                         
  17   1   0       2283.45       2756.51        65.06 o                         
  19   1   0      18854.26      19596.93       198.01 o                         
  21   1   0       9874.65       9811.52       125.02 o                         
  23   1   0       2845.09       2767.39        82.47 o                         
  25   1   0        698.98        663.03        51.21 o                         
  27   1   0         27.04        -12.87        48.32 o                         
  29   1   0        954.12       1116.77        67.76 o                         
  31   1   0       1244.19       1599.96        91.57 o                         
  33   1   0        742.64        533.07        94.45 o                         
   0   2   0      54124.98      45477.49       720.16 o                         
   2   2   0        422.20        667.21        16.79 o                         
   4   2   0      32297.59      29307.09       245.32 o                         
   6   2   0        655.44        760.43        22.35 o                         
   8   2   0      10150.72      10877.75       104.62 o                         
  10   2   0      13640.38      16882.83       172.14 o                         
  12   2   0       1644.64       1196.86        37.21 o                         
  14   2   0       1558.05       1936.38        50.68 o                         
  16   2   0       1663.98       1480.16        51.78 o                         
  18   2   0      14954.08      16835.00       192.40 o                         
  20   2   0       1475.86       1382.99        62.70 o                         
  22   2   0        559.93        705.21        45.49 o                         
  24   2   0        241.59        117.04        40.92 o                         
  26   2   0        452.02        390.99        51.00 o                         
  28   2   0         56.56        102.43        54.25 o                         
  30   2   0        338.41        453.26        66.31 o                         
  32   2   0        473.18        478.18        88.02 o                         
   1   3   0        734.96        265.44        10.47 o                         
   3   3   0        457.61       1005.16        30.56 o                         
   5   3   0        173.77        739.61        29.26 o                         
   7   3   0      16407.96      16448.20       149.32 o                         
   9   3   0      25432.53      25634.44       226.18 o                         
  11   3   0        801.00        444.09        22.49 o                         
  13   3   0       2263.46       2742.04        55.10 o                         
  15   3   0        305.78        490.02        31.74 o                         
  17   3   0       1006.68       1001.23        47.23 o                         
  19   3   0      12022.38      12732.03       177.52 o                         
  21   3   0        674.54        611.48        49.09 o                         
  23   3   0       7513.60       7158.44       131.04 o                         
  25   3   0       1840.09       1820.88        67.76 o                         
  27   3   0       2533.92       2470.89        84.28 o                         
  29   3   0        821.03        673.58        92.61 o                         
  31   3   0       2563.96       2327.77       110.73 o                         
  33   3   0        277.00        332.84       118.64 o                         
   0   4   0      15859.32      16023.07       188.98 o                         
   2   4   0        863.00       1046.29        22.95 o                         
   4   4   0        522.61        639.71        21.64 o                         
   6   4   0       4659.14       3965.07        48.67 o                         
   8   4   0       9455.47      10010.26       101.71 o                         
  10   4   0      38522.69      39311.48       339.65 o                         
  12   4   0      46742.00      45191.20       390.44 o                         
  14   4   0      16459.66      16353.30       163.12 o                         
  16   4   0       3475.56       2707.94        64.68 o                         
  18   4   0       2350.59       2010.84        66.73 o                         
  20   4   0       4147.25       4321.33        94.72 o                         
  22   4   0         72.41         36.65        42.24 o                         
  24   4   0      12385.53      13161.71       181.91 o                         
  26   4   0        358.57        409.09        56.09 o                         
  28   4   0       6081.00       6082.49       161.90 o                         
  30   4   0         40.20        -66.35        66.35 o                         
  32   4   0        996.00       1006.98       118.82 o                         
   1   5   0      21385.79      18903.42       152.19 o                         
   3   5   0      44692.80      44269.11       386.50 o                         
   5   5   0      12938.84      14387.58       130.89 o                         
   7   5   0       4115.51       3422.97        47.85 o                         
   9   5   0      72423.30      73126.91       667.64 o                         
  11   5   0          8.51         -8.71        18.58 o                         
  13   5   0       9183.38       9896.61       111.64 o                         
  15   5   0      21151.27      21923.35       211.98 o                         
  17   5   0        178.12        298.23        34.72 o                         
  19   5   0        214.14         49.21        35.03 o                         
  21   5   0      21778.76      21296.60       272.52 o                         
  23   5   0        557.84        556.00        58.33 o                         
  25   5   0       1776.95       1782.69        91.54 o                         
  27   5   0       1802.66       2065.03        96.52 o                         
  29   5   0        328.10        222.75        91.63 o                         
  31   5   0       3676.18       3583.84       248.51 o                         
   0   6   0      13147.38      11199.15       147.09 o                         
   2   6   0       5748.61       5198.12        56.84 o                         
   4   6   0       5972.51       6769.94        72.02 o                         
   6   6   0        109.28        369.96        20.87 o                         
   8   6   0       6932.83       7734.53        86.20 o                         
  10   6   0        620.71        579.55        27.87 o                         
  12   6   0      13907.43      13869.53       151.32 o                         
  14   6   0       6871.60       8170.91       101.81 o                         
  16   6   0       3301.14       2916.87        63.79 o                         
  18   6   0          4.25        -13.96        30.15 o                         
  20   6   0       6510.87       6005.48       121.33 o                         
  22   6   0       4265.67       4355.77       108.05 o                         
  24   6   0        586.32        646.70        63.21 o                         
  26   6   0       2176.76       2063.59        85.51 o                         
  28   6   0        273.72        254.19        71.88 o                         
  30   6   0        698.62        869.19       123.33 o                         
  32   6   0        398.75        814.16       297.20 o                         
   1   7   0        944.80       1027.95        29.78 o                         
   3   7   0        269.12        349.36        20.38 o                         
   5   7   0       2173.01       2920.47        51.66 o                         
   7   7   0      42892.53      46347.64       385.37 o                         
   9   7   0        167.00        235.52        23.92 o                         
  11   7   0       8269.04       7542.29        91.07 o                         
  13   7   0        347.30        197.93        27.05 o                         
  15   7   0      10739.97       9515.84       113.38 o                         
  17   7   0       3342.90       3443.48        71.40 o                         
  19   7   0       2552.73       2637.03        77.28 o                         
  21   7   0        278.25        217.64        51.56 o                         
  23   7   0       1678.21       1369.22        69.69 o                         
  25   7   0        365.00        287.53        75.56 o                         
  27   7   0       2884.17       2941.33       107.14 o                         
  29   7   0        327.78        390.33        87.17 o                         
  31   7   0          2.21        140.12       112.65 o                         
   0   8   0      66438.90      70420.37       778.80 o                         
   2   8   0       5645.54       6719.15        79.95 o                         
   4   8   0      21137.69      22460.72       188.97 o                         
   6   8   0      20474.23      21386.38       234.34 o                         
   8   8   0      25849.85      25824.25       231.82 o                         
  10   8   0        991.32       1059.55        38.89 o                         
  12   8   0       9578.53       8297.80       101.97 o                         
  14   8   0        301.83        272.71        32.53 o                         
  16   8   0      12178.22      12170.02       139.23 o                         
  18   8   0         15.02        -36.74        36.74 o                         
  20   8   0       3806.48       3754.80        84.94 o                         
  22   8   0       4487.26       4171.91       105.70 o                         
  24   8   0       7269.17       7655.75       138.53 o                         
  26   8   0        243.58        233.78        67.48 o                         
  28   8   0       6394.60       7199.11       199.96 o                         
  30   8   0        156.54        295.73       126.66 o                         
   1   9   0      12806.38      13110.32       129.68 o                         
   3   9   0      31439.95      31508.37       257.23 o                         
   5   9   0      14985.24      16242.85       157.44 o                         
   7   9   0      17083.87      17309.48       168.68 o                         
   9   9   0       9667.87       9428.23       110.04 o                         
  11   9   0        154.22        292.52        30.94 o                         
  13   9   0      14745.14      15567.81       176.60 o                         
  15   9   0       4869.53       5429.44        90.60 o                         
  17   9   0       4647.69       4190.14        84.93 o                         
  19   9   0       7067.12       7347.41       114.62 o                         
  21   9   0       5404.11       5845.23       106.97 o                         
  23   9   0       2742.06       2920.40       100.36 o                         
  25   9   0        251.97        186.95        64.62 o                         
  27   9   0       1977.47       1793.22       119.91 o                         
  29   9   0         17.96        -66.74       101.10 o                         
   0  10   0      12001.88      14100.98       199.69 o                         
   2  10   0       1458.63       1376.33        44.17 o                         
   4  10   0       7360.81       6941.01        84.22 o                         
   6  10   0       8453.17       7122.67        89.14 o                         
   8  10   0       9583.02       9518.47       109.38 o                         
  10  10   0       2604.86       2352.09        59.61 o                         
  12  10   0       6252.60       5621.58        91.11 o                         
  14  10   0       1737.97       2057.92        63.19 o                         
  16  10   0        644.23        679.43        46.22 o                         
  18  10   0        623.79        533.33        47.39 o                         
  20  10   0        975.37       1032.21        57.85 o                         
  22  10   0       8405.27       8166.26       130.91 o                         
  24  10   0       2040.50       1928.02        87.25 o                         
  26  10   0         41.43        281.92        90.03 o                         
  28  10   0         44.74        117.29       105.25 o                         
   1  11   0      13199.73      13544.83       140.36 o                         
   3  11   0       2312.95       2252.13        56.20 o                         
   5  11   0      14975.23      15221.16       154.82 o                         
   7  11   0       5946.38       5459.02        81.38 o                         
   9  11   0          7.75         13.83        29.92 o                         
  11  11   0       9092.21       8977.91       117.09 o                         
  13  11   0       1628.24       1793.00        66.47 o                         
  15  11   0          7.93         29.14        40.64 o                         
  17  11   0         12.98         61.31        41.26 o                         
  19  11   0        699.10        726.61        57.55 o                         
  21  11   0        970.43        921.89        64.24 o                         
  23  11   0         36.98        -25.31        64.36 o                         
  25  11   0         23.95        119.91        80.60 o                         
  27  11   0        289.18        435.63       141.35 o                         
   0  12   0       8081.69       7621.52       151.00 o                         
   2  12   0        835.09        872.56        46.26 o                         
   4  12   0        392.57        395.85        39.29 o                         
   6  12   0        258.53        157.28        31.95 o                         
   8  12   0         12.94        -30.87        30.87 o                         
  10  12   0       1756.20       1704.42        67.11 o                         
  12  12   0        576.37        537.61        43.73 o                         
  14  12   0       1416.59       1542.47        63.11 o                         
  16  12   0       4134.33       4555.14       103.09 o                         
  18  12   0       1230.97       1424.48        67.44 o                         
  20  12   0       3275.57       3053.70        96.46 o                         
  22  12   0        228.58         84.79        61.11 o                         
  24  12   0       1493.00       1466.97        85.42 o                         
  26  12   0        508.91        576.04       107.20 o                         
   1  13   0        833.96        950.56        48.07 o                         
   3  13   0       6952.70       6951.00       105.26 o                         
   5  13   0       7057.60       6828.07       109.46 o                         
   7  13   0         88.26        223.11        45.18 o                         
   9  13   0        298.52        288.93        41.50 o                         
  11  13   0        242.09        203.24        43.06 o                         
  13  13   0         14.76         -1.36        41.64 o                         
  15  13   0       5309.56       5179.65       108.85 o                         
  17  13   0          3.59        -34.62        49.70 o                         
  19  13   0       7677.48       7280.70       139.51 o                         
  21  13   0       1430.13       1110.05        71.09 o                         
  23  13   0       1477.14       1440.38        94.64 o                         
  25  13   0       2142.15       2190.87       119.99 o                         
   0  14   0       3345.12       3018.30       125.93 o                         
   2  14   0       1108.48        873.12        51.91 o                         
   4  14   0       2823.40       2432.67        77.20 o                         
   6  14   0       1798.67       1821.25        66.16 o                         
   8  14   0       6872.69       6564.20       111.67 o                         
  10  14   0        165.20        279.07        44.09 o                         
  12  14   0       2536.45       2604.72        79.51 o                         
  14  14   0       1793.17       1683.86        73.88 o                         
  16  14   0       2135.07       2390.71        94.16 o                         
  18  14   0        137.39        189.17        56.40 o                         
  20  14   0        484.21        470.59        65.26 o                         
  22  14   0       2079.56       2057.43       100.11 o                         
  24  14   0        437.68        328.40       100.48 o                         
   1  15   0       3425.69       3536.91        85.40 o                         
   3  15   0       1425.99       1179.98        57.38 o                         
   5  15   0         51.11         11.39        46.55 o                         
   7  15   0       2747.88       2809.21        87.45 o                         
   9  15   0       1184.44        877.64        57.92 o                         
  11  15   0         83.60        182.99        53.27 o                         
  13  15   0       2117.29       2303.24        86.73 o                         
  15  15   0       1252.80       1170.24        64.32 o                         
  17  15   0       1723.20       1809.92        82.22 o                         
  19  15   0         50.94         87.56        75.68 o                         
  21  15   0        113.92        178.23        89.76 o                         
  23  15   0         37.99        112.19       126.85 o                         
   0  16   0         14.16        -17.99        68.55 o                         
   2  16   0          9.21         16.08        46.83 o                         
   4  16   0        325.22        226.58        51.50 o                         
   6  16   0        353.31        488.71        53.42 o                         
   8  16   0        858.84        772.03        65.65 o                         
  10  16   0        305.15        169.54        55.47 o                         
  12  16   0       1290.50       1509.72        74.47 o                         
  14  16   0       1581.96       1853.52        77.73 o                         
  16  16   0       2951.18       2782.79       100.29 o                         
  18  16   0         49.60         25.10        81.33 o                         
  20  16   0          2.55        -87.17        87.17 o                         
  22  16   0        444.47        153.47       112.15 o                         
   1  17   0          4.58         41.30        60.44 o                         
   3  17   0       4470.06       4063.10       111.29 o                         
   5  17   0        972.41        728.02        60.74 o                         
   7  17   0       4056.60       3886.79       106.16 o                         
   9  17   0       1650.41       1598.56        77.89 o                         
  11  17   0       1040.64       1116.18        74.40 o                         
  13  17   0       1087.78       1095.76       103.19 o                         
  15  17   0       7308.50       6886.57       177.71 o                         
  17  17   0        306.12        348.03       113.28 o                         
  19  17   0       4518.69       4756.44       173.28 o                         
   0  18   0       6119.33       6242.08       179.22 o                         
   2  18   0       6046.64       6652.06       129.35 o                         
   4  18   0        148.28         60.65        61.95 o                         
   6  18   0       4442.85       4882.10       130.00 o                         
   8  18   0         60.33        -66.91        66.91 o                         
  10  18   0       2154.77       2033.90       107.02 o                         
  12  18   0       1952.51       2108.41       114.42 o                         
  14  18   0        213.09        359.54        98.94 o                         
  16  18   0       2180.80       2039.23       125.26 o                         
   1  19   0        978.45       1344.44        84.55 o                         
   3  19   0        691.68        754.55        81.25 o                         
   5  19   0        472.44        300.04        89.06 o                         
   7  19   0         72.73        -16.56       103.15 o                         
   9  19   0       1175.74        961.46       105.12 o                         
  11  19   0        366.77        469.27       111.72 o                         
  13  19   0       1505.97       1706.09       135.25 o                         
  15  19   0        467.60        451.36       157.12 o                         
   0  20   0        765.85       1039.99       221.27 o                         
   2  20   0         10.87         86.87       108.75 o                         
   4  20   0       1481.27       1352.41       121.24 o                         
   6  20   0         71.04         55.96       117.01 o                         
   8  20   0        522.77        590.74       129.56 o                         
  10  20   0         34.45        267.75       166.29 o                         
   1  21   0         27.53        103.30       159.51 o                         
   3  21   0       1355.91       1223.55       180.03 o                         
   5  21   0        580.09        679.77       182.40 o                         
 -33   1   1        508.77        448.98        91.87 o                         
 -31   1   1       1628.03       1627.20        99.92 o                         
 -29   1   1       1101.16        986.32        64.97 o                         
 -27   1   1       5425.47       5403.30       115.56 o                         
 -25   1   1       8686.95       8864.79       128.07 o                         
 -23   1   1         45.46         51.04        35.72 o                         
 -21   1   1       7849.71       8287.04       114.16 o                         
 -19   1   1       5154.73       4791.33        78.44 o                         
 -17   1   1       1852.02       2013.29        50.79 o                         
 -15   1   1       4275.32       3618.31        65.25 o                         
 -13   1   1         25.71        111.66        20.72 o                         
 -11   1   1       1379.75        678.58        30.00 o                         
  -9   1   1      50114.75      50267.66       460.97 o                         
  -7   1   1     107321.84      96895.98       789.18 o                         
  -5   1   1      42721.79      41558.16       342.77 o                         
  -3   1   1       2817.07       3153.66        31.90 o                         
   3   1   1      69416.63      69067.20       614.03 o                         
   5   1   1        887.56        606.54        18.31 o                         
   7   1   1      75660.43      69936.36       664.12 o                         
   9   1   1      11870.68      12191.12       128.51 o                         
  11   1   1       6934.13       5803.75        76.26 o                         
  13   1   1       4833.34       5032.90        78.30 o                         
  15   1   1       3946.16       4308.97        72.57 o                         
  17   1   1      15361.32      15534.19       177.64 o                         
  19   1   1         43.15         82.22        28.44 o                         
  21   1   1       4911.97       5216.24        89.91 o                         
  23   1   1       1682.83       1499.46        59.79 o                         
  25   1   1       3404.50       3269.06        85.90 o                         
  27   1   1       1838.83       1444.09        67.99 o                         
  29   1   1       1701.68       1551.34        83.71 o                         
  31   1   1        667.78        503.10        83.80 o                         
  33   1   1        913.43        753.39       128.61 o                         
 -32   2   1        133.47        163.61        83.17 o                         
 -30   2   1       8735.97       9160.95       154.71 o                         
 -28   2   1        298.01        385.49        58.14 o                         
 -26   2   1       1100.73       1237.41        76.85 o                         
 -24   2   1         39.91          1.20        39.90 o                         
 -22   2   1       5666.35       5254.69        95.24 o                         
 -20   2   1        270.82        284.52        35.87 o                         
 -18   2   1      60021.92      64574.30       609.68 o                         
 -16   2   1       8100.40       8565.55       112.46 o                         
 -14   2   1      11161.76       9825.09       132.86 o                         
 -12   2   1      10263.95      12437.05       137.12 o                         
 -10   2   1       7372.99       7411.72        80.15 o                         
  -8   2   1      29440.89      31649.66       270.58 o                         
  -4   2   1       4400.09       3692.03        55.66 o                         
   0   2   1      18135.71      19320.52       216.72 o                         
   2   2   1        805.86        556.36        13.32 o                         
   4   2   1       3344.22       2801.41        34.02 o                         
   6   2   1      50046.52      48611.23       403.36 o                         
   8   2   1      15513.10      16616.30       151.15 o                         
  10   2   1      16122.94      16010.00       165.01 o                         
  12   2   1       5311.46       6333.48        88.51 o                         
  14   2   1      14191.46      13047.28       148.69 o                         
  16   2   1      13883.54      13829.92       168.85 o                         
  18   2   1       3314.43       3030.79        71.14 o                         
  20   2   1        111.89        166.85        39.64 o                         
  22   2   1      20193.53      21570.16       247.30 o                         
  24   2   1       3438.85       3242.40       105.90 o                         
  26   2   1       3617.95       3304.58        93.62 o                         
  28   2   1        924.68       1287.81        76.30 o                         
  30   2   1         69.78         11.54        65.83 o                         
  32   2   1        293.80        192.13       118.48 o                         
 -33   3   1        567.83        663.55       105.37 o                         
 -31   3   1        146.57        170.96        70.79 o                         
 -29   3   1        536.67        382.97        59.75 o                         
 -27   3   1       4092.28       4119.41       101.47 o                         
 -25   3   1       3793.72       3665.64        88.73 o                         
 -23   3   1       6251.86       5870.24       104.26 o                         
 -21   3   1       5988.13       6023.18       106.27 o                         
 -19   3   1        766.27        835.56        46.35 o                         
 -17   3   1        709.38        848.33        46.49 o                         
 -15   3   1       7114.02       7135.06        98.72 o                         
 -13   3   1       8197.18       7564.55        88.68 o                         
 -11   3   1       5412.61       5164.59        65.48 o                         
  -9   3   1      81961.50      82320.63       679.69 o                         
  -7   3   1      13214.98      13556.10       125.96 o                         
  -5   3   1      95339.49     100652.03       840.05 o                         
  -3   3   1        212.46         20.99         9.18 o                         
  -1   3   1       4997.39       5283.28        66.15 o                         
   1   3   1      25475.36      25316.42       191.68 o                         
   3   3   1     273536.53     249743.86      6970.35 o                         
   5   3   1      26905.32      27526.66       235.36 o                         
   7   3   1       7304.24       6549.17        70.29 o                         
   9   3   1      15553.03      15099.35       142.23 o                         
  11   3   1       3691.24       5389.09        67.67 o                         
  13   3   1      26331.40      27043.65       270.41 o                         
  15   3   1      10072.07       8963.12       121.92 o                         
  17   3   1       4645.97       3888.85        76.46 o                         
  19   3   1       6021.71       5952.77       117.42 o                         
  21   3   1         31.35        -38.46        38.46 o                         
  23   3   1       1002.84       1579.35        72.97 o                         
  25   3   1       4656.40       4805.63       101.47 o                         
  27   3   1         16.13         44.40        52.99 o                         
  29   3   1       3948.05       4034.51       121.40 o                         
  31   3   1          8.84         17.27        77.99 o                         
 -32   4   1        977.10       1163.40       126.09 o                         
 -30   4   1         20.86        -64.40        64.40 o                         
 -28   4   1       1581.79       1548.82        73.93 o                         
 -26   4   1          3.99        -39.29        47.71 o                         
 -24   4   1       2028.30       2502.71        86.94 o                         
 -22   4   1        342.19        264.19        50.94 o                         
 -20   4   1       2894.13       2557.82        80.58 o                         
 -18   4   1        140.84        154.49        33.09 o                         
 -16   4   1       8426.83       8858.76       117.71 o                         
 -14   4   1        521.58        937.75        34.87 o                         
 -12   4   1      12995.15      15105.88       149.18 o                         
 -10   4   1       8208.00       9550.89       101.06 o                         
  -8   4   1        386.12        389.81        20.35 o                         
  -6   4   1        309.38        480.29        18.93 o                         
  -4   4   1      24028.26      20907.01       177.28 o                         
  -2   4   1      82499.58      76432.71       580.67 o                         
   0   4   1       4525.63       4260.42        44.25 o                         
   2   4   1     102399.70     100247.77       730.69 o                         
   4   4   1       9567.71       8263.88        79.87 o                         
   6   4   1      38834.63      43552.68       367.53 o                         
   8   4   1      10669.48      11253.21       111.83 o                         
  10   4   1       3069.50       2431.79        43.44 o                         
  12   4   1       1017.50       1215.07        37.01 o                         
  14   4   1          9.53          0.39        21.51 o                         
  16   4   1        637.92        776.01        40.26 o                         
  18   4   1        255.96        171.13        35.94 o                         
  20   4   1         42.97         21.28        37.21 o                         
  22   4   1       2193.16       2461.53        86.81 o                         
  24   4   1       5111.50       5071.31       121.44 o                         
  26   4   1         57.93        -10.09        59.85 o                         
  28   4   1         98.78         25.78        55.59 o                         
  30   4   1        765.51        581.29        85.60 o                         
  32   4   1        113.11        227.80        92.50 o                         
 -31   5   1        312.24        187.88        80.39 o                         
 -29   5   1        612.73        475.88        64.68 o                         
 -27   5   1        157.98         58.75        60.07 o                         
 -25   5   1       3850.69       3753.91       105.77 o                         
 -23   5   1       2281.42       2494.03        89.55 o                         
 -21   5   1         27.32         71.61        45.89 o                         
 -19   5   1        312.57        188.87        37.24 o                         
 -17   5   1       4507.34       4025.63        72.14 o                         
 -15   5   1       3619.15       3517.08        63.60 o                         
 -13   5   1       5571.52       6799.81        86.48 o                         
 -11   5   1        973.69        950.43        40.06 o                         
  -9   5   1       3539.66       4047.23        55.77 o                         
  -7   5   1       2090.78       2392.36        40.07 o                         
  -5   5   1      27393.99      28386.96       350.40 o                         
  -3   5   1       9484.43       7566.22        78.73 o                         
  -1   5   1        961.79        538.86        19.43 o                         
   1   5   1      41804.55      41891.86       328.24 o                         
   3   5   1       3262.52       2145.46        32.14 o                         
   5   5   1      48486.61      44181.95       360.11 o                         
   7   5   1       1706.28       1411.13        31.63 o                         
   9   5   1       1505.27       1354.66        35.47 o                         
  11   5   1      11847.14      12591.43       129.97 o                         
  13   5   1       5687.10       5037.57        72.11 o                         
  15   5   1         75.21        115.05        25.45 o                         
  17   5   1        648.53        482.24        39.08 o                         
  19   5   1       1268.10       1409.78        61.29 o                         
  21   5   1       2126.80       2189.00        76.22 o                         
  23   5   1        503.68        427.64        55.74 o                         
  25   5   1       1809.09       1998.81        98.08 o                         
  27   5   1       1546.16       1668.44        83.71 o                         
  29   5   1       1448.16       1645.05        80.84 o                         
  31   5   1       1890.43       1848.63       122.64 o                         
 -32   6   1         36.42        -87.89        98.75 o                         
 -30   6   1       2224.48       2407.37       116.88 o                         
 -28   6   1        468.82        253.67        75.02 o                         
 -26   6   1       2746.19       3102.54       112.20 o                         
 -24   6   1        343.12        280.96        60.60 o                         
 -22   6   1       6268.17       6442.80       119.59 o                         
 -20   6   1       2442.69       2332.25        78.30 o                         
 -18   6   1      19252.31      19866.91       204.80 o                         
 -16   6   1        974.28        592.94        35.27 o                         
 -14   6   1       7739.09       7839.76        95.65 o                         
 -12   6   1       7966.19       7162.04        86.79 o                         
 -10   6   1       3477.73       3886.97        58.60 o                         
  -8   6   1       6348.39       6998.45        80.22 o                         
  -6   6   1      43718.48      43118.46       386.60 o                         
  -4   6   1       9964.88       8893.10       101.64 o                         
  -2   6   1       8018.25       7351.49        72.97 o                         
   0   6   1       6978.06       5724.86        60.88 o                         
   2   6   1       3980.20       3676.81        46.41 o                         
   4   6   1      14993.50      18747.36       167.51 o                         
   6   6   1      20812.24      17401.96       158.33 o                         
   8   6   1      17587.19      17332.74       160.24 o                         
  10   6   1      19873.43      20877.61       190.25 o                         
  12   6   1       7330.33       7759.14        94.77 o                         
  14   6   1       3699.82       2898.47        59.31 o                         
  16   6   1        646.25        742.18        38.80 o                         
  18   6   1        316.25        257.73        38.78 o                         
  20   6   1        582.80        459.25        46.87 o                         
  22   6   1      19632.47      19805.81       253.43 o                         
  24   6   1        305.68        200.85        59.69 o                         
  26   6   1       2111.08       1898.82        89.60 o                         
  28   6   1         41.82         21.54        67.56 o                         
  30   6   1          2.05         75.76        88.88 o                         
 -31   7   1        193.09        148.97       139.45 o                         
 -29   7   1        889.23        713.26        85.40 o                         
 -27   7   1         43.23        114.46        74.26 o                         
 -25   7   1       2002.61       2476.20        99.44 o                         
 -23   7   1        179.27        231.24        51.81 o                         
 -21   7   1      10608.70      11093.21       161.65 o                         
 -19   7   1       9775.33       9290.28       135.98 o                         
 -17   7   1       7010.72       6881.00        97.37 o                         
 -15   7   1      24689.58      24345.04       227.29 o                         
 -13   7   1       1025.05       1178.67        45.86 o                         
 -11   7   1       3521.33       2851.30        54.21 o                         
  -9   7   1      26634.17      25697.71       228.80 o                         
  -7   7   1       1246.45       1234.65        41.86 o                         
  -5   7   1      54569.61      52733.31       494.41 o                         
  -3   7   1      15502.41      17341.83       148.14 o                         
  -1   7   1       2043.56       1685.42        34.01 o                         
   1   7   1      20637.03      18712.98       163.69 o                         
   3   7   1      11024.23      10478.83        99.10 o                         
   5   7   1       5640.67       4307.37        56.96 o                         
   7   7   1      26376.08      27006.36       236.77 o                         
   9   7   1        789.86        462.09        29.90 o                         
  11   7   1       2044.89       1624.89        44.42 o                         
  13   7   1       3560.15       3233.77        60.79 o                         
  15   7   1       1131.56       1128.93        43.89 o                         
  17   7   1       2335.57       2252.52        64.22 o                         
  19   7   1       5253.75       5389.35        95.65 o                         
  21   7   1       1375.96       1294.66        73.50 o                         
  23   7   1         51.25         41.09        52.16 o                         
  25   7   1       5255.32       5419.88       126.80 o                         
  27   7   1        938.55        890.40        79.95 o                         
  29   7   1       5743.51       6131.19       204.01 o                         
  31   7   1        928.03        956.12       146.06 o                         
 -30   8   1       3100.43       2996.08       151.94 o                         
 -28   8   1       1372.23       1480.90        95.72 o                         
 -26   8   1        888.99        716.47        73.70 o                         
 -24   8   1        132.31        234.09        57.74 o                         
 -22   8   1        382.48        193.19        51.63 o                         
 -20   8   1         12.17         -4.07        42.97 o                         
 -18   8   1      13519.82      13359.54       220.37 o                         
 -16   8   1        452.77        489.70        37.23 o                         
 -14   8   1      13287.16      13040.95       141.84 o                         
 -12   8   1       1099.34       1251.63        43.32 o                         
 -10   8   1         10.27         38.85        23.13 o                         
  -8   8   1       2348.52       2101.67        48.43 o                         
  -6   8   1         37.53         -0.57        19.93 o                         
  -4   8   1       2816.62       3112.49        49.32 o                         
  -2   8   1       2799.86       2612.43        44.98 o                         
   0   8   1      13483.50      14943.32       139.47 o                         
   2   8   1      14324.43      14716.32       137.91 o                         
   4   8   1      27565.33      27811.65       235.11 o                         
   6   8   1        555.24        419.86        24.98 o                         
   8   8   1       4936.74       6265.30        80.75 o                         
  10   8   1         58.73         29.48        22.80 o                         
  12   8   1        150.01         51.68        25.90 o                         
  14   8   1       2418.28       2658.89        62.19 o                         
  16   8   1      13660.00      13180.72       147.24 o                         
  18   8   1        120.97        111.54        38.21 o                         
  20   8   1       2981.60       2827.07        78.69 o                         
  22   8   1       1283.11       1177.73        65.01 o                         
  24   8   1          9.05         93.21        58.19 o                         
  26   8   1        190.26        258.44        63.91 o                         
  28   8   1       4643.03       5015.96       161.84 o                         
  30   8   1        278.17        150.58       104.60 o                         
 -29   9   1       1872.84       1949.91       121.16 o                         
 -27   9   1         26.96        149.15        79.35 o                         
 -25   9   1       3500.21       3640.90       116.84 o                         
 -23   9   1       5565.04       5581.16       119.11 o                         
 -21   9   1        337.47        434.94        50.97 o                         
 -19   9   1       6925.21       7000.45       125.28 o                         
 -17   9   1       6627.79       6082.65       101.27 o                         
 -15   9   1       2115.92       1987.43        63.84 o                         
 -13   9   1       9343.20       9684.97       122.36 o                         
 -11   9   1          4.47         -6.42        25.36 o                         
  -9   9   1      13264.01      13714.10       142.69 o                         
  -7   9   1        615.60        466.86        29.15 o                         
  -5   9   1        915.22        588.09        29.16 o                         
  -3   9   1       5124.86       4521.53        63.01 o                         
  -1   9   1        725.67        701.79        30.90 o                         
   1   9   1      17469.59      18094.95       166.56 o                         
   3   9   1         25.13         -0.48        21.23 o                         
   5   9   1      14386.94      14883.27       142.98 o                         
   7   9   1        420.69        475.98        28.84 o                         
   9   9   1       2162.08       1744.32        49.36 o                         
  11   9   1       4292.76       4587.63        74.76 o                         
  13   9   1         97.64         98.52        30.52 o                         
  15   9   1        155.96        190.59        35.09 o                         
  17   9   1        295.72        336.39        41.38 o                         
  19   9   1       1773.33       1718.78        65.64 o                         
  21   9   1         76.34         72.71        44.85 o                         
  23   9   1       2291.42       2241.40        85.32 o                         
  25   9   1        184.53        306.92        65.97 o                         
  27   9   1        405.05        540.87       102.08 o                         
  29   9   1        214.64        448.26       114.68 o                         
 -28  10   1       1481.88       1476.02       108.20 o                         
 -26  10   1        912.79        976.52        87.08 o                         
 -24  10   1       2259.72       1748.99        78.53 o                         
 -22  10   1       3407.42       4069.19       101.38 o                         
 -20  10   1       1517.46       1646.29        68.25 o                         
 -18  10   1       5563.84       5293.38       106.02 o                         
 -16  10   1        403.29        704.66        45.61 o                         
 -14  10   1       2489.04       2403.33        65.73 o                         
 -12  10   1       6131.37       6818.25        98.17 o                         
 -10  10   1        797.25        937.62        41.66 o                         
  -8  10   1         19.91         17.26        26.05 o                         
  -6  10   1      22934.42      24961.69       250.45 o                         
  -4  10   1          0.27        -22.11        22.11 o                         
  -2  10   1      22526.16      23171.73       208.27 o                         
   0  10   1        151.62         89.94        25.13 o                         
   2  10   1        869.53        965.41        37.40 o                         
   4  10   1       7707.39       8096.46        96.57 o                         
   6  10   1       1127.31       1001.31        39.04 o                         
   8  10   1       9151.79       9311.19       112.44 o                         
  10  10   1      15276.74      14764.79       156.40 o                         
  12  10   1       4768.78       4173.86        86.75 o                         
  14  10   1       7148.70       7716.01       108.98 o                         
  16  10   1         43.71        -20.75        38.83 o                         
  18  10   1       2308.49       2500.46        76.06 o                         
  20  10   1       2871.59       2913.62        86.09 o                         
  22  10   1      13832.95      14149.05       182.37 o                         
  24  10   1       1125.81       1006.81        74.95 o                         
  26  10   1      11264.56      12090.60       224.78 o                         
  28  10   1         33.41        119.87        98.47 o                         
 -27  11   1       2737.30       2792.07       123.21 o                         
 -25  11   1       1844.23       1745.84        91.83 o                         
 -23  11   1       2263.70       2004.87        84.87 o                         
 -21  11   1       8176.34       7631.48       129.37 o                         
 -19  11   1        368.89        354.85        48.97 o                         
 -17  11   1       3330.99       3156.38        94.93 o                         
 -15  11   1       3187.87       2775.63        79.45 o                         
 -13  11   1       1809.21       1954.30        68.26 o                         
 -11  11   1       8955.53       8785.85       115.45 o                         
  -9  11   1      11883.69      12405.17       148.81 o                         
  -7  11   1        276.38        181.95        29.84 o                         
  -5  11   1      11496.59      11434.95       124.31 o                         
  -3  11   1       6486.87       6114.41        85.42 o                         
  -1  11   1          7.64         35.20        26.69 o                         
   1  11   1      19777.62      20462.37       206.68 o                         
   3  11   1      15553.38      15235.45       153.87 o                         
   5  11   1       3956.95       3571.49        67.39 o                         
   7  11   1       7199.95       6499.39        90.55 o                         
   9  11   1       5403.94       5124.43        82.14 o                         
  11  11   1         15.51         88.33        31.80 o                         
  13  11   1        750.31        440.02        43.32 o                         
  15  11   1       1696.42       1671.39        63.11 o                         
  17  11   1       1849.80       2072.64        70.78 o                         
  19  11   1       9343.94       9747.61       139.61 o                         
  21  11   1        121.12        200.47        54.00 o                         
  23  11   1       1338.37       1374.02        70.98 o                         
  25  11   1       7490.53       7702.34       196.52 o                         
  27  11   1         12.52       -112.23       129.42 o                         
 -26  12   1        168.00         21.90        82.83 o                         
 -24  12   1        692.29        716.30        75.02 o                         
 -22  12   1        408.64        187.71        60.34 o                         
 -20  12   1          5.84        -51.33        56.49 o                         
 -18  12   1        541.03        465.70        54.23 o                         
 -16  12   1        689.46        508.76        53.26 o                         
 -14  12   1       3201.32       2714.79        83.96 o                         
 -12  12   1         85.47        109.54        43.40 o                         
 -10  12   1       4990.80       4935.31        93.18 o                         
  -8  12   1       6243.31       6648.67        95.96 o                         
  -6  12   1        852.55        656.85        38.69 o                         
  -4  12   1          8.89         -7.07        33.98 o                         
  -2  12   1       1510.88       1459.72        66.46 o                         
   0  12   1       3207.59       3381.29        77.13 o                         
   2  12   1        784.83        599.25        42.95 o                         
   4  12   1       7858.94       8078.87       111.46 o                         
   6  12   1      12784.23      13416.60       152.13 o                         
   8  12   1       1163.25       1030.15        46.72 o                         
  10  12   1        292.21        343.48        43.88 o                         
  12  12   1        205.30        119.67        37.09 o                         
  14  12   1        782.08        800.08        48.65 o                         
  16  12   1        115.02        169.32        47.23 o                         
  18  12   1       1336.49       1409.69        68.75 o                         
  20  12   1       1625.94       1927.90        75.75 o                         
  22  12   1       4336.89       4188.53       111.39 o                         
  24  12   1        184.98        195.43        80.68 o                         
  26  12   1        995.43       1151.03       101.19 o                         
 -25  13   1         64.51         70.17        93.11 o                         
 -23  13   1         36.75        -35.75        92.24 o                         
 -21  13   1         73.40         17.98        63.66 o                         
 -19  13   1         13.44         -6.30        54.87 o                         
 -17  13   1       1145.17       1030.53        69.39 o                         
 -15  13   1          5.61        -32.95        53.53 o                         
 -13  13   1       1919.49       2308.40        71.18 o                         
 -11  13   1       3555.94       3684.49        79.93 o                         
  -9  13   1       3326.21       3057.96        76.47 o                         
  -7  13   1      22177.89      22226.22       376.24 o                         
  -5  13   1        350.30        234.53        38.74 o                         
  -3  13   1       2769.02       2539.24        68.15 o                         
  -1  13   1        154.87        147.07        35.94 o                         
   1  13   1       7657.90       7734.78       129.18 o                         
   3  13   1       5052.15       5008.47        89.31 o                         
   5  13   1       1057.25        968.30        52.46 o                         
   7  13   1       6192.07       5699.29       116.31 o                         
   9  13   1       3704.31       3427.57        77.81 o                         
  11  13   1       3961.98       3980.86        89.48 o                         
  13  13   1       1550.91       1329.67        58.66 o                         
  15  13   1        507.31        407.39        51.83 o                         
  17  13   1         62.02        163.94        58.20 o                         
  19  13   1       1929.49       2219.18        84.85 o                         
  21  13   1        264.73        324.20        67.26 o                         
  23  13   1       1906.87       1686.38        89.94 o                         
  25  13   1       1212.56       1213.30       152.20 o                         
 -24  14   1         16.17        159.67        89.26 o                         
 -22  14   1        406.71        359.32        89.61 o                         
 -20  14   1         58.83        -52.66        62.52 o                         
 -18  14   1       5793.23       6203.27       122.80 o                         
 -16  14   1          1.46        -49.81        49.81 o                         
 -14  14   1        137.87         52.81        49.08 o                         
 -12  14   1        237.02        183.67        51.23 o                         
 -10  14   1         70.16          8.63        42.24 o                         
  -8  14   1       1610.04       1395.04        60.42 o                         
  -6  14   1        572.65        516.91        48.65 o                         
  -4  14   1        882.20       1041.09        54.26 o                         
  -2  14   1         62.68         -4.76        41.97 o                         
   0  14   1        389.64        382.29        45.37 o                         
   2  14   1        571.21        591.15        46.37 o                         
   4  14   1       3188.76       3003.08        95.89 o                         
   6  14   1       1207.32       1134.17        56.78 o                         
   8  14   1       3180.67       3156.05        88.50 o                         
  10  14   1      12617.32      12541.15       160.99 o                         
  12  14   1        998.72       1120.98        56.64 o                         
  14  14   1      12905.09      12963.73       168.99 o                         
  16  14   1          8.82         44.77        54.02 o                         
  18  14   1       1186.24       1115.42        71.81 o                         
  20  14   1         89.92        171.11        63.80 o                         
  22  14   1       1701.90       1580.39        93.46 o                         
  24  14   1          7.71        100.93       126.70 o                         
 -23  15   1        458.33        469.04       103.64 o                         
 -21  15   1       1643.89       1609.78        97.35 o                         
 -19  15   1         93.36        -69.54        76.24 o                         
 -17  15   1        150.20         44.52        58.75 o                         
 -15  15   1       2332.63       2292.82        79.95 o                         
 -13  15   1          3.21          2.22        49.36 o                         
 -11  15   1        720.11        707.90        55.00 o                         
  -9  15   1       6222.89       6883.30       115.69 o                         
  -7  15   1         73.60        101.35        46.23 o                         
  -5  15   1        208.14        164.05        49.23 o                         
  -3  15   1         97.64          0.83        42.09 o                         
  -1  15   1        234.71        105.66        52.44 o                         
   1  15   1        303.77        199.88        46.20 o                         
   3  15   1         14.51        -43.00        43.00 o                         
   5  15   1       2863.73       2874.26        92.41 o                         
   7  15   1         31.35         -9.87        46.37 o                         
   9  15   1       1553.06       1748.67        70.96 o                         
  11  15   1       2338.84       2282.32        83.80 o                         
  13  15   1       8052.12       8455.84       131.15 o                         
  15  15   1        888.66        915.57        62.86 o                         
  17  15   1       2642.81       2681.00       114.19 o                         
  19  15   1       1085.06       1216.89        83.44 o                         
  21  15   1       1416.16       1673.58       100.67 o                         
  23  15   1          7.56         70.66       103.16 o                         
 -22  16   1        202.11         89.66       114.34 o                         
 -20  16   1          2.20        -14.48        90.94 o                         
 -18  16   1        930.98        864.30       108.07 o                         
 -16  16   1       1460.04       1838.31        81.15 o                         
 -14  16   1       4120.38       3909.54       106.57 o                         
 -12  16   1       2953.36       3327.52        98.57 o                         
 -10  16   1        111.05         56.49        54.15 o                         
  -8  16   1        858.87        873.77        60.93 o                         
  -6  16   1       2675.22       2798.05        94.55 o                         
  -4  16   1       2279.01       2118.05        74.25 o                         
  -2  16   1      15282.25      14851.83       208.91 o                         
   0  16   1       1186.06       1118.38        62.62 o                         
   2  16   1        310.27        267.60        50.67 o                         
   4  16   1       2654.68       2687.61        84.09 o                         
   6  16   1        206.12        217.49        55.58 o                         
   8  16   1       2706.53       3153.77        95.78 o                         
  10  16   1       2611.83       2277.76        81.53 o                         
  12  16   1       1508.66       1435.96        72.24 o                         
  14  16   1       1233.94       1017.58        73.08 o                         
  16  16   1       2496.12       2376.40       107.73 o                         
  18  16   1        105.79         98.88        98.90 o                         
  20  16   1        540.59        384.85        91.99 o                         
 -19  17   1       1411.99       1358.52       108.07 o                         
 -17  17   1         61.13        116.24        85.40 o                         
 -15  17   1       1060.60       1123.77        89.24 o                         
 -13  17   1        622.01        634.69        74.72 o                         
 -11  17   1        317.54        300.55        65.07 o                         
  -9  17   1        813.55        655.40        65.04 o                         
  -7  17   1        416.38        340.43        65.47 o                         
  -5  17   1       4864.89       4970.88       142.53 o                         
  -3  17   1        494.92        359.93        58.63 o                         
  -1  17   1       3839.19       3594.51       106.36 o                         
   1  17   1        493.78        303.17        54.17 o                         
   3  17   1       1318.90       1410.66        68.38 o                         
   5  17   1       1854.45       1942.03       101.65 o                         
   7  17   1       2384.02       2289.05        83.88 o                         
   9  17   1       2050.46       1689.17        79.01 o                         
  11  17   1       2113.10       2121.55        87.01 o                         
  13  17   1       1023.99       1174.44        84.33 o                         
  15  17   1        867.35        915.11        95.33 o                         
  17  17   1         90.12         95.93        98.59 o                         
  19  17   1        154.78        -42.31       124.37 o                         
 -18  18   1        679.60        483.88       177.81 o                         
 -16  18   1          0.10         10.20       105.70 o                         
 -14  18   1       2793.23       2632.21       126.30 o                         
 -12  18   1        647.05        534.54        96.86 o                         
 -10  18   1        223.50        262.08        85.86 o                         
  -8  18   1       1806.73       1426.90        79.73 o                         
  -6  18   1         41.76        121.37        63.79 o                         
  -4  18   1        635.42        535.72        66.63 o                         
  -2  18   1       2798.53       3269.18       101.20 o                         
   0  18   1       1659.76       1371.70        73.17 o                         
   2  18   1        595.84        575.06        65.84 o                         
   4  18   1        255.92        101.67        61.48 o                         
   6  18   1       1028.60        754.81        71.80 o                         
   8  18   1        759.19        727.47        75.49 o                         
  10  18   1       1366.53       1392.83       110.83 o                         
  12  18   1       1513.48       1739.62       109.14 o                         
  14  18   1        542.87        651.75       114.69 o                         
  16  18   1        152.95        128.32       114.10 o                         
 -15  19   1       3176.63       2927.29       207.26 o                         
 -13  19   1        547.14        442.51       118.13 o                         
 -11  19   1        911.32        939.17       109.09 o                         
  -9  19   1        216.94        161.53        93.90 o                         
  -7  19   1       1156.63       1211.51       102.98 o                         
  -5  19   1        144.53         24.03        82.11 o                         
  -3  19   1       5142.93       5352.01       146.40 o                         
  -1  19   1       1383.61       1397.62        85.71 o                         
   1  19   1       6094.07       6805.91       172.87 o                         
   3  19   1       5132.04       5162.07       174.89 o                         
   5  19   1        433.31        399.85        91.23 o                         
   7  19   1       1013.85        865.45        99.68 o                         
   9  19   1        124.16        168.85       102.89 o                         
  11  19   1       1545.07       1739.81       172.89 o                         
  13  19   1       3582.24       3052.50       174.30 o                         
 -10  20   1          0.96       -189.85       190.69 o                         
  -8  20   1       3199.48       3117.18       173.18 o                         
  -6  20   1       1040.75        919.54       160.83 o                         
  -4  20   1        773.62        830.23       141.80 o                         
  -2  20   1       1449.63       1611.64       123.52 o                         
   0  20   1       5009.28       5565.88       291.41 o                         
   2  20   1        292.70        398.27       110.48 o                         
   4  20   1       3540.70       4030.33       185.73 o                         
   6  20   1        845.65        905.50       120.36 o                         
   8  20   1       1394.76       1415.15       156.10 o                         
  10  20   1        966.61        852.09       168.67 o                         
  -5  21   1        798.82        820.90       183.76 o                         
  -3  21   1       2268.24       2784.42       193.51 o                         
  -1  21   1        159.59        372.34       161.54 o                         
   1  21   1        342.48        343.73       165.69 o                         
   3  21   1        241.43         94.27       173.03 o                         
   5  21   1        180.80        333.91       222.77 o                         
 -32   0   2       9658.21      10110.78       256.45 o                         
 -30   0   2       5527.71       6497.35       228.40 o                         
 -28   0   2        639.73        627.16        77.36 o                         
 -26   0   2        210.56        138.48        63.85 o                         
 -24   0   2      16712.26      17312.95       298.03 o                         
 -22   0   2       1156.10       1237.43        75.03 o                         
 -20   0   2      16386.17      15712.78       261.49 o                         
 -18   0   2      28329.96      28724.72       377.56 o                         
 -16   0   2      14833.72      15386.04       219.84 o                         
 -14   0   2      51213.97      59006.96       707.70 o                         
 -12   0   2        186.00        103.54        22.47 o                         
 -10   0   2         32.41         34.48        16.87 o                         
  -8   0   2     154770.34     151833.84      1739.89 o                         
  -6   0   2      41488.88      55098.41       699.36 o                         
   6   0   2     244343.08     216852.73      4284.21 o                         
   8   0   2         96.78         84.78        29.40 o                         
  10   0   2        163.30         76.31        49.42 o                         
  12   0   2       2967.60       2947.28        86.96 o                         
  14   0   2       9941.80       9903.04       169.45 o                         
  16   0   2      26642.27      27464.10       360.29 o                         
  18   0   2       2232.99       2238.86        81.44 o                         
  20   0   2      26909.38      27769.07       413.09 o                         
  22   0   2       1270.19       1172.40        78.95 o                         
  24   0   2      14636.12      13564.10       234.43 o                         
  26   0   2       3676.16       2953.20       126.04 o                         
  28   0   2       1981.97       1873.58       112.93 o                         
  30   0   2         21.91         -2.85       113.60 o                         
  32   0   2       1536.96       1381.49       144.87 o                         
 -33   1   2        514.93        880.11        95.16 o                         
 -31   1   2          2.33         -4.80        67.11 o                         
 -29   1   2       3222.01       3251.05        99.57 o                         
 -27   1   2       7494.05       8435.83       132.86 o                         
 -25   1   2       1189.72       1045.99        52.95 o                         
 -23   1   2        161.97         72.19        35.96 o                         
 -21   1   2       1920.92       2044.25        60.25 o                         
 -19   1   2        929.23       1004.45        41.41 o                         
 -17   1   2      14391.56      13886.24       145.83 o                         
 -15   1   2      63107.54      61808.64       548.18 o                         
 -13   1   2       1471.91       1784.39        42.98 o                         
 -11   1   2       9518.25      10010.16       111.74 o                         
  -9   1   2       5967.45       8530.74        99.51 o                         
  -7   1   2       5857.12      10464.62        97.69 o                         
  -3   1   2      42969.20      44267.75       398.50 o                         
   1   1   2      73174.82      74523.57      1476.34 o                         
   3   1   2       1036.79       1189.27        19.32 o                         
   5   1   2     100580.05      90518.54       850.22 o                         
   7   1   2      55218.29      57741.43       523.65 o                         
   9   1   2      27491.44      25067.53       241.85 o                         
  11   1   2       6034.77       7064.04        88.16 o                         
  13   1   2      47070.91      49420.43       490.20 o                         
  15   1   2       6176.39       5871.31        87.55 o                         
  17   1   2      24661.79      23671.18       249.92 o                         
  19   1   2       9000.16       8293.55       113.60 o                         
  21   1   2       1021.93       1086.02        48.61 o                         
  23   1   2       3062.85       3247.80        81.10 o                         
  25   1   2        215.14        256.62        45.84 o                         
  27   1   2       2448.87       2180.29        83.91 o                         
  29   1   2       1366.13       1668.27        78.75 o                         
  31   1   2          4.15        -22.86        94.98 o                         
 -32   2   2          5.91        -72.04       111.73 o                         
 -30   2   2        152.47        210.26        62.87 o                         
 -28   2   2       2091.04       1960.76        75.76 o                         
 -26   2   2       3374.65       3709.07        92.57 o                         
 -24   2   2         70.26         -5.56        37.64 o                         
 -22   2   2        568.00        624.13        45.82 o                         
 -20   2   2       5916.68       5947.41        98.05 o                         
 -18   2   2       5150.71       6552.68        99.79 o                         
 -16   2   2         59.03         57.75        25.17 o                         
 -14   2   2       4804.78       4460.21        74.37 o                         
 -12   2   2       2861.63       3070.35        53.04 o                         
 -10   2   2        545.48       1700.18        33.62 o                         
  -8   2   2       2387.02       5145.77        61.56 o                         
  -2   2   2       3779.19       4589.95        54.52 o                         
   0   2   2      17906.34      21005.59       176.73 o                         
   2   2   2      19279.52      19086.48       154.88 o                         
   4   2   2        658.70         91.33        10.79 o                         
   6   2   2        121.18        306.51        15.29 o                         
   8   2   2       6314.11       7113.05        83.08 o                         
  10   2   2       5941.99       6200.07        83.23 o                         
  12   2   2       5258.86       4167.67        65.60 o                         
  14   2   2       3857.64       5409.65        81.48 o                         
  16   2   2       1191.39       1627.79        55.11 o                         
  18   2   2       5329.24       5261.01        91.78 o                         
  20   2   2        501.30        560.22        44.65 o                         
  22   2   2       1949.84       1845.22        71.13 o                         
  24   2   2        116.23        166.15        42.57 o                         
  26   2   2        278.40        149.06        50.56 o                         
  28   2   2       3103.82       3343.51       103.32 o                         
  30   2   2        842.18        736.95        75.67 o                         
  32   2   2          0.33        -82.78        89.76 o                         
 -33   3   2       1291.06        994.68        99.01 o                         
 -31   3   2       1016.58        907.48        83.37 o                         
 -29   3   2       1667.87       1671.38        76.50 o                         
 -27   3   2       1951.56       1721.21        71.79 o                         
 -25   3   2       6361.21       6548.56       115.70 o                         
 -23   3   2        136.70        124.26        40.32 o                         
 -21   3   2        163.13        123.10        38.13 o                         
 -19   3   2       6364.37       5565.69       105.01 o                         
 -17   3   2      20094.64      19058.56       219.53 o                         
 -15   3   2      10897.87      11456.68       136.27 o                         
 -13   3   2       8763.42       9546.46       104.38 o                         
 -11   3   2      66181.96      68966.66       576.08 o                         
  -9   3   2      20459.62      19159.57       173.98 o                         
  -7   3   2     174345.27     184177.64      1633.31 o                         
  -5   3   2      51076.73      47358.00       475.04 o                         
  -3   3   2      96967.20      83099.79       627.13 o                         
  -1   3   2      17057.30      17261.69       138.89 o                         
   1   3   2       7352.83       6674.36        67.52 o                         
   3   3   2     165849.27     161272.33      1707.41 o                         
   5   3   2      25273.00      23692.50       204.86 o                         
   7   3   2       1773.29       1994.95        33.37 o                         
   9   3   2      11382.67      13416.24       129.20 o                         
  11   3   2      10129.81       9267.35       109.92 o                         
  13   3   2       4582.29       4741.67        74.26 o                         
  15   3   2       4896.64       5380.15        89.00 o                         
  17   3   2         47.96         42.14        29.92 o                         
  19   3   2         88.79        149.54        38.80 o                         
  21   3   2       2134.90       2142.05        77.45 o                         
  23   3   2      16279.22      16300.07       205.65 o                         
  25   3   2       5194.66       5076.58       104.56 o                         
  27   3   2          3.84         36.17        52.45 o                         
  29   3   2        522.75        523.20        76.99 o                         
  31   3   2        274.36        309.81        93.05 o                         
 -32   4   2       3935.27       4376.45       148.30 o                         
 -30   4   2         16.93        -33.17        76.56 o                         
 -28   4   2         64.43         33.10        53.58 o                         
 -26   4   2       3556.14       3612.30        93.49 o                         
 -24   4   2      17453.03      18015.31       223.29 o                         
 -22   4   2       1672.04       1501.75        73.40 o                         
 -20   4   2       1483.88       1371.34        83.45 o                         
 -18   4   2      14418.65      14645.30       174.10 o                         
 -16   4   2       2893.10       2946.73        58.64 o                         
 -14   4   2      38299.99      37302.50       330.48 o                         
 -12   4   2      17729.39      18436.46       175.82 o                         
 -10   4   2      47139.83      46908.84       383.79 o                         
  -8   4   2     191313.27     175791.38      1370.77 o                         
  -6   4   2       9928.83      11865.09       109.19 o                         
  -4   4   2      82818.45      72452.60       560.22 o                         
  -2   4   2      49812.61      48309.59       372.42 o                         
   0   4   2       1629.92       1136.64        23.25 o                         
   2   4   2      29112.11      29247.74       230.98 o                         
   4   4   2      65622.50      65192.29       517.39 o                         
   6   4   2        446.50        370.85        18.41 o                         
   8   4   2      37009.97      34352.04       297.18 o                         
  10   4   2      30226.44      33960.47       297.41 o                         
  12   4   2        212.03         95.19        21.55 o                         
  14   4   2       4599.09       4264.26        73.29 o                         
  16   4   2      10283.27      10715.85       143.24 o                         
  18   4   2        362.61        439.73        40.12 o                         
  20   4   2      10770.41      11458.91       165.06 o                         
  22   4   2        108.55        142.95        47.80 o                         
  24   4   2        203.28        200.97        50.55 o                         
  26   4   2       1207.04       1031.21        68.17 o                         
  28   4   2       2090.37       2047.85        83.70 o                         
  30   4   2       1257.68       1169.07        85.83 o                         
  32   4   2       5409.01       5904.91       316.01 o                         
 -31   5   2       2047.09       1862.90       109.12 o                         
 -29   5   2         14.90        -63.13        63.78 o                         
 -27   5   2       5871.66       6669.69       128.78 o                         
 -25   5   2        736.85        757.08        60.03 o                         
 -23   5   2       1479.13       1309.60        69.31 o                         
 -21   5   2        472.61        612.62        51.76 o                         
 -19   5   2       3162.18       3744.92        89.25 o                         
 -17   5   2       4604.30       4335.01        74.71 o                         
 -15   5   2      20222.24      21176.91       205.47 o                         
 -13   5   2       5754.19       5978.69        76.87 o                         
 -11   5   2      71966.59      76000.58       611.75 o                         
  -9   5   2      17853.62      15124.92       140.93 o                         
  -7   5   2      53931.34      58282.20       469.94 o                         
  -5   5   2      14682.78      15861.15       156.15 o                         
  -3   5   2       4746.09       6727.26        68.27 o                         
  -1   5   2       5397.78       5428.57        57.84 o                         
   1   5   2      55977.84      52705.79       394.16 o                         
   3   5   2        664.84        726.44        21.39 o                         
   5   5   2         21.75        102.90        13.76 o                         
   7   5   2      15134.06      17154.20       160.33 o                         
   9   5   2       2212.20       1409.20        35.43 o                         
  11   5   2      62270.35      58483.13       497.95 o                         
  13   5   2       9239.45       8817.27       103.41 o                         
  15   5   2       6326.02       6070.05        88.22 o                         
  17   5   2       4833.72       3896.01        85.12 o                         
  19   5   2      10076.60      10723.65       155.65 o                         
  21   5   2       4073.04       4421.10       126.41 o                         
  23   5   2       2235.12       2311.78        87.24 o                         
  25   5   2       1058.61        990.01        67.32 o                         
  27   5   2       1022.98       1221.04        76.90 o                         
  29   5   2       1089.02       1220.67        80.43 o                         
  31   5   2         80.07         99.55       100.38 o                         
 -32   6   2          4.19        -91.90        91.90 o                         
 -30   6   2       1689.03       1381.72        83.81 o                         
 -28   6   2       1478.34       1395.68        78.49 o                         
 -26   6   2       6443.84       6790.81       180.81 o                         
 -24   6   2        391.86        413.24        64.13 o                         
 -22   6   2        104.68        141.61        45.27 o                         
 -20   6   2        211.06        113.59        38.30 o                         
 -18   6   2       2517.11       2848.78        66.70 o                         
 -16   6   2      11934.61      12159.34       132.25 o                         
 -14   6   2         72.13        124.78        24.78 o                         
 -12   6   2       1219.53       1121.81        38.15 o                         
 -10   6   2      42784.26      45037.77       375.24 o                         
  -8   6   2      45205.54      48958.46       402.98 o                         
  -6   6   2      21426.50      25346.61       217.10 o                         
  -4   6   2       3480.11       2644.40        40.85 o                         
  -2   6   2        745.33        760.43        24.65 o                         
   0   6   2        582.56        371.44        17.84 o                         
   2   6   2      29978.79      32135.42       259.85 o                         
   4   6   2        154.26        312.74        17.72 o                         
   6   6   2       9032.24       8765.06        91.85 o                         
   8   6   2         59.01         12.68        16.38 o                         
  10   6   2         16.69        -13.45        18.90 o                         
  12   6   2       1386.20       2284.72        50.54 o                         
  14   6   2         11.61         55.05        24.38 o                         
  16   6   2        137.52         94.92        30.32 o                         
  18   6   2        103.92        168.56        38.90 o                         
  20   6   2        903.60        825.51        54.37 o                         
  22   6   2       1949.62       2217.18        84.23 o                         
  24   6   2        192.82        178.50        53.52 o                         
  26   6   2       1242.06       1433.69        83.59 o                         
  28   6   2        629.89        654.09        92.22 o                         
  30   6   2          4.92        -94.42        94.42 o                         
 -31   7   2       3123.16       3361.02       233.77 o                         
 -29   7   2        893.66       1067.20        84.94 o                         
 -27   7   2         32.69        -53.99        62.78 o                         
 -25   7   2        132.99        178.57        63.62 o                         
 -23   7   2       6668.47       6853.90       124.64 o                         
 -21   7   2       2940.18       2754.50        79.33 o                         
 -19   7   2       2234.00       2569.28        71.63 o                         
 -17   7   2        779.61        625.12        40.14 o                         
 -15   7   2       1685.20       1522.52        50.13 o                         
 -13   7   2       1015.75        972.00        37.41 o                         
 -11   7   2        813.42        812.83        33.64 o                         
  -9   7   2       1829.96       2766.70        51.24 o                         
  -7   7   2       1715.63       1215.83        35.38 o                         
  -5   7   2      41454.43      42372.99       340.84 o                         
  -3   7   2        719.73        737.78        26.63 o                         
  -1   7   2      25104.59      25462.56       213.75 o                         
   1   7   2        142.73        304.68        20.12 o                         
   3   7   2       9600.79      11040.65       111.03 o                         
   5   7   2        424.10        543.60        23.87 o                         
   7   7   2       3452.78       3483.22        55.19 o                         
   9   7   2       8017.17       8527.76        96.26 o                         
  11   7   2         66.71        120.89        22.82 o                         
  13   7   2       2672.02       1877.69        49.55 o                         
  15   7   2       9330.15       8502.24       114.63 o                         
  17   7   2         50.41        -31.06        31.06 o                         
  19   7   2       3196.77       3252.53        90.31 o                         
  21   7   2        435.76        512.90        52.85 o                         
  23   7   2       2477.54       2696.40        97.15 o                         
  25   7   2       2219.34       2122.97        87.37 o                         
  27   7   2        313.67        268.89        73.05 o                         
  29   7   2        298.13        347.53       124.64 o                         
 -30   8   2        416.29        567.72        96.30 o                         
 -28   8   2         14.07        181.17        79.20 o                         
 -26   8   2         12.70        -70.78        70.78 o                         
 -24   8   2      16111.78      15917.08       207.41 o                         
 -22   8   2         54.88         50.41        46.02 o                         
 -20   8   2       7308.46       7430.36       117.85 o                         
 -18   8   2       2507.99       2222.49        69.17 o                         
 -16   8   2        804.02        688.06        40.85 o                         
 -14   8   2        397.28        374.12        33.49 o                         
 -12   8   2      12043.82      12227.93       131.80 o                         
 -10   8   2      13765.09      13864.98       141.70 o                         
  -8   8   2      61578.65      62074.11       510.41 o                         
  -6   8   2       6415.55       7909.31        88.54 o                         
  -4   8   2      11642.46      10865.51       109.72 o                         
  -2   8   2      14075.00      15325.31       137.21 o                         
   0   8   2       8032.73      11006.28       110.23 o                         
   2   8   2      23406.97      23162.39       200.91 o                         
   4   8   2      22265.64      24113.54       207.66 o                         
   6   8   2         24.22          9.75        19.38 o                         
   8   8   2       2425.20       2374.57        49.34 o                         
  10   8   2       3170.25       2519.68        53.62 o                         
  12   8   2        293.34        108.85        26.28 o                         
  14   8   2       8674.84       9058.97       113.91 o                         
  16   8   2       8054.40       7082.28       101.10 o                         
  18   8   2        900.80        683.06        44.18 o                         
  20   8   2       4049.39       4141.62        98.13 o                         
  22   8   2        423.32        346.49        52.58 o                         
  24   8   2       3827.02       3995.62       120.22 o                         
  26   8   2       1061.01        992.36        82.09 o                         
  28   8   2       1673.18       1456.79       102.20 o                         
  30   8   2        640.82        619.11       203.13 o                         
 -29   9   2       1030.54       1165.58       134.02 o                         
 -27   9   2       6589.49       6439.60       150.75 o                         
 -25   9   2        565.27        463.42        79.03 o                         
 -23   9   2      11553.48      12731.88       163.37 o                         
 -21   9   2       3213.04       3004.86        88.91 o                         
 -19   9   2          4.22        -24.82        41.29 o                         
 -17   9   2       1319.98       1317.46        54.92 o                         
 -15   9   2       7044.92       6293.34        94.75 o                         
 -13   9   2        231.99        251.57        33.55 o                         
 -11   9   2       9769.62       8939.30       108.29 o                         
  -9   9   2         94.10          1.17        24.17 o                         
  -7   9   2       6783.77       7692.11        97.47 o                         
  -5   9   2      48647.97      51129.88       412.70 o                         
  -3   9   2      15503.67      13571.54       128.48 o                         
  -1   9   2        281.08        406.16        25.62 o                         
   1   9   2       2632.92       2649.52        52.19 o                         
   3   9   2      10186.71      10194.87       108.42 o                         
   5   9   2       6335.43       5625.89        73.30 o                         
   7   9   2      19354.12      18240.90       169.57 o                         
   9   9   2        571.61        534.50        30.57 o                         
  11   9   2       7822.22       8556.11       105.50 o                         
  13   9   2       9428.47       9711.42       133.28 o                         
  15   9   2       1128.80       1069.11        47.03 o                         
  17   9   2       2740.64       2946.14        74.60 o                         
  19   9   2        324.39        243.88        45.28 o                         
  21   9   2        148.32        115.41        47.27 o                         
  23   9   2       8878.53       9517.98       155.60 o                         
  25   9   2       3141.72       3548.10       128.15 o                         
  27   9   2       3973.79       4528.39       146.86 o                         
  29   9   2       1123.10        608.94       118.73 o                         
 -28  10   2        275.50         40.29       156.69 o                         
 -26  10   2       1046.42       1254.30       111.39 o                         
 -24  10   2        159.24         83.81        57.22 o                         
 -22  10   2       1911.27       2012.26        75.72 o                         
 -20  10   2        140.52         91.65        44.85 o                         
 -18  10   2         19.47         30.07        42.02 o                         
 -16  10   2         74.86        -36.52        36.52 o                         
 -14  10   2        257.35        343.13        38.63 o                         
 -12  10   2       6179.78       6049.15        94.76 o                         
 -10  10   2         28.25        -27.21        27.21 o                         
  -8  10   2        902.25        847.57        37.86 o                         
  -6  10   2       8758.78      10161.11       121.86 o                         
  -4  10   2         64.09          9.33        22.41 o                         
  -2  10   2      33218.25      33923.47       277.80 o                         
   0  10   2        549.29        351.76        29.01 o                         
   2  10   2       5637.65       4369.25        81.04 o                         
   4  10   2         66.14         75.41        24.69 o                         
   6  10   2       1255.47       1301.68        42.83 o                         
   8  10   2         11.89         -7.51        24.77 o                         
  10  10   2       3981.34       3752.38        71.00 o                         
  12  10   2          0.55        -30.44        30.44 o                         
  14  10   2       2084.96       2333.85        69.72 o                         
  16  10   2        653.67        427.67        43.83 o                         
  18  10   2       6181.20       5925.88       109.34 o                         
  20  10   2       4187.85       4106.85        95.81 o                         
  22  10   2        550.75        608.25        58.32 o                         
  24  10   2        613.68        598.02        86.26 o                         
  26  10   2        802.65        753.74        89.85 o                         
  28  10   2        175.89         96.97       104.42 o                         
 -27  11   2         33.53        129.74       100.28 o                         
 -25  11   2       2392.52       2977.50       109.82 o                         
 -23  11   2       1215.81       1054.35        67.59 o                         
 -21  11   2       2969.63       2863.75        90.75 o                         
 -19  11   2       1988.22       2055.80        74.65 o                         
 -17  11   2       7492.27       7075.77       119.19 o                         
 -15  11   2       1306.01       1601.18        68.46 o                         
 -13  11   2      11168.29      10717.33       142.82 o                         
 -11  11   2       1936.90       1743.56        57.85 o                         
  -9  11   2       3020.98       2722.12        67.86 o                         
  -7  11   2         86.94         38.53        28.07 o                         
  -5  11   2        155.85        154.15        27.09 o                         
  -3  11   2       3190.12       2983.51        59.00 o                         
  -1  11   2       1757.43       1574.33        49.49 o                         
   1  11   2        146.49        183.48        28.83 o                         
   3  11   2       2117.27       2046.62        54.43 o                         
   5  11   2        116.81        170.30        31.26 o                         
   7  11   2       8007.14       8274.70       116.31 o                         
   9  11   2       1486.54       1416.63        49.06 o                         
  11  11   2       1507.65       1288.09        48.05 o                         
  13  11   2         38.85         62.21        39.03 o                         
  15  11   2       6535.04       6603.38       105.59 o                         
  17  11   2       2952.13       3020.53        84.82 o                         
  19  11   2          2.18         36.34        48.11 o                         
  21  11   2        796.06        934.78        61.43 o                         
  23  11   2       1766.99       1946.32        84.68 o                         
  25  11   2        874.03        924.46        89.03 o                         
  27  11   2        518.95        334.96       122.84 o                         
 -26  12   2        201.60         71.42        80.90 o                         
 -24  12   2       1182.16       1122.02        78.44 o                         
 -22  12   2       2058.32       1835.66        79.23 o                         
 -20  12   2       5856.80       5641.30       118.94 o                         
 -18  12   2        295.81        370.91        52.69 o                         
 -16  12   2        561.11        534.55        50.65 o                         
 -14  12   2       2220.01       2066.13        71.05 o                         
 -12  12   2         79.72         -6.33        40.63 o                         
 -10  12   2       1095.06       1360.23        55.82 o                         
  -8  12   2        797.00        849.03        42.40 o                         
  -6  12   2       1738.53       1734.29        54.50 o                         
  -4  12   2      14755.07      15251.51       164.54 o                         
  -2  12   2        939.60        884.05        51.46 o                         
   0  12   2       3764.19       3298.18        71.27 o                         
   2  12   2       5519.36       5615.26        98.79 o                         
   4  12   2      34406.89      34347.84       480.34 o                         
   6  12   2        274.47        390.66        39.05 o                         
   8  12   2       1413.79       1599.34        57.82 o                         
  10  12   2         68.12         60.33        40.17 o                         
  12  12   2      10757.60      10584.07       130.80 o                         
  14  12   2         52.55         38.42        40.22 o                         
  16  12   2       3717.96       3521.50        93.16 o                         
  18  12   2       1203.24       1361.38        64.06 o                         
  20  12   2       9773.80       9852.98       178.98 o                         
  22  12   2        134.67        240.37        69.17 o                         
  24  12   2          3.25        163.79        74.25 o                         
  26  12   2        935.55        733.96       151.27 o                         
 -25  13   2         97.55        135.32        81.70 o                         
 -23  13   2        139.76         94.78        72.98 o                         
 -21  13   2         82.83         80.56        68.92 o                         
 -19  13   2          0.34        -53.31        53.31 o                         
 -17  13   2       2448.66       2836.78        91.90 o                         
 -15  13   2       1438.62       1747.77        73.35 o                         
 -13  13   2        177.53        178.16        44.63 o                         
 -11  13   2       9687.14       9869.14       127.20 o                         
  -9  13   2         84.74        -12.39        37.61 o                         
  -7  13   2       1880.27       2092.56        76.30 o                         
  -5  13   2        547.36        590.78        41.59 o                         
  -3  13   2       9452.84       9173.10       117.84 o                         
  -1  13   2       5693.44       5494.29        90.44 o                         
   1  13   2      10452.48      10195.99       145.46 o                         
   3  13   2       2105.34       2088.89        64.61 o                         
   5  13   2       1824.74       2054.35        75.81 o                         
   7  13   2       6150.82       6089.80       105.04 o                         
   9  13   2          0.05         29.98        41.16 o                         
  11  13   2       7571.42       7666.40       113.43 o                         
  13  13   2       2643.18       2410.18        74.67 o                         
  15  13   2        390.07        319.33        50.74 o                         
  17  13   2       9914.84      10075.92       140.38 o                         
  19  13   2       2288.83       1999.36        76.24 o                         
  21  13   2       1070.11       1045.07        68.35 o                         
  23  13   2       2127.72       1940.37        99.19 o                         
  25  13   2       1894.68       2096.80       115.05 o                         
 -24  14   2        487.94        360.90        89.55 o                         
 -22  14   2          9.66         40.58        74.69 o                         
 -20  14   2        124.61         64.31        63.23 o                         
 -18  14   2       2967.33       3636.83       110.12 o                         
 -16  14   2        450.07        395.02        58.22 o                         
 -14  14   2       5135.83       5619.58       105.61 o                         
 -12  14   2       1976.54       1720.20        72.91 o                         
 -10  14   2         11.37         -1.38        44.81 o                         
  -8  14   2         43.39         -6.83        42.36 o                         
  -6  14   2         85.30        114.43        45.85 o                         
  -4  14   2       2525.79       2370.93        78.30 o                         
  -2  14   2       7691.78       7333.64       130.14 o                         
   0  14   2       6004.50       6469.91       133.67 o                         
   2  14   2       5895.46       6043.50       103.26 o                         
   4  14   2       8168.98       8219.46       127.77 o                         
   6  14   2         12.68        -13.52        41.15 o                         
   8  14   2       1288.53       1330.13        60.35 o                         
  10  14   2       1869.60       1780.92        67.65 o                         
  12  14   2         55.00         39.16        49.62 o                         
  14  14   2       5988.12       6376.83       114.57 o                         
  16  14   2       9348.86       9740.68       141.27 o                         
  18  14   2        476.21        561.52        81.16 o                         
  20  14   2       1818.67       1820.99        89.86 o                         
  22  14   2        558.57        467.27        82.48 o                         
  24  14   2         76.48        -75.77       119.33 o                         
 -23  15   2          0.42        -98.77        98.77 o                         
 -21  15   2        121.51        118.98        79.75 o                         
 -19  15   2        154.77        237.81        70.56 o                         
 -17  15   2         74.85        107.76        58.64 o                         
 -15  15   2        497.23        452.48        59.32 o                         
 -13  15   2        203.50        114.33        50.47 o                         
 -11  15   2         34.67         16.20        46.77 o                         
  -9  15   2        864.83       1053.97        59.60 o                         
  -7  15   2       4634.28       4704.07       108.61 o                         
  -5  15   2       2614.25       2632.78        79.63 o                         
  -3  15   2        883.23        782.68        52.62 o                         
  -1  15   2        281.41        199.57        44.41 o                         
   1  15   2        410.64        409.10        47.58 o                         
   3  15   2       1737.02       1375.59        60.03 o                         
   5  15   2       9675.52      10475.14       144.34 o                         
   7  15   2       2370.74       2077.43        78.48 o                         
   9  15   2       3617.02       3524.51       103.17 o                         
  11  15   2          8.85         19.97        65.05 o                         
  13  15   2        429.63        312.25        65.44 o                         
  15  15   2         95.32        123.98        60.44 o                         
  17  15   2        245.83        274.54        62.12 o                         
  19  15   2       1265.97       1449.92        87.98 o                         
  21  15   2        779.98        609.63        90.15 o                         
  23  15   2         72.78        243.84       154.13 o                         
 -22  16   2         40.55         30.99       112.12 o                         
 -20  16   2        764.11        727.13        94.26 o                         
 -18  16   2         18.09        -96.31        96.31 o                         
 -16  16   2        131.07        213.18        63.04 o                         
 -14  16   2         48.68        -23.71        57.58 o                         
 -12  16   2        719.90        733.56        71.86 o                         
 -10  16   2        451.89        458.70        55.91 o                         
  -8  16   2       3416.51       3353.87        93.73 o                         
  -6  16   2       2039.42       1854.49        79.62 o                         
  -4  16   2       1281.11       1114.67        64.35 o                         
  -2  16   2        354.33        349.09        52.36 o                         
   0  16   2       2100.14       1828.82        72.73 o                         
   2  16   2       3195.06       3207.46        93.88 o                         
   4  16   2       1293.92       1427.81        70.83 o                         
   6  16   2        358.50        313.12        54.25 o                         
   8  16   2       9808.36      11043.66       156.47 o                         
  10  16   2       1802.27       1585.28        87.03 o                         
  12  16   2       1487.84       1586.29        76.67 o                         
  14  16   2         15.93        -29.59        65.56 o                         
  16  16   2       2324.19       2473.85       157.87 o                         
  18  16   2        301.91         70.49        93.01 o                         
  20  16   2        553.46        479.11       109.12 o                         
 -19  17   2         11.85        201.84       138.06 o                         
 -17  17   2       1413.98       1389.54       160.90 o                         
 -15  17   2       2024.73       1836.25       112.99 o                         
 -13  17   2        985.87        705.77        70.78 o                         
 -11  17   2       2757.33       2724.83       126.50 o                         
  -9  17   2         56.05        -41.49        62.77 o                         
  -7  17   2        130.36         45.89        56.47 o                         
  -5  17   2       1584.70       1423.63        82.33 o                         
  -3  17   2       1788.91       1637.98        71.50 o                         
  -1  17   2        562.10        380.77        56.20 o                         
   1  17   2       2029.37       2125.12        79.04 o                         
   3  17   2        523.00        429.10        58.12 o                         
   5  17   2       5612.88       5463.45       118.50 o                         
   7  17   2       1939.91       1788.48        85.27 o                         
   9  17   2        895.97        876.24        68.74 o                         
  11  17   2       1645.03       1535.17        79.22 o                         
  13  17   2       4769.19       4959.11       153.43 o                         
  15  17   2        181.02        139.45        92.42 o                         
  17  17   2       1183.94        745.24       104.95 o                         
  19  17   2         55.21       -130.51       130.51 o                         
 -18  18   2       1906.14       1698.97       140.45 o                         
 -16  18   2        172.09        101.89        94.95 o                         
 -14  18   2       2309.03       2304.70       146.16 o                         
 -12  18   2        427.80        300.26        92.07 o                         
 -10  18   2       3637.69       3851.48       127.79 o                         
  -8  18   2       3432.99       3683.70       114.55 o                         
  -6  18   2        288.93        197.93        64.04 o                         
  -4  18   2       1609.34       1602.65        79.30 o                         
  -2  18   2       4790.64       5809.20       133.21 o                         
   0  18   2        588.18        435.69        68.25 o                         
   2  18   2         20.65        130.70        60.93 o                         
   4  18   2        751.03        640.35        75.94 o                         
   6  18   2        153.82        102.68        64.41 o                         
   8  18   2       1587.55       1489.84        83.27 o                         
  10  18   2        311.34        338.98        91.30 o                         
  12  18   2        667.45        546.03        95.52 o                         
  14  18   2       6377.90       6742.58       199.77 o                         
  16  18   2       1173.39       1213.53       152.61 o                         
 -15  19   2        197.90        217.37       174.02 o                         
 -13  19   2        848.54        765.66       116.75 o                         
 -11  19   2        208.40        342.34       100.19 o                         
  -9  19   2        596.17        849.55       102.79 o                         
  -7  19   2       2101.48       1968.16       114.14 o                         
  -5  19   2        426.20        298.85        83.52 o                         
  -3  19   2        155.21         68.15        77.14 o                         
  -1  19   2         13.90         -4.82        74.74 o                         
   1  19   2        719.27       1204.22        85.76 o                         
   3  19   2        324.15        428.94        93.90 o                         
   5  19   2        296.14        498.79        95.01 o                         
   7  19   2        315.61        322.03        99.22 o                         
   9  19   2        484.15        473.66       143.36 o                         
  11  19   2          3.89         44.79       106.73 o                         
  13  19   2       1035.72       1046.85       156.24 o                         
 -10  20   2        157.23        198.63       171.69 o                         
  -8  20   2          1.45        170.11       123.41 o                         
  -6  20   2         15.30        -40.46       108.47 o                         
  -4  20   2       1294.52       1194.92       119.34 o                         
  -2  20   2        819.88        930.25       114.75 o                         
   0  20   2         12.09        321.80       121.33 o                         
   2  20   2        529.69        394.75       105.63 o                         
   4  20   2        676.31        606.70       110.68 o                         
   6  20   2          0.60        172.29       118.70 o                         
   8  20   2        149.04        128.97       122.59 o                         
  10  20   2       1009.47       1145.05       169.23 o                         
  -5  21   2       1023.04       1130.56       248.82 o                         
  -3  21   2        286.44        714.96       165.77 o                         
  -1  21   2        891.51        569.31       161.44 o                         
   1  21   2        438.74        495.73       169.80 o                         
   3  21   2          8.41        103.25       175.74 o                         
 -33   1   3       1722.50       1980.86       101.54 o                         
 -31   1   3       2972.18       3100.91       109.13 o                         
 -29   1   3       9034.87       9402.09       146.10 o                         
 -27   1   3          1.66        125.64        46.05 o                         
 -25   1   3         48.87         51.45        41.07 o                         
 -23   1   3       3322.09       3031.79        74.29 o                         
 -21   1   3      13229.96      12284.93       142.26 o                         
 -19   1   3       6147.33       5964.20        85.21 o                         
 -17   1   3      21230.15      20181.07       195.56 o                         
 -15   1   3       8879.35       8521.84        97.46 o                         
 -13   1   3        150.10         79.50        17.40 o                         
 -11   1   3      23488.60      22390.15       219.80 o                         
  -9   1   3      28169.67      31866.21       283.88 o                         
  -7   1   3      19985.40      20103.24       181.99 o                         
  -5   1   3       2339.98       2140.76        26.48 o                         
  -3   1   3       5153.26       6605.64        66.77 o                         
  -1   1   3      86843.99      65656.52      4790.31 o                         
   1   1   3      60344.78      55121.27       586.91 o                         
   3   1   3        198.98        195.56        11.18 o                         
   5   1   3      66027.46      62948.39       565.50 o                         
   7   1   3       5853.81       5884.60        70.09 o                         
   9   1   3        387.99        516.23        25.87 o                         
  11   1   3       8578.49       8365.70       100.20 o                         
  13   1   3       2268.52       2812.20        58.65 o                         
  15   1   3         60.34         21.03        23.47 o                         
  17   1   3       6890.97       6871.07       103.07 o                         
  19   1   3        213.88        133.78        31.66 o                         
  21   1   3      15425.09      14665.94       184.02 o                         
  23   1   3       1615.16       1436.50        58.56 o                         
  25   1   3       1015.54        966.59        56.65 o                         
  27   1   3         15.43         51.71        56.81 o                         
  29   1   3        423.66        391.71        76.98 o                         
  31   1   3        450.32        546.92        87.40 o                         
 -32   2   3       3542.19       3533.02       156.23 o                         
 -30   2   3       7663.59       7273.23       134.10 o                         
 -28   2   3          6.23         16.55        47.89 o                         
 -26   2   3      13947.57      14082.22       171.42 o                         
 -24   2   3         15.34         44.43        39.04 o                         
 -22   2   3       3831.69       4022.34        85.88 o                         
 -20   2   3       7362.34       8194.02       107.73 o                         
 -18   2   3          9.11         34.18        25.28 o                         
 -16   2   3      21487.69      21980.23       241.39 o                         
 -14   2   3      22082.00      23422.79       237.23 o                         
 -12   2   3       6580.68       5324.48        69.62 o                         
 -10   2   3     129354.94     116068.27       949.18 o                         
  -8   2   3      81093.28      86296.60       707.09 o                         
  -6   2   3       2795.24       2968.07        47.57 o                         
  -4   2   3      21723.46      22508.44       176.50 o                         
  -2   2   3     150242.64       4087.77     66480.55 o                         
   0   2   3       6671.98       6230.06        60.92 o                         
   2   2   3      30520.76      30305.04       242.58 o                         
   4   2   3       4446.01       4644.97        49.02 o                         
   6   2   3      26585.57      27214.13       243.09 o                         
   8   2   3       1671.49       1089.37        29.03 o                         
  10   2   3       3082.09       3383.10        57.12 o                         
  12   2   3       5025.10       5519.68        78.27 o                         
  14   2   3      40728.95      42503.00       408.54 o                         
  16   2   3         37.35        -12.27        26.97 o                         
  18   2   3      22887.34      22208.85       269.16 o                         
  20   2   3         57.06         -4.54        35.72 o                         
  22   2   3        310.92        296.98        50.34 o                         
  24   2   3         30.54        -27.22        42.70 o                         
  26   2   3       6513.88       6950.71       122.16 o                         
  28   2   3        782.16        867.20        68.57 o                         
  30   2   3       6387.21       6566.05       153.43 o                         
  32   2   3         49.71        -10.87        91.61 o                         
 -33   3   3       3136.62       2839.28       133.48 o                         
 -31   3   3        116.99        200.36        81.00 o                         
 -29   3   3       4684.53       4842.91       112.50 o                         
 -27   3   3       2336.19       2458.95        84.04 o                         
 -25   3   3        317.72        275.87        46.99 o                         
 -23   3   3       6618.32       6458.13       102.93 o                         
 -21   3   3       1054.01       1190.84        55.85 o                         
 -19   3   3      19892.65      20238.69       248.79 o                         
 -17   3   3       4247.77       4893.65        86.92 o                         
 -15   3   3        325.55        157.71        24.79 o                         
 -13   3   3       5528.67       5462.52        71.42 o                         
 -11   3   3      62937.65      66180.57       553.47 o                         
  -9   3   3      73085.66      65303.11       520.72 o                         
  -7   3   3      25858.07      27867.33       230.57 o                         
  -3   3   3     228939.06     214125.38      5981.36 o                         
  -1   3   3       4029.86       4583.08        50.44 o                         
   1   3   3      55181.52      57554.21       454.07 o                         
   3   3   3      23402.07      26763.38       227.92 o                         
   5   3   3      36898.42      36452.48       307.45 o                         
   7   3   3         55.20         82.81        12.15 o                         
   9   3   3       1892.26       2011.38        38.30 o                         
  11   3   3      20583.89      17878.66       186.30 o                         
  13   3   3       2590.61       2490.07        57.38 o                         
  15   3   3      10528.82      10739.24       132.55 o                         
  17   3   3      11072.37      11793.31       147.82 o                         
  19   3   3       4302.41       4812.52       101.74 o                         
  21   3   3        159.64        226.43        45.88 o                         
  23   3   3         67.12        198.75        48.30 o                         
  25   3   3        928.16       1108.95        60.76 o                         
  27   3   3       4166.46       3978.09       110.83 o                         
  29   3   3        163.51        124.51        70.93 o                         
  31   3   3       1322.21       1235.03       123.90 o                         
 -32   4   3         15.56        145.80        85.69 o                         
 -30   4   3        136.83         45.38        84.18 o                         
 -28   4   3         31.76         79.22        51.49 o                         
 -26   4   3       2192.34       2424.18        79.39 o                         
 -24   4   3       2707.35       3045.60        90.05 o                         
 -22   4   3       1238.28       1290.58        66.87 o                         
 -20   4   3       1310.64       1299.34        58.13 o                         
 -18   4   3       1926.25       1676.43        58.44 o                         
 -16   4   3        235.45        605.57        32.14 o                         
 -14   4   3       9640.03      10002.54       111.70 o                         
 -12   4   3      14404.22      16745.74       164.05 o                         
 -10   4   3        538.85        330.70        21.33 o                         
  -8   4   3      36331.21      43764.28       356.86 o                         
  -6   4   3        716.69       1022.64        35.74 o                         
  -4   4   3         84.78        128.00        16.69 o                         
  -2   4   3       6118.09       7369.53        85.73 o                         
   0   4   3      29423.03      29434.21       232.74 o                         
   2   4   3       2235.31       1687.67        27.11 o                         
   4   4   3       2246.69       2320.58        34.21 o                         
   6   4   3        436.68        517.96        19.64 o                         
   8   4   3      26578.66      25463.59       226.59 o                         
  10   4   3      13125.33      15911.97       153.49 o                         
  12   4   3        210.32        240.98        22.94 o                         
  14   4   3       1568.54       1799.78        51.33 o                         
  16   4   3       3068.29       3268.36        73.04 o                         
  18   4   3         18.13         -0.19        32.48 o                         
  20   4   3       6903.02       6800.70       119.88 o                         
  22   4   3       3702.99       4119.51       102.58 o                         
  24   4   3        719.77        374.64        56.56 o                         
  26   4   3        107.73         59.23        56.92 o                         
  28   4   3       3594.53       3531.74       108.58 o                         
  30   4   3       1041.34       1458.29        92.18 o                         
 -33   5   3        343.21        104.88       162.29 o                         
 -31   5   3        331.94         90.70        90.77 o                         
 -29   5   3         25.21        -56.95        56.95 o                         
 -27   5   3        123.63        156.26        53.91 o                         
 -25   5   3        217.02        231.37        56.43 o                         
 -23   5   3       3273.14       3659.04        99.62 o                         
 -21   5   3      17179.78      18700.47       232.04 o                         
 -19   5   3        263.05        437.00        39.23 o                         
 -17   5   3      27916.76      28573.72       268.79 o                         
 -15   5   3         35.64         30.93        22.37 o                         
 -13   5   3      33386.40      35745.80       305.46 o                         
 -11   5   3       1251.66       1265.04        37.25 o                         
  -9   5   3       6057.90       6223.37        72.14 o                         
  -7   5   3        451.08        695.86        30.28 o                         
  -5   5   3         12.35         -7.38        12.22 o                         
  -3   5   3     101501.50     100114.38       760.23 o                         
  -1   5   3       1163.25       1273.58        27.11 o                         
   1   5   3       3777.33       3014.93        39.44 o                         
   3   5   3      15655.23      15271.94       137.06 o                         
   5   5   3      12987.72      13481.56       119.73 o                         
   7   5   3        169.16        568.38        23.62 o                         
   9   5   3      14882.06      12930.78       130.00 o                         
  11   5   3      11030.68      11703.93       123.59 o                         
  13   5   3         12.99         -5.52        19.82 o                         
  15   5   3         23.17        -24.31        26.44 o                         
  17   5   3       3470.98       3422.43        80.26 o                         
  19   5   3        592.67        634.24        51.32 o                         
  21   5   3       4850.00       4729.72       102.05 o                         
  23   5   3         97.03         40.72        52.55 o                         
  25   5   3       1310.76       1276.98        71.13 o                         
  27   5   3        538.82        572.94        67.65 o                         
  29   5   3        180.75        100.87        70.06 o                         
  31   5   3          4.01         -4.31        88.11 o                         
 -32   6   3         15.69       -104.43       111.74 o                         
 -30   6   3        307.24        375.83        74.48 o                         
 -28   6   3       1623.74       1539.83        83.27 o                         
 -26   6   3      10639.66      11422.67       169.78 o                         
 -24   6   3       8471.73       8170.08       154.39 o                         
 -22   6   3       2506.06       2993.11        88.47 o                         
 -20   6   3       2912.33       2802.90        72.20 o                         
 -18   6   3       3460.09       4139.43        76.11 o                         
 -16   6   3      10423.87       9836.94       113.96 o                         
 -14   6   3       7587.97       6324.10        83.09 o                         
 -12   6   3       7741.52       8877.85        99.90 o                         
 -10   6   3       4329.66       4587.37        64.11 o                         
  -8   6   3      30560.50      29808.65       255.41 o                         
  -6   6   3       5326.43       7951.14        96.31 o                         
  -4   6   3       4699.15       3993.19        51.10 o                         
  -2   6   3      22612.63      22714.93       190.10 o                         
   0   6   3        622.65        545.05        20.68 o                         
   2   6   3      46621.89      47944.37       391.35 o                         
   4   6   3       3492.64       3528.76        47.06 o                         
   6   6   3       3133.43       3149.34        45.94 o                         
   8   6   3      23879.62      27567.62       248.52 o                         
  10   6   3      16919.98      15204.67       152.26 o                         
  12   6   3         17.86         38.07        20.90 o                         
  14   6   3      14426.88      14360.04       152.26 o                         
  16   6   3        195.81        206.82        31.98 o                         
  18   6   3      17690.72      18114.35       213.34 o                         
  20   6   3       1199.16       1262.32        72.48 o                         
  22   6   3        622.16        439.57        58.33 o                         
  24   6   3       2336.58       2306.06        86.57 o                         
  26   6   3       8022.31       7876.58       213.93 o                         
  28   6   3       1141.22       1067.49        87.30 o                         
  30   6   3       1958.19       2385.63       137.95 o                         
 -31   7   3       1044.27       1064.69        91.00 o                         
 -29   7   3       5105.65       5861.55       147.21 o                         
 -27   7   3       2022.13       1905.54        88.78 o                         
 -25   7   3         19.31        -28.45        56.00 o                         
 -23   7   3       3513.97       3744.11        97.92 o                         
 -21   7   3       4664.51       4501.28        87.47 o                         
 -19   7   3       1827.67       1662.27        59.70 o                         
 -17   7   3      29681.13      30255.74       276.21 o                         
 -15   7   3        572.09        537.30        34.16 o                         
 -13   7   3      27783.09      29947.89       266.36 o                         
 -11   7   3       1157.86       1099.65        37.98 o                         
  -9   7   3        811.82       1077.28        36.18 o                         
  -7   7   3      30843.36      27411.47       249.46 o                         
  -5   7   3       9368.21      11221.88       109.41 o                         
  -3   7   3       5157.49       5042.67        62.28 o                         
  -1   7   3       8006.56       7177.41        74.84 o                         
   1   7   3      44246.88      46750.52       358.73 o                         
   3   7   3       3073.13       2315.39        42.40 o                         
   5   7   3      23345.23      22334.50       191.91 o                         
   7   7   3         16.92         27.95        17.14 o                         
   9   7   3      20400.23      19861.40       189.99 o                         
  11   7   3       6383.56       6579.84        99.94 o                         
  13   7   3       2627.90       2464.27        56.98 o                         
  15   7   3        885.98        836.27        40.64 o                         
  17   7   3       3683.46       3491.78        76.09 o                         
  19   7   3       8154.54       7941.30       135.70 o                         
  21   7   3         85.03         18.14        47.89 o                         
  23   7   3       4726.68       5067.42       116.25 o                         
  25   7   3       1300.77       1227.21        74.35 o                         
  27   7   3       3424.22       3584.15       158.33 o                         
  29   7   3        719.29       1006.00       100.17 o                         
 -30   8   3       1034.35       1162.04       105.26 o                         
 -28   8   3       2100.17       2031.58       114.25 o                         
 -26   8   3        499.22        383.26        68.35 o                         
 -24   8   3       6360.67       6467.46       129.36 o                         
 -22   8   3        144.51        101.90        43.75 o                         
 -20   8   3       3973.63       3807.56        87.15 o                         
 -18   8   3        300.46        259.72        38.37 o                         
 -16   8   3         15.10          3.22        30.96 o                         
 -14   8   3       5909.50       5846.67        85.54 o                         
 -12   8   3       1174.75       1888.74        54.95 o                         
 -10   8   3       1227.09       1209.11        40.50 o                         
  -8   8   3        204.48        204.88        23.84 o                         
  -6   8   3       2383.93       1642.03        41.60 o                         
  -4   8   3      28856.24      26929.30       229.15 o                         
  -2   8   3       7244.88       7569.82        81.37 o                         
   0   8   3        612.32        553.41        25.01 o                         
   2   8   3       1143.73       1214.90        36.08 o                         
   4   8   3        350.00        168.77        21.86 o                         
   6   8   3       2983.21       2982.37        50.64 o                         
   8   8   3        143.79         69.77        20.76 o                         
  10   8   3       8088.52       8755.49       102.72 o                         
  12   8   3       5894.56       6003.88        84.37 o                         
  14   8   3       1430.07       1285.60        47.10 o                         
  16   8   3       3481.50       3623.62        75.85 o                         
  18   8   3        180.47         72.23        37.83 o                         
  20   8   3          7.17         -9.43        44.54 o                         
  22   8   3        868.68        831.72        65.15 o                         
  24   8   3       2557.35       2858.97       135.56 o                         
  26   8   3       3609.04       3574.67       120.28 o                         
  28   8   3       1809.17       2123.02       124.81 o                         
  30   8   3        378.60         60.00       247.25 o                         
 -29   9   3         74.04        105.26        96.40 o                         
 -27   9   3        491.57        492.88        86.38 o                         
 -25   9   3        259.21        292.56        67.82 o                         
 -23   9   3        941.91        841.57        66.32 o                         
 -21   9   3        984.08        937.74        53.30 o                         
 -19   9   3       1063.53        974.33        53.80 o                         
 -17   9   3         86.90        -16.19        34.83 o                         
 -15   9   3         34.70        118.26        33.11 o                         
 -13   9   3        442.34        512.06        37.21 o                         
 -11   9   3       5996.21       5995.68        85.34 o                         
  -9   9   3       1056.73        801.78        35.03 o                         
  -7   9   3       3039.55       3431.42        59.59 o                         
  -5   9   3      15581.90      14110.38       139.62 o                         
  -3   9   3       4800.49       4804.22        64.93 o                         
  -1   9   3        252.03        343.42        24.88 o                         
   1   9   3       9855.03      10808.10       112.39 o                         
   3   9   3       1231.19       1062.64        36.71 o                         
   5   9   3         12.56        -20.09        21.88 o                         
   7   9   3       1121.72       1212.45        39.91 o                         
   9   9   3       2217.96       3098.34        58.00 o                         
  11   9   3       3505.78       3942.73        67.56 o                         
  13   9   3       1091.88       1162.74        46.35 o                         
  15   9   3       3653.93       3718.55        81.87 o                         
  17   9   3        617.66        608.50        44.77 o                         
  19   9   3       2359.72       2085.26        85.90 o                         
  21   9   3        527.25        691.79        60.12 o                         
  23   9   3       1634.35       1629.21        81.16 o                         
  25   9   3       4745.00       4787.46       157.91 o                         
  27   9   3        434.45        199.88        80.79 o                         
  29   9   3        231.07        306.67       113.88 o                         
 -30  10   3       1495.16       1145.83       133.47 o                         
 -28  10   3         19.45         55.00       121.33 o                         
 -26  10   3       8421.48       8539.04       167.67 o                         
 -24  10   3          3.90         27.32        56.15 o                         
 -22  10   3       4368.20       4206.59       111.62 o                         
 -20  10   3       1465.86       1136.72        60.88 o                         
 -18  10   3       1329.52       1013.99        54.06 o                         
 -16  10   3        668.28        819.11        49.07 o                         
 -14  10   3      16124.19      16649.52       185.80 o                         
 -12  10   3        208.19        230.59        34.54 o                         
 -10  10   3      23041.58      23551.54       223.72 o                         
  -8  10   3        254.08        235.62        30.01 o                         
  -6  10   3      12465.49      12372.90       137.79 o                         
  -4  10   3       4897.06       5186.90        71.96 o                         
  -2  10   3        132.88        110.04        23.60 o                         
   0  10   3       1507.09       2027.99        49.56 o                         
   2  10   3        197.58         11.12        23.48 o                         
   4  10   3       2438.69       2559.96        56.15 o                         
   6  10   3        432.62        182.85        28.41 o                         
   8  10   3        600.96        361.96        31.18 o                         
  10  10   3        477.21        449.77        34.02 o                         
  12  10   3       3444.94       3021.51        73.22 o                         
  14  10   3      10994.98      11495.94       150.54 o                         
  16  10   3         81.65         50.46        37.02 o                         
  18  10   3       8682.68       8444.56       123.81 o                         
  20  10   3        949.60        883.25        55.17 o                         
  22  10   3       1708.19       1454.00        77.92 o                         
  24  10   3       4730.64       5210.88       131.08 o                         
  26  10   3       4279.97       4599.00       153.97 o                         
  28  10   3        130.60       -116.02       116.02 o                         
 -29  11   3       4255.09       4117.84       303.98 o                         
 -27  11   3        114.00         63.89       106.23 o                         
 -25  11   3       5039.25       4949.92       159.32 o                         
 -23  11   3       1849.90       2097.27        78.91 o                         
 -21  11   3       5649.94       5634.27       119.40 o                         
 -19  11   3         11.42        -13.14        53.34 o                         
 -17  11   3         41.68          8.69        42.44 o                         
 -15  11   3        320.90        133.38        40.29 o                         
 -13  11   3         22.02         55.28        38.98 o                         
 -11  11   3         68.89        108.70        34.98 o                         
  -9  11   3        498.53        526.55        37.67 o                         
  -7  11   3       4393.64       4094.61        72.34 o                         
  -5  11   3      24360.27      22941.37       204.01 o                         
  -3  11   3       4750.23       5015.13        74.29 o                         
  -1  11   3      16533.92      15994.24       159.29 o                         
   1  11   3       1765.50       1787.26        52.20 o                         
   3  11   3       1251.09       1129.79        43.50 o                         
   5  11   3      26863.00      25742.39       241.54 o                         
   7  11   3      14019.27      13528.26       159.76 o                         
   9  11   3         16.61        -29.47        29.47 o                         
  11  11   3       6065.78       6202.63        94.57 o                         
  13  11   3          3.83        -33.95        33.95 o                         
  15  11   3       2678.59       2947.33        75.38 o                         
  17  11   3      14052.47      13267.65       162.89 o                         
  19  11   3        290.26        277.52        50.39 o                         
  21  11   3      11809.35      12476.66       168.66 o                         
  23  11   3       2254.55       2041.48        91.07 o                         
  25  11   3        104.94        125.73        78.96 o                         
  27  11   3       1645.07       1649.36       124.01 o                         
 -28  12   3        513.12        854.68       142.59 o                         
 -26  12   3       1123.87       1290.37       109.94 o                         
 -24  12   3       1237.83       1027.50        80.00 o                         
 -22  12   3        107.62        188.74        67.69 o                         
 -20  12   3       3776.91       3676.06       101.84 o                         
 -18  12   3       2328.04       2165.64        80.69 o                         
 -16  12   3         19.64          3.44        44.47 o                         
 -14  12   3        240.71        200.43        42.94 o                         
 -12  12   3       2078.31       2461.88        77.11 o                         
 -10  12   3         23.10         27.92        37.38 o                         
  -8  12   3      18550.80      18406.86       204.36 o                         
  -6  12   3       1654.12       1760.20        54.71 o                         
  -4  12   3      21359.59      21973.28       206.68 o                         
  -2  12   3       9735.79       9063.15       121.86 o                         
   0  12   3       1786.76       1628.51        60.33 o                         
   2  12   3       1225.55        993.08        50.93 o                         
   4  12   3         46.40        181.93        35.52 o                         
   6  12   3       1334.07       1402.64        66.95 o                         
   8  12   3       6214.73       6350.86       100.86 o                         
  10  12   3       6881.82       6960.69       118.54 o                         
  12  12   3        694.44       1101.34        50.08 o                         
  14  12   3      12894.13      12944.24       178.35 o                         
  16  12   3         60.35        101.26        43.27 o                         
  18  12   3       3230.43       3190.65        90.78 o                         
  20  12   3       3033.22       3056.20        91.61 o                         
  22  12   3        232.13        321.53        68.81 o                         
  24  12   3       2701.68       3021.79       133.02 o                         
  26  12   3       1462.75       1448.76       120.75 o                         
 -25  13   3         45.32          3.79        82.28 o                         
 -23  13   3       1003.17        705.14        75.75 o                         
 -21  13   3        805.01        768.40        66.20 o                         
 -19  13   3       1027.23       1130.30        72.50 o                         
 -17  13   3        734.47        625.91        56.20 o                         
 -15  13   3         15.48         38.80        49.81 o                         
 -13  13   3       1695.64       1745.81        72.56 o                         
 -11  13   3        212.07        528.42        46.34 o                         
  -9  13   3        328.82        188.49        38.19 o                         
  -7  13   3        164.72        198.42        43.39 o                         
  -5  13   3        333.55        405.39        39.66 o                         
  -3  13   3       9217.67       9782.64       130.41 o                         
  -1  13   3       1049.21       1163.25        49.92 o                         
   1  13   3        156.88        100.99        36.28 o                         
   3  13   3          7.67         90.45        35.92 o                         
   5  13   3       4339.25       4981.58       133.81 o                         
   7  13   3       2405.52       2119.39        72.47 o                         
   9  13   3        995.18        860.07        52.31 o                         
  11  13   3       2264.52       2341.26        75.56 o                         
  13  13   3       2135.21       2025.56        70.07 o                         
  15  13   3       2382.71       2115.74        71.85 o                         
  17  13   3       1468.36       1319.43        65.99 o                         
  19  13   3       2311.93       2051.96        77.27 o                         
  21  13   3        661.91        584.99        73.51 o                         
  23  13   3         11.35        -76.08        76.08 o                         
  25  13   3          0.70        132.60       143.48 o                         
 -24  14   3        743.37        578.13        91.68 o                         
 -22  14   3        871.87        985.07        83.73 o                         
 -20  14   3         95.11        -61.82        61.82 o                         
 -18  14   3         45.41        104.26        66.73 o                         
 -16  14   3        101.73         43.69        54.14 o                         
 -14  14   3       4185.43       4734.79       106.23 o                         
 -12  14   3       1288.13       1279.79        61.75 o                         
 -10  14   3       2146.98       2341.23        77.09 o                         
  -8  14   3         39.28        -41.06        41.06 o                         
  -6  14   3       2721.80       2735.77        78.10 o                         
  -4  14   3       1161.19       1014.54        53.66 o                         
  -2  14   3       4877.37       5295.39       104.86 o                         
   0  14   3         62.58         45.93        40.52 o                         
   2  14   3       7354.59       7853.87       113.92 o                         
   4  14   3       3433.76       3544.55        84.71 o                         
   6  14   3       2302.54       2281.43        73.62 o                         
   8  14   3        416.98        271.86        46.91 o                         
  10  14   3       1356.92       1449.96        67.91 o                         
  12  14   3       5207.25       4576.36       104.04 o                         
  14  14   3       5912.53       6072.76       119.72 o                         
  16  14   3        147.47        202.68        53.42 o                         
  18  14   3       1934.36       2070.76        99.02 o                         
  20  14   3         11.76         47.91        72.52 o                         
  22  14   3        210.01        176.44        95.64 o                         
  24  14   3          6.25        106.41       120.90 o                         
 -23  15   3        825.99        652.46       103.46 o                         
 -21  15   3        825.71        846.97        85.78 o                         
 -19  15   3       1192.07       1151.96        80.48 o                         
 -17  15   3       3942.35       4387.19       116.91 o                         
 -15  15   3       1088.80       1035.84        63.34 o                         
 -13  15   3       8396.53       8262.22       128.24 o                         
 -11  15   3       9298.59       9383.59       133.89 o                         
  -9  15   3       5579.74       5456.65       101.15 o                         
  -7  15   3       6124.90       6321.15       149.35 o                         
  -5  15   3      20244.44      20317.03       211.47 o                         
  -3  15   3        197.38        211.51        46.43 o                         
  -1  15   3       2104.20       2186.78        73.12 o                         
   1  15   3       7244.35       7738.13       117.81 o                         
   3  15   3       2124.68       2360.88        76.53 o                         
   5  15   3       3886.52       4102.31       101.76 o                         
   7  15   3       6535.63       6628.57       120.23 o                         
   9  15   3       2861.14       2669.20        97.89 o                         
  11  15   3      14941.97      15476.65       189.39 o                         
  13  15   3        810.56        831.58        74.81 o                         
  15  15   3       6103.13       7187.66       137.71 o                         
  17  15   3       2171.23       2094.53        88.38 o                         
  19  15   3        163.96        -81.00       111.61 o                         
  21  15   3       1484.80       1446.47       101.15 o                         
 -22  16   3         48.56        109.46       150.99 o                         
 -20  16   3       1246.90       1265.81       104.34 o                         
 -18  16   3         26.41        -23.07        84.45 o                         
 -16  16   3       3559.94       3418.29       107.95 o                         
 -14  16   3       2333.84       2625.13        96.36 o                         
 -12  16   3         11.11         -6.21        54.42 o                         
 -10  16   3        502.71        631.97        65.07 o                         
  -8  16   3        126.84         57.76        51.59 o                         
  -6  16   3       2419.30       2131.56        76.84 o                         
  -4  16   3      11131.39      11256.77       149.95 o                         
  -2  16   3        380.98        235.85        51.36 o                         
   0  16   3       1371.42       1165.73        61.08 o                         
   2  16   3         16.73        -47.84        47.84 o                         
   4  16   3        124.31         69.94        51.04 o                         
   6  16   3       2777.12       2457.76       103.04 o                         
   8  16   3       6527.47       7084.04       129.74 o                         
  10  16   3        316.02        104.57        58.38 o                         
  12  16   3       4962.99       5173.71       120.82 o                         
  14  16   3       3228.71       2696.12       123.92 o                         
  16  16   3        189.89        433.88        91.09 o                         
  18  16   3        165.93         93.49       162.41 o                         
  20  16   3       1459.06       1198.74       157.95 o                         
 -19  17   3        336.66        546.98        96.79 o                         
 -17  17   3        901.67       1014.55       118.42 o                         
 -15  17   3        644.84        706.66        82.37 o                         
 -13  17   3          3.70        -62.76        62.76 o                         
 -11  17   3        550.30        556.86        75.30 o                         
  -9  17   3       3950.95       3988.43       109.84 o                         
  -7  17   3       2793.15       2616.79        87.73 o                         
  -5  17   3        851.30        632.57        61.30 o                         
  -3  17   3       1922.12       1446.56        70.10 o                         
  -1  17   3        135.68         72.12        55.57 o                         
   1  17   3         85.72        -52.96        52.96 o                         
   3  17   3         94.28        -51.17        54.34 o                         
   5  17   3          4.09        -58.96        58.96 o                         
   7  17   3          0.14         71.13        65.91 o                         
   9  17   3        544.01        536.11        66.51 o                         
  11  17   3        234.85        191.70        70.47 o                         
  13  17   3        177.15        102.66        85.95 o                         
  15  17   3        835.85        756.03        97.94 o                         
  17  17   3       1018.53       1028.10       111.46 o                         
  19  17   3        314.72        510.37       154.36 o                         
 -18  18   3         79.23        171.63       147.13 o                         
 -16  18   3          3.14        -91.66        91.66 o                         
 -14  18   3        861.11        634.13        92.24 o                         
 -12  18   3        277.39        166.35        91.33 o                         
 -10  18   3        219.81        167.57        93.18 o                         
  -8  18   3        164.72         42.48        65.14 o                         
  -6  18   3       1752.82       1627.09        82.49 o                         
  -4  18   3         46.16        -60.13        60.13 o                         
  -2  18   3       4847.67       4534.05       114.64 o                         
   0  18   3         54.49         66.08        61.41 o                         
   2  18   3       7441.35       7155.85       135.50 o                         
   4  18   3         50.56         46.88        70.13 o                         
   6  18   3       1653.93       1466.25        79.53 o                         
   8  18   3        216.30        315.45        75.07 o                         
  10  18   3       1370.65       1546.72       105.69 o                         
  12  18   3        280.62        398.17        98.90 o                         
  14  18   3       3535.77       4008.43       173.21 o                         
  16  18   3        901.79       1116.13       150.98 o                         
 -15  19   3        273.00        327.01       185.40 o                         
 -13  19   3        234.67        343.88       117.12 o                         
 -11  19   3        272.68         17.36       105.28 o                         
  -9  19   3        911.90        904.23       102.30 o                         
  -7  19   3         12.86         61.77       110.30 o                         
  -5  19   3        747.85        478.34        82.33 o                         
  -3  19   3        636.91        580.78        94.38 o                         
  -1  19   3       1859.99       1627.20        93.10 o                         
   1  19   3       4782.95       5643.34       165.72 o                         
   3  19   3        736.86        763.79        98.79 o                         
   5  19   3       2255.01       2760.61       133.39 o                         
   7  19   3        311.25        241.00       100.06 o                         
   9  19   3         89.36        -64.17        99.85 o                         
  11  19   3       1114.87       1173.34       116.50 o                         
  13  19   3        681.89        257.06       147.29 o                         
 -10  20   3       1095.04       1164.03       208.56 o                         
  -8  20   3       2341.82       2277.25       152.81 o                         
  -6  20   3         28.21        155.16       115.52 o                         
  -4  20   3       1139.08       1281.17       124.44 o                         
  -2  20   3       2324.46       2402.90       185.37 o                         
   0  20   3         28.16        -45.82       159.17 o                         
   2  20   3       1656.89       1262.57       117.42 o                         
   4  20   3         30.14       -105.91       105.91 o                         
   6  20   3       1043.46        909.98       122.56 o                         
   8  20   3       2532.29       2472.77       203.32 o                         
  10  20   3        143.58        417.42       245.71 o                         
  -5  21   3        279.51         90.47       304.24 o                         
  -3  21   3         96.98         71.36       160.37 o                         
  -1  21   3       1829.28       1742.06       180.50 o                         
   1  21   3        915.55       1365.14       254.49 o                         
   3  21   3         54.38         65.87       179.38 o                         
 -34   0   4       1773.03       1958.63       546.94 o                         
 -32   0   4       6119.94       5927.16       200.45 o                         
 -30   0   4         15.76         68.13        73.72 o                         
 -28   0   4      16138.89      16531.32       276.77 o                         
 -26   0   4       1801.68       1978.50        97.74 o                         
 -24   0   4       4887.11       4528.40       123.59 o                         
 -22   0   4         62.38         89.87        46.97 o                         
 -20   0   4       2170.79       1890.00        75.26 o                         
 -18   0   4        370.03        439.87        41.73 o                         
 -16   0   4      62768.04      61482.89       739.55 o                         
 -14   0   4      25688.11      24856.98       318.49 o                         
 -12   0   4       5863.40       4665.76        82.54 o                         
 -10   0   4      37100.57      38318.75       502.40 o                         
  -8   0   4     185708.03     191617.20      3100.55 o                         
  -6   0   4      81816.74      89974.05      1133.40 o                         
  -4   0   4       1603.77         57.95        15.08 o                         
  -2   0   4         48.61         -5.88         5.88 o                         
   0   0   4      69079.85      68075.94      1350.96 o                         
   2   0   4       2041.73       3246.60        45.94 o                         
   4   0   4      12251.24      12377.42       169.31 o                         
   6   0   4       7325.51       8276.19       142.65 o                         
   8   0   4      36579.79      32244.38       481.69 o                         
  10   0   4       7646.02       7128.93       162.92 o                         
  12   0   4        183.59         15.55        40.73 o                         
  14   0   4       1649.46       1978.16        86.21 o                         
  16   0   4        116.60          6.13        31.04 o                         
  18   0   4        492.46        665.86        57.23 o                         
  20   0   4      10074.99      10434.24       197.32 o                         
  22   0   4        483.94        627.07        66.38 o                         
  24   0   4       1481.41       1748.65        95.88 o                         
  26   0   4       3524.23       3802.91       141.79 o                         
  28   0   4        975.61       1018.45        95.51 o                         
  30   0   4       3279.71       3142.95       169.62 o                         
  32   0   4         55.71       -134.82       138.90 o                         
 -33   1   4         34.60        229.81        77.17 o                         
 -31   1   4       1207.65       1166.92       106.76 o                         
 -29   1   4       5998.34       5980.81       144.55 o                         
 -27   1   4       9563.82       9099.74       134.30 o                         
 -25   1   4       5792.14       5569.50       106.38 o                         
 -23   1   4       1183.52       1071.43        48.84 o                         
 -21   1   4      16924.51      16719.97       176.75 o                         
 -19   1   4       3940.47       3811.89        66.38 o                         
 -17   1   4         11.01         29.54        20.69 o                         
 -15   1   4       1540.08       1778.53        40.99 o                         
 -13   1   4      17174.68      19716.67       190.00 o                         
 -11   1   4       4204.28       3712.19        50.58 o                         
  -9   1   4      13254.49       9843.78        90.69 o                         
  -7   1   4        961.59       1734.26        26.89 o                         
  -5   1   4          9.35        719.98        20.58 o                         
  -3   1   4        438.41         67.95         6.10 o                         
  -1   1   4      28901.26      31412.12       366.22 o                         
   1   1   4      11121.42      13194.73       122.91 o                         
   3   1   4      43986.75      39230.43       373.93 o                         
   5   1   4      82770.40      75513.43       757.26 o                         
   7   1   4      34093.32      29105.82       288.52 o                         
   9   1   4      18810.93      21426.63       211.40 o                         
  11   1   4      12227.35      13242.85       144.60 o                         
  13   1   4       1606.34       1744.84        48.58 o                         
  15   1   4       4481.02       3878.31        74.45 o                         
  17   1   4      14723.57      14970.22       175.56 o                         
  19   1   4      14863.65      14825.53       180.07 o                         
  21   1   4       9769.85       9415.77       125.65 o                         
  23   1   4       1653.71       1402.36        61.18 o                         
  25   1   4        474.55        366.83        57.45 o                         
  27   1   4        316.62        374.86        56.79 o                         
  29   1   4          5.11        -63.77        63.77 o                         
  31   1   4       4368.93       4337.44       160.41 o                         
 -32   2   4         91.15         68.98        71.78 o                         
 -30   2   4        653.48        695.07        60.80 o                         
 -28   2   4         14.65        -23.32        46.88 o                         
 -26   2   4       3986.93       3720.70        89.52 o                         
 -24   2   4          9.85         33.75        36.65 o                         
 -22   2   4       1202.11       1646.76        60.43 o                         
 -20   2   4        328.48        559.84        35.29 o                         
 -18   2   4       1238.50        855.34        38.51 o                         
 -16   2   4       9808.63       9022.60       114.81 o                         
 -14   2   4       6944.09       6690.71        89.28 o                         
 -12   2   4        227.88        288.10        20.75 o                         
 -10   2   4       3188.00       1411.45        30.70 o                         
  -8   2   4      56429.15      54390.84       433.42 o                         
  -6   2   4      58858.16      62220.00       520.34 o                         
  -4   2   4      31357.79      26392.62       213.07 o                         
  -2   2   4      15675.27      11173.68       152.76 o                         
   0   2   4      21202.97      21652.95       190.61 o                         
   2   2   4      20021.26      16902.59       152.37 o                         
   4   2   4      21824.73      19823.56       179.28 o                         
   6   2   4      21801.36      20338.96       196.64 o                         
   8   2   4       6115.74       5511.63        73.14 o                         
  10   2   4       3268.69       3021.06        51.88 o                         
  12   2   4      10425.08      12030.72       136.97 o                         
  14   2   4        202.20         99.12        24.26 o                         
  16   2   4         11.03        -22.78        26.55 o                         
  18   2   4       1438.17       1221.60        57.74 o                         
  20   2   4        334.35        381.95        55.51 o                         
  22   2   4         27.21        139.21        47.13 o                         
  24   2   4       2257.55       2267.80        77.39 o                         
  26   2   4       1240.41       1211.04        62.66 o                         
  28   2   4       3297.24       3429.22       107.00 o                         
  30   2   4       2307.71       2552.60       107.48 o                         
 -33   3   4        302.27        586.22        85.49 o                         
 -31   3   4       1677.98       1731.64        84.19 o                         
 -29   3   4        499.93        354.79        54.66 o                         
 -27   3   4        375.39        160.62        47.48 o                         
 -25   3   4       2296.44       2220.40        70.15 o                         
 -23   3   4      12295.29      12199.10       148.24 o                         
 -21   3   4        168.38        424.71        37.18 o                         
 -19   3   4       9285.29       9685.75       144.56 o                         
 -17   3   4         57.35         10.28        26.38 o                         
 -15   3   4       7037.13       6705.90        88.51 o                         
 -13   3   4        676.59        486.79        25.68 o                         
 -11   3   4      63561.11      67001.49       536.74 o                         
  -9   3   4      57664.33      63134.75       504.28 o                         
  -7   3   4       1090.61       1033.52        25.70 o                         
  -5   3   4      80838.65      79512.49       602.11 o                         
  -3   3   4      77955.90      66896.07       526.63 o                         
  -1   3   4      35278.90      37763.03       314.81 o                         
   1   3   4      32690.85      24490.89       208.65 o                         
   3   3   4      13226.19       9983.37        93.99 o                         
   5   3   4      71197.87      70917.83       560.68 o                         
   7   3   4      21008.55      20515.50       183.35 o                         
   9   3   4       7505.21       5931.05        77.00 o                         
  11   3   4        142.91        182.53        21.86 o                         
  13   3   4       5058.52       4821.27        76.18 o                         
  15   3   4       1429.52       1321.31        47.16 o                         
  17   3   4          4.89        -35.44        35.44 o                         
  19   3   4      17403.41      17498.94       227.86 o                         
  21   3   4       1807.30       1863.08        70.55 o                         
  23   3   4       2921.65       2715.98        89.98 o                         
  25   3   4         30.58        -38.92        50.91 o                         
  27   3   4        118.04        152.71        55.08 o                         
  29   3   4          7.14         -3.24        79.47 o                         
  31   3   4        133.20        112.81        85.97 o                         
 -32   4   4       4083.97       4157.11       135.45 o                         
 -30   4   4       1398.99       1318.39        79.03 o                         
 -28   4   4       3755.26       4445.76       104.61 o                         
 -26   4   4       3224.20       3419.83        92.54 o                         
 -24   4   4         49.46        160.55        41.39 o                         
 -22   4   4      19572.32      18432.71       231.20 o                         
 -20   4   4      10820.40      10788.45       144.75 o                         
 -18   4   4       8931.40       9598.86       135.45 o                         
 -16   4   4      27525.64      28279.26       261.81 o                         
 -14   4   4      25534.29      26904.30       236.54 o                         
 -12   4   4     119603.59     118371.40       935.59 o                         
 -10   4   4      43868.66      48115.59       392.96 o                         
  -8   4   4       2573.24       3153.00        44.65 o                         
  -6   4   4      40166.90      37321.00       293.58 o                         
  -2   4   4        728.25        596.97        20.26 o                         
   0   4   4      53054.81      48319.66       386.79 o                         
   2   4   4       5202.05       2834.22        36.66 o                         
   4   4   4        205.43         78.31        12.55 o                         
   6   4   4      33997.66      33436.71       276.12 o                         
   8   4   4       7685.49       9076.45        94.96 o                         
  10   4   4          2.07         -1.77        15.82 o                         
  12   4   4      30059.67      31503.60       310.52 o                         
  14   4   4       3440.56       3953.60        75.40 o                         
  16   4   4       3367.43       3275.01        70.70 o                         
  18   4   4       2144.38       1772.58        62.57 o                         
  20   4   4       8109.90       8501.51       140.13 o                         
  22   4   4        102.33        158.82        46.11 o                         
  24   4   4       4496.55       4723.45       111.43 o                         
  26   4   4        350.50        341.83        60.77 o                         
  28   4   4        949.99        753.07        68.33 o                         
  30   4   4        191.76          4.63       101.75 o                         
 -33   5   4        106.13          1.50       122.09 o                         
 -31   5   4        217.76        184.11        72.01 o                         
 -29   5   4        171.98         31.02        61.65 o                         
 -27   5   4       5047.73       5137.89       108.43 o                         
 -25   5   4       7040.90       6976.23       123.35 o                         
 -23   5   4      31677.02      32864.38       583.53 o                         
 -21   5   4        638.81        775.51        50.74 o                         
 -19   5   4      10491.18      10697.13       124.60 o                         
 -17   5   4       4874.83       5104.41        77.36 o                         
 -15   5   4       3220.67       3986.08        63.91 o                         
 -13   5   4      49438.77      52931.53       437.37 o                         
 -11   5   4      41289.54      40091.82       335.35 o                         
  -9   5   4         48.96        207.58        19.29 o                         
  -7   5   4      28476.55      25643.79       211.17 o                         
  -5   5   4       1996.16       1579.75        30.49 o                         
  -3   5   4      32731.69      34287.16       292.79 o                         
  -1   5   4      32402.93      33863.75       269.41 o                         
   1   5   4        296.95         -3.98        10.69 o                         
   3   5   4      30868.80      27868.22       234.37 o                         
   5   5   4      23661.17      24817.95       211.24 o                         
   7   5   4        842.49        892.70        27.05 o                         
   9   5   4      44454.90      44094.95       379.78 o                         
  11   5   4      11088.76      10707.15       115.64 o                         
  13   5   4        125.60        283.98        25.34 o                         
  15   5   4       2628.10       2413.60        63.16 o                         
  17   5   4       4770.86       5619.61       107.18 o                         
  19   5   4         28.35          8.36        38.71 o                         
  21   5   4        474.67        363.83        46.67 o                         
  23   5   4        610.38        614.71        58.10 o                         
  25   5   4       2159.34       2225.72        87.03 o                         
  27   5   4        455.49        529.17        68.20 o                         
  29   5   4        898.21        987.36        82.90 o                         
  31   5   4       1400.13       1475.61       127.84 o                         
 -32   6   4        108.15          9.03        88.82 o                         
 -30   6   4        215.71        183.34        65.53 o                         
 -28   6   4        401.84        365.18        56.86 o                         
 -26   6   4       7259.63       7779.13       143.50 o                         
 -24   6   4        751.61        982.28        63.81 o                         
 -22   6   4       4054.45       4135.95       106.19 o                         
 -20   6   4         94.66         36.28        34.58 o                         
 -18   6   4       1210.92       1264.70        48.72 o                         
 -16   6   4       7588.72       7690.91        97.35 o                         
 -14   6   4       1371.88       1855.65        48.56 o                         
 -12   6   4      17078.05      18107.79       170.73 o                         
 -10   6   4       1616.60       1150.95        36.44 o                         
  -8   6   4      27353.63      27609.50       248.59 o                         
  -6   6   4          3.72         69.31        15.29 o                         
  -4   6   4       7980.20       8295.09        83.72 o                         
  -2   6   4       3978.19       4044.34        51.17 o                         
   0   6   4       3718.96       3764.00        50.21 o                         
   2   6   4       1669.19       2231.41        36.79 o                         
   4   6   4      33109.51      34331.60       288.40 o                         
   6   6   4       4888.91       4349.62        55.52 o                         
   8   6   4      10005.86      10540.52       107.40 o                         
  10   6   4      10774.68      10149.50       111.68 o                         
  12   6   4         15.40         71.78        21.92 o                         
  14   6   4         60.16         44.16        24.16 o                         
  16   6   4         20.12        -18.42        31.11 o                         
  18   6   4       2547.52       2668.02        84.36 o                         
  20   6   4        189.13        146.09        43.37 o                         
  22   6   4       1297.47       1437.03        75.47 o                         
  24   6   4        133.65        -39.48        52.48 o                         
  26   6   4        682.31        856.13        73.40 o                         
  28   6   4        177.74         17.40        72.77 o                         
  30   6   4        333.00        277.03        98.31 o                         
 -31   7   4          7.08        254.49        80.95 o                         
 -29   7   4         37.70        265.84        74.50 o                         
 -27   7   4        618.21        893.73        73.36 o                         
 -25   7   4       5635.87       5114.14       137.41 o                         
 -23   7   4       5241.14       5487.16       110.50 o                         
 -21   7   4        868.77        842.07        53.55 o                         
 -19   7   4         16.09         14.66        34.05 o                         
 -17   7   4      13118.33      13807.29       154.89 o                         
 -15   7   4       4137.90       4315.37        72.10 o                         
 -13   7   4       2011.30       2303.02        52.76 o                         
 -11   7   4       4675.92       3460.12        59.60 o                         
  -9   7   4       8544.55       9595.03       104.27 o                         
  -7   7   4      15471.78      14404.19       134.74 o                         
  -5   7   4      43754.85      47551.10       378.87 o                         
  -3   7   4       3002.51       3317.58        48.71 o                         
  -1   7   4       2391.76       2524.54        42.78 o                         
   1   7   4       4624.63       4714.15        57.97 o                         
   3   7   4       9136.47       9649.71       100.70 o                         
   5   7   4        128.59         84.46        18.79 o                         
   7   7   4       9489.19       8163.14        88.39 o                         
   9   7   4       1923.03       1939.42        44.67 o                         
  11   7   4         90.81         47.12        22.28 o                         
  13   7   4       2298.25       2196.31        54.83 o                         
  15   7   4      10946.28      11692.83       136.65 o                         
  17   7   4        954.91       1042.80        54.69 o                         
  19   7   4       1169.39       1188.53        60.88 o                         
  21   7   4       1110.71       1306.94        68.02 o                         
  23   7   4        113.49        165.82        52.53 o                         
  25   7   4         31.72        -25.42        58.57 o                         
  27   7   4         59.58         43.62        73.29 o                         
  29   7   4        928.55        728.03        97.97 o                         
 -30   8   4       1653.51       1884.69       151.15 o                         
 -28   8   4       2275.67       2367.17       110.91 o                         
 -26   8   4       2892.68       2667.86       105.68 o                         
 -24   8   4       5361.36       5980.23       131.52 o                         
 -22   8   4      11041.64      11685.73       153.45 o                         
 -20   8   4        591.17        603.32        46.49 o                         
 -18   8   4         12.81        -23.03        34.84 o                         
 -16   8   4       1348.57       1402.46        56.73 o                         
 -14   8   4       2145.66       2374.87        58.17 o                         
 -12   8   4        683.30        674.35        34.91 o                         
 -10   8   4        636.15        918.90        36.30 o                         
  -8   8   4       7009.97       7923.99       104.54 o                         
  -6   8   4       1162.27       1242.75        37.63 o                         
  -4   8   4        925.87        402.02        24.60 o                         
  -2   8   4       6593.48       7447.57        83.68 o                         
   0   8   4       1628.46        972.91        31.95 o                         
   2   8   4       1889.36       2051.85        43.96 o                         
   4   8   4       1076.16       1022.76        35.37 o                         
   6   8   4       4809.10       4609.30        66.79 o                         
   8   8   4      20475.92      20159.66       182.05 o                         
  10   8   4       1472.85       1316.53        41.60 o                         
  12   8   4      28581.72      27764.10       253.47 o                         
  14   8   4       7386.62       7272.04       152.11 o                         
  16   8   4         90.26         50.06        34.33 o                         
  18   8   4         64.91         -4.37        38.27 o                         
  20   8   4       1283.36       1203.72        66.15 o                         
  22   8   4       7719.05       8083.12       148.93 o                         
  24   8   4      14365.51      15039.58       210.72 o                         
  26   8   4        754.03        856.23        77.10 o                         
  28   8   4       1866.21       1801.06       115.50 o                         
 -29   9   4         57.69        -12.15        93.57 o                         
 -27   9   4       1651.09       1581.22        93.61 o                         
 -25   9   4        996.38       1039.29        69.80 o                         
 -23   9   4       6480.33       6102.88       124.79 o                         
 -21   9   4       3735.96       3710.95        88.91 o                         
 -19   9   4         29.21        -31.52        37.73 o                         
 -17   9   4       3643.90       3445.52        76.57 o                         
 -15   9   4        796.23        590.47        42.98 o                         
 -13   9   4      12687.55      12086.08       140.61 o                         
 -11   9   4       3520.15       3240.90        64.49 o                         
  -9   9   4       5998.94       5738.77        78.12 o                         
  -7   9   4      33322.49      32958.05       279.15 o                         
  -5   9   4        493.49        367.27        27.46 o                         
  -3   9   4      10995.84      11284.81       116.52 o                         
  -1   9   4      24069.25      22927.13       195.26 o                         
   1   9   4       5576.95       5222.59        70.60 o                         
   3   9   4       2181.27       1707.46        44.86 o                         
   5   9   4        102.50        -21.65        21.65 o                         
   7   9   4        696.86       1032.80        39.70 o                         
   9   9   4       6447.21       6450.36        84.37 o                         
  11   9   4        457.63        342.01        32.26 o                         
  13   9   4         48.89        -28.32        28.32 o                         
  15   9   4       4031.00       4452.36        88.70 o                         
  17   9   4      14956.38      14106.68       188.32 o                         
  19   9   4       7691.17       7498.33       120.91 o                         
  21   9   4      13643.29      13589.67       184.35 o                         
  23   9   4         44.63        173.98        66.04 o                         
  25   9   4       1536.69       1313.11        81.79 o                         
  27   9   4       4941.26       4803.92       164.00 o                         
 -30  10   4       2309.55       2303.70       149.83 o                         
 -28  10   4        182.12        271.57       116.73 o                         
 -26  10   4       7318.71       7263.52       155.99 o                         
 -24  10   4        426.11        378.92        59.62 o                         
 -22  10   4       4865.77       5109.08       108.27 o                         
 -20  10   4       1518.21       1375.62        63.65 o                         
 -18  10   4       2937.19       2910.95        77.43 o                         
 -16  10   4       9180.43       8440.56       120.56 o                         
 -14  10   4        298.60        352.39        38.12 o                         
 -12  10   4        113.18        -13.34        30.12 o                         
 -10  10   4       6524.43       7074.57        96.30 o                         
  -8  10   4       2528.94       2137.03        53.87 o                         
  -6  10   4       6828.99       6253.49        87.62 o                         
  -4  10   4      12886.07      13229.70       135.06 o                         
  -2  10   4       5443.95       5693.88        74.71 o                         
   0  10   4       1151.19       1367.88        41.89 o                         
   2  10   4        687.41        602.90        32.11 o                         
   4  10   4       3161.87       2272.71        53.75 o                         
   6  10   4       1518.30       1486.16        49.67 o                         
   8  10   4       4445.81       4257.32        74.67 o                         
  10  10   4       1212.07       1028.79        56.28 o                         
  12  10   4       3498.93       3991.89        76.84 o                         
  14  10   4        101.98        150.02        36.50 o                         
  16  10   4       3325.27       3401.03        80.32 o                         
  18  10   4       7264.78       7183.29       113.25 o                         
  20  10   4        941.66        885.25        61.91 o                         
  22  10   4       7254.34       6967.79       136.40 o                         
  24  10   4        365.63        197.66        76.92 o                         
  26  10   4         32.13         14.45        90.44 o                         
  28  10   4       2262.25       2092.78       245.16 o                         
 -29  11   4       1572.49       1724.10       149.29 o                         
 -27  11   4        101.20        220.14        89.63 o                         
 -25  11   4       1230.36       1345.82        78.48 o                         
 -23  11   4         16.67         57.75        55.29 o                         
 -21  11   4       3480.34       3506.01        99.65 o                         
 -19  11   4         47.17         27.15        46.03 o                         
 -17  11   4       1570.22       1220.05        59.62 o                         
 -15  11   4        855.20        937.49        50.97 o                         
 -13  11   4         32.11         -6.11        37.22 o                         
 -11  11   4        305.64        324.19        37.75 o                         
  -9  11   4       1659.90       1786.78        55.73 o                         
  -7  11   4         31.23         10.42        29.47 o                         
  -5  11   4       7473.48       7931.66        96.31 o                         
  -3  11   4       1597.00       1620.67        48.39 o                         
  -1  11   4       2882.58       3651.02        64.43 o                         
   1  11   4       9313.85      10824.56       123.74 o                         
   3  11   4        302.19        284.82        32.80 o                         
   5  11   4        180.10        159.42        31.21 o                         
   7  11   4       9220.78       9546.71       120.61 o                         
   9  11   4         48.00         91.86        34.74 o                         
  11  11   4       3551.11       3392.13        78.19 o                         
  13  11   4       6920.02       6709.04       100.03 o                         
  15  11   4        428.10        533.78        44.64 o                         
  17  11   4       1653.58       1914.14        65.90 o                         
  19  11   4         65.68        233.74        51.00 o                         
  21  11   4       1895.09       1873.12        73.97 o                         
  23  11   4         18.23        -58.84        68.70 o                         
  25  11   4        106.86        136.63       120.55 o                         
  27  11   4        157.58        137.34       134.35 o                         
 -28  12   4       3647.10       3314.36       250.00 o                         
 -26  12   4        350.55        490.51        94.42 o                         
 -24  12   4         78.06        136.27        67.59 o                         
 -22  12   4        300.22        295.29        60.95 o                         
 -20  12   4       6437.94       6779.50       124.25 o                         
 -18  12   4        162.16         99.98        48.15 o                         
 -16  12   4      11945.50      12340.13       161.05 o                         
 -14  12   4       3058.24       2983.35        89.51 o                         
 -12  12   4       7580.86       8398.60       134.98 o                         
 -10  12   4         91.61         73.71        35.99 o                         
  -8  12   4       7162.84       7584.69       104.49 o                         
  -6  12   4          4.92        -28.93        32.59 o                         
  -4  12   4      10375.37      10686.31       126.06 o                         
  -2  12   4         51.02        -14.83        31.91 o                         
   0  12   4      16023.77      15479.40       169.41 o                         
   2  12   4       8481.03       7714.62       107.46 o                         
   4  12   4          0.88         13.93        33.34 o                         
   6  12   4       4487.10       4422.51        82.36 o                         
   8  12   4       1196.43       1157.44        59.98 o                         
  10  12   4        405.18        409.31        44.90 o                         
  12  12   4       7051.53       7055.87       112.73 o                         
  14  12   4        574.13        667.09        54.92 o                         
  16  12   4       9147.22       9421.25       130.62 o                         
  18  12   4       3606.55       3790.54        99.52 o                         
  20  12   4       2874.03       2838.90       108.95 o                         
  22  12   4        941.82        665.82        69.92 o                         
  24  12   4       6571.12       7279.87       165.52 o                         
  26  12   4         69.71        231.14       185.22 o                         
 -27  13   4         97.21        218.70       110.15 o                         
 -25  13   4        176.11        289.76        96.23 o                         
 -23  13   4       3492.31       3285.00       109.93 o                         
 -21  13   4        473.20        415.57        63.07 o                         
 -19  13   4       5388.92       5869.39       119.42 o                         
 -17  13   4       1346.18       1568.63        69.70 o                         
 -15  13   4       2504.82       2565.03        82.84 o                         
 -13  13   4      12730.80      12241.22       161.66 o                         
 -11  13   4      16155.64      14833.95       175.27 o                         
  -9  13   4       4616.59       5028.89        95.02 o                         
  -7  13   4       5013.84       4967.42        97.39 o                         
  -5  13   4       9175.04       8414.39       112.09 o                         
  -3  13   4       3506.26       3643.22        74.43 o                         
  -1  13   4      21727.26      21738.69       220.09 o                         
   1  13   4          0.50        -33.21        33.21 o                         
   3  13   4      23925.93      24636.19       350.72 o                         
   5  13   4       5422.42       5410.18       109.66 o                         
   7  13   4         43.44        -37.63        37.63 o                         
   9  13   4       3565.46       3859.05        86.88 o                         
  11  13   4       1519.64       1667.42        69.36 o                         
  13  13   4          3.52          2.97        49.46 o                         
  15  13   4       6191.37       5738.17       114.36 o                         
  17  13   4       5040.65       4843.83       118.84 o                         
  19  13   4        665.66        633.13        59.50 o                         
  21  13   4       4038.69       4744.04       136.98 o                         
  23  13   4        206.98        139.88        76.50 o                         
  25  13   4       2172.48       1909.18       160.46 o                         
 -24  14   4        115.08        142.57        86.38 o                         
 -22  14   4         96.59          2.09        86.10 o                         
 -20  14   4         32.39         21.63        61.43 o                         
 -18  14   4          6.45        -30.21        55.70 o                         
 -16  14   4      12773.46      14464.96       184.61 o                         
 -14  14   4       5219.66       5463.96       112.14 o                         
 -12  14   4       5076.47       5059.95       104.21 o                         
 -10  14   4      17338.54      17490.07       190.17 o                         
  -8  14   4        421.50        360.99        44.23 o                         
  -6  14   4       5271.78       4911.75        89.19 o                         
  -4  14   4       9828.92       9951.96       133.20 o                         
  -2  14   4      10292.16      11072.11       143.42 o                         
   0  14   4       1118.14       1183.68        54.30 o                         
   2  14   4       4725.30       4888.17       109.59 o                         
   4  14   4       1322.12       1269.64        56.85 o                         
   6  14   4      11759.66      12530.97       156.84 o                         
   8  14   4       1796.23       1620.28        75.89 o                         
  10  14   4       1198.95       1217.22        65.32 o                         
  12  14   4       3331.53       2938.93        96.94 o                         
  14  14   4       3922.11       3893.49       105.41 o                         
  16  14   4         10.32         94.45        58.71 o                         
  18  14   4       3941.07       3993.66       117.78 o                         
  20  14   4       4449.31       4848.59       134.76 o                         
  22  14   4       1191.29       1154.35       100.77 o                         
 -23  15   4        143.77       -106.58       125.12 o                         
 -21  15   4         37.70        -75.18        75.18 o                         
 -19  15   4          5.75         -6.46        69.98 o                         
 -17  15   4       2098.55       1983.25        97.48 o                         
 -15  15   4          9.41        172.60        56.91 o                         
 -13  15   4       4047.37       4041.64        98.18 o                         
 -11  15   4       1667.41       1788.36        68.99 o                         
  -9  15   4        177.53        180.29        46.47 o                         
  -7  15   4       5725.21       5579.27        98.91 o                         
  -5  15   4        985.15       1324.85        63.32 o                         
  -3  15   4       1110.02       1270.62        62.59 o                         
  -1  15   4          4.94        -42.29        42.29 o                         
   1  15   4       2074.66       2412.14        81.59 o                         
   3  15   4        253.33        131.30        53.12 o                         
   5  15   4         72.35        -28.43        45.95 o                         
   7  15   4       1060.74       1063.79        60.72 o                         
   9  15   4        880.47        681.64        58.24 o                         
  11  15   4        199.83        149.52        54.73 o                         
  13  15   4         14.93        209.63        58.60 o                         
  15  15   4       1060.83       1518.63        75.79 o                         
  17  15   4        101.64        200.85        78.82 o                         
  19  15   4         35.03         49.29        89.92 o                         
  21  15   4        373.71        276.16       110.84 o                         
 -22  16   4         60.88        110.46       108.27 o                         
 -20  16   4        517.76        408.73        88.73 o                         
 -18  16   4        188.87        242.85        76.48 o                         
 -16  16   4       1436.64       1253.02        73.98 o                         
 -14  16   4        160.53         93.22        56.78 o                         
 -12  16   4        133.51         79.14        54.31 o                         
 -10  16   4       1921.37       2041.13        76.44 o                         
  -8  16   4       9436.59       9203.94       132.07 o                         
  -6  16   4        786.20        873.62        59.92 o                         
  -4  16   4        960.99        928.02        59.66 o                         
  -2  16   4        147.15         59.37        48.79 o                         
   0  16   4       4835.71       5025.52       102.79 o                         
   2  16   4        348.08        187.66        51.88 o                         
   4  16   4       2171.61       2170.54        77.29 o                         
   6  16   4       3104.67       3256.71        96.68 o                         
   8  16   4       3481.46       3624.45       113.12 o                         
  10  16   4        519.82        497.76        62.92 o                         
  12  16   4        727.36        851.85        74.21 o                         
  14  16   4         45.67         35.53        67.76 o                         
  16  16   4        766.39        798.78        95.45 o                         
  18  16   4        452.38        474.33        99.66 o                         
  20  16   4       1916.65       1617.34       149.70 o                         
 -19  17   4       4099.94       4632.04       164.46 o                         
 -17  17   4        232.53        375.10       103.48 o                         
 -15  17   4        144.06        216.87        90.96 o                         
 -13  17   4         15.70        -84.42        84.42 o                         
 -11  17   4          8.84        -47.31        75.05 o                         
  -9  17   4        586.09        567.65        64.16 o                         
  -7  17   4       2112.67       2396.28        88.48 o                         
  -5  17   4         29.18          4.13        55.12 o                         
  -3  17   4        384.73        390.94        57.63 o                         
  -1  17   4        297.47        244.72        56.50 o                         
   1  17   4        626.46        315.61        56.51 o                         
   3  17   4       3671.37       3733.84       110.36 o                         
   5  17   4        251.68        204.13        58.68 o                         
   7  17   4       5095.25       4868.53       118.24 o                         
   9  17   4       2076.55       1689.03        83.24 o                         
  11  17   4       4806.82       5071.81       140.89 o                         
  13  17   4        107.85        218.06        88.00 o                         
  15  17   4       3704.97       3584.75       221.86 o                         
  17  17   4        968.08        772.20       113.09 o                         
 -18  18   4        236.78        178.36       153.60 o                         
 -16  18   4         70.25        -93.52        93.52 o                         
 -14  18   4         11.45        -83.54        83.54 o                         
 -12  18   4        488.81        393.01        83.29 o                         
 -10  18   4       5196.42       5912.44       208.75 o                         
  -8  18   4        118.88         86.12        66.01 o                         
  -6  18   4       2130.61       2069.07        82.98 o                         
  -4  18   4        102.11        -58.61        76.98 o                         
  -2  18   4        309.79        381.64        65.78 o                         
   0  18   4       2564.85       2402.06        87.39 o                         
   2  18   4       3619.38       3428.89       108.01 o                         
   4  18   4       2369.35       2108.57        87.08 o                         
   6  18   4       1845.25       1705.61        89.29 o                         
   8  18   4        498.57        468.70        86.92 o                         
  10  18   4        382.25        334.46        90.72 o                         
  12  18   4       2234.17       2344.62       127.43 o                         
  14  18   4        130.83        383.98       109.75 o                         
  16  18   4         18.74       -134.54       158.21 o                         
 -15  19   4        890.67        720.64       171.99 o                         
 -13  19   4        647.74        480.50       120.63 o                         
 -11  19   4        144.72        326.29       113.17 o                         
  -9  19   4        161.29        113.89       119.97 o                         
  -7  19   4        208.08        309.49        94.89 o                         
  -5  19   4         15.02        -44.83        76.75 o                         
  -3  19   4         32.87         25.54        91.40 o                         
  -1  19   4        351.68        408.18        81.76 o                         
   1  19   4        672.42        602.59        93.59 o                         
   3  19   4        154.75         79.52        90.59 o                         
   5  19   4        509.23        414.94        98.28 o                         
   7  19   4        185.24        210.55       100.27 o                         
   9  19   4       1213.21       1205.73       110.74 o                         
  11  19   4        659.75        747.88       129.99 o                         
  13  19   4       2475.31       2479.47       270.00 o                         
 -10  20   4          0.65         -9.24       160.75 o                         
  -8  20   4        227.81        428.60       188.64 o                         
  -6  20   4        133.31        160.98       114.26 o                         
  -4  20   4       1475.36       1297.29       120.25 o                         
  -2  20   4        422.05        635.62       117.64 o                         
   0  20   4         23.62        -96.22       107.14 o                         
   2  20   4        887.39        792.78       112.22 o                         
   4  20   4          8.61        -18.17       173.80 o                         
   6  20   4         50.29          8.15       113.39 o                         
   8  20   4        330.92        368.47       178.68 o                         
  -3  21   4        587.12        653.55       174.63 o                         
  -1  21   4       2492.58       2713.13       284.80 o                         
   1  21   4       1010.21        533.93       187.11 o                         
 -33   1   5          1.26         31.79        77.09 o                         
 -31   1   5       4820.84       4639.67       120.88 o                         
 -29   1   5       1435.37       1507.70        68.25 o                         
 -27   1   5       6217.62       6652.42       113.05 o                         
 -25   1   5        696.59        592.34        44.99 o                         
 -23   1   5        385.22        324.94        35.79 o                         
 -21   1   5         26.76         87.55        29.49 o                         
 -19   1   5       2664.15       2774.70        56.19 o                         
 -17   1   5       1098.67       1525.40        41.58 o                         
 -15   1   5        191.05        123.73        18.90 o                         
 -13   1   5         16.22         20.85        13.44 o                         
 -11   1   5         22.54         29.74        14.15 o                         
  -9   1   5       3601.63       3807.74        46.32 o                         
  -7   1   5      33613.40      35243.74       295.34 o                         
  -5   1   5      51034.71      47519.07       428.29 o                         
  -3   1   5      28770.01      32776.07       305.74 o                         
   1   1   5      21598.36      20135.18       184.88 o                         
   3   1   5      73955.97      71879.15       641.41 o                         
   5   1   5      67245.24      61677.35       586.22 o                         
   7   1   5       1467.05       1862.43        36.25 o                         
   9   1   5       1329.15        976.66        31.56 o                         
  11   1   5      53022.82      51373.07       479.54 o                         
  13   1   5       1997.99       1730.37        46.60 o                         
  15   1   5       5926.07       5381.16        89.34 o                         
  17   1   5      26294.47      27464.62       303.62 o                         
  19   1   5       7440.47       6725.62       109.38 o                         
  21   1   5       3346.71       3588.39        80.05 o                         
  23   1   5          3.19        -27.32        40.52 o                         
  25   1   5       1843.08       1873.52        72.50 o                         
  27   1   5        946.85       1096.73        64.84 o                         
  29   1   5         26.77         78.98        70.78 o                         
  31   1   5         15.24       -106.62       106.62 o                         
 -34   2   5       8344.79       7786.60       276.61 o                         
 -32   2   5       4005.90       4451.24       125.97 o                         
 -30   2   5       3761.56       4035.63       104.25 o                         
 -28   2   5        477.10        438.25        50.92 o                         
 -26   2   5         23.56         28.43        39.84 o                         
 -24   2   5        170.47         94.91        36.24 o                         
 -22   2   5      27224.88      27607.22       332.68 o                         
 -20   2   5       1802.42       1599.31        48.55 o                         
 -18   2   5      29884.79      30828.61       294.66 o                         
 -16   2   5       4505.83       4326.90        66.88 o                         
 -14   2   5       5489.91       6798.07        84.42 o                         
 -12   2   5      15203.65      14437.41       139.11 o                         
 -10   2   5      10733.57      11248.27       108.66 o                         
  -8   2   5      12125.75      14138.80       128.47 o                         
  -6   2   5      60155.02      52368.48       415.21 o                         
  -4   2   5         35.22        116.75         9.40 o                         
  -2   2   5      19546.38      17526.81       156.84 o                         
   0   2   5      16596.28      19637.39       166.92 o                         
   2   2   5      67004.72      61887.17       555.47 o                         
   4   2   5       6427.68       7043.62        82.14 o                         
   6   2   5       1618.56       1112.31        29.12 o                         
   8   2   5       9728.39       9944.47       109.57 o                         
  10   2   5      14972.94      10550.50       119.98 o                         
  12   2   5      14053.71      14326.54       157.77 o                         
  14   2   5       3936.87       3676.48        67.44 o                         
  16   2   5         25.90         79.54        28.00 o                         
  18   2   5       5340.36       5310.12       103.58 o                         
  20   2   5       1597.22       1901.82        72.99 o                         
  22   2   5       5222.57       4814.45       108.13 o                         
  24   2   5        709.98        464.74        50.41 o                         
  26   2   5       1140.97       1060.24        61.81 o                         
  28   2   5        810.51        676.97        66.13 o                         
  30   2   5        113.25        230.92        78.49 o                         
 -33   3   5         94.07        127.13       105.87 o                         
 -31   3   5       2573.96       2433.44       120.86 o                         
 -29   3   5       3157.64       3027.18        92.79 o                         
 -27   3   5        482.13        380.31        48.67 o                         
 -25   3   5       3874.00       4226.90        88.96 o                         
 -23   3   5          0.29        113.37        33.43 o                         
 -21   3   5      12046.69      13258.17       164.57 o                         
 -19   3   5       6111.98       6361.95       107.42 o                         
 -17   3   5      11516.71      12992.61       152.78 o                         
 -15   3   5      32576.70      29960.00       283.05 o                         
 -13   3   5      61572.12      63487.24       512.84 o                         
 -11   3   5         81.62        182.27        16.85 o                         
  -9   3   5      22309.76      19805.51       170.85 o                         
  -7   3   5       6317.20       4760.61        50.32 o                         
  -5   3   5      48740.24      45231.89       348.29 o                         
  -3   3   5      47819.98      48182.87       399.07 o                         
  -1   3   5       2514.97       3986.95        44.79 o                         
   1   3   5      77639.82      71848.16       614.83 o                         
   3   3   5      19918.01      22257.79       185.11 o                         
   5   3   5        287.24        380.55        15.83 o                         
   7   3   5       1689.16       1790.24        30.42 o                         
   9   3   5      13139.46      13686.17       153.79 o                         
  11   3   5       5145.66       5203.65        74.89 o                         
  13   3   5       8736.95       8858.80       112.48 o                         
  15   3   5       5714.37       6095.45        92.97 o                         
  17   3   5        390.37        330.95        36.88 o                         
  19   3   5        201.72        302.20        47.63 o                         
  21   3   5         38.33          2.63        41.56 o                         
  23   3   5        772.83        543.52        54.38 o                         
  25   3   5       3706.62       3463.18        99.86 o                         
  27   3   5          4.37        -38.08        64.19 o                         
  29   3   5       5777.40       5843.44       145.03 o                         
  31   3   5        737.11        409.51       108.35 o                         
 -32   4   5        873.20        917.84        78.69 o                         
 -30   4   5         40.39         26.24        58.35 o                         
 -28   4   5       1867.09       1833.92        73.99 o                         
 -26   4   5       3285.67       2933.24        85.45 o                         
 -24   4   5        343.37        439.40        48.61 o                         
 -22   4   5       1953.22       2138.72        77.58 o                         
 -20   4   5        707.52        669.52        44.01 o                         
 -18   4   5       1928.77       1794.82        53.53 o                         
 -16   4   5       2262.20       2310.15        50.53 o                         
 -14   4   5       7518.48       7198.06        84.65 o                         
 -12   4   5       5194.39       5637.52        69.43 o                         
 -10   4   5      56719.91      63379.21       509.94 o                         
  -8   4   5      11403.71      12500.96       111.96 o                         
  -6   4   5      32204.31      28615.72       229.69 o                         
  -4   4   5     113369.62     111497.09       841.15 o                         
  -2   4   5        927.58        679.62        24.08 o                         
   0   4   5       1628.06        932.40        22.11 o                         
   2   4   5       1357.65       1225.70        25.90 o                         
   4   4   5       1710.75       1195.80        26.33 o                         
   6   4   5          7.87         -3.66        12.37 o                         
   8   4   5       5557.35       6371.30        73.41 o                         
  10   4   5       8537.38       9597.85       106.70 o                         
  12   4   5      31126.76      30683.75       320.28 o                         
  14   4   5       2356.87       2429.07        57.20 o                         
  16   4   5       2807.79       2728.82        69.46 o                         
  18   4   5       6451.88       6556.73       108.15 o                         
  20   4   5         81.97        159.37        41.46 o                         
  22   4   5        388.69        395.21        50.91 o                         
  24   4   5       2689.63       2473.67        99.56 o                         
  26   4   5       4935.39       4721.79       123.42 o                         
  28   4   5        709.21        615.04        69.28 o                         
  30   4   5         30.24        -31.33        79.19 o                         
 -33   5   5       1659.87       1656.05       146.83 o                         
 -31   5   5       1049.81        860.63        72.21 o                         
 -29   5   5       1136.81       1163.22        64.85 o                         
 -27   5   5       4540.99       4661.55        99.32 o                         
 -25   5   5        927.51       1050.42        58.49 o                         
 -23   5   5       2252.45       2552.88        81.15 o                         
 -21   5   5        240.34        293.85        47.29 o                         
 -19   5   5        272.31        229.60        33.73 o                         
 -17   5   5       4661.00       5466.98        79.63 o                         
 -15   5   5       5069.05       5619.20        76.29 o                         
 -13   5   5      12681.74      11532.70       118.55 o                         
 -11   5   5      22301.13      23535.50       207.78 o                         
  -9   5   5       6467.37       5488.80        63.24 o                         
  -7   5   5       2011.32       2983.40        42.56 o                         
  -5   5   5      16013.28      17582.10       149.95 o                         
  -3   5   5      14083.37      15325.53       141.11 o                         
  -1   5   5      23675.58      19108.40       165.97 o                         
   1   5   5       3607.76       4934.69        56.95 o                         
   3   5   5       6742.67       6167.70        66.32 o                         
   5   5   5      11441.21      10502.76       106.50 o                         
   7   5   5      42198.84      44082.30       362.16 o                         
   9   5   5       3109.58       3352.81        49.66 o                         
  11   5   5        180.65        451.54        25.41 o                         
  13   5   5      23330.35      22352.86       234.81 o                         
  15   5   5       3941.35       4663.01        88.13 o                         
  17   5   5       1147.37       1217.96        51.68 o                         
  19   5   5       1131.06       1320.03        62.09 o                         
  21   5   5       2884.21       2854.66        87.76 o                         
  23   5   5        749.74        487.43        57.18 o                         
  25   5   5         91.81        -54.57        73.14 o                         
  27   5   5       4776.69       4827.11       183.62 o                         
  29   5   5        598.02        492.38        83.24 o                         
 -32   6   5       1670.59       1690.65       118.91 o                         
 -30   6   5       7535.59       7563.86       145.82 o                         
 -28   6   5       3144.45       2950.08        92.98 o                         
 -26   6   5        275.22        370.65        61.75 o                         
 -24   6   5        125.97        134.13        47.29 o                         
 -22   6   5      12277.30      11928.05       164.91 o                         
 -20   6   5       1253.18       1268.32        51.60 o                         
 -18   6   5      21083.72      21103.49       204.19 o                         
 -16   6   5       9023.90       9444.66       110.61 o                         
 -14   6   5      11934.86      11605.25       123.19 o                         
 -12   6   5       4979.22       5675.68        74.72 o                         
 -10   6   5        143.91        157.04        21.37 o                         
  -8   6   5         36.18         38.28        16.70 o                         
  -6   6   5      13018.35      10485.39       101.39 o                         
  -4   6   5      15740.47      14328.56       128.77 o                         
  -2   6   5         41.00        118.81        15.30 o                         
   0   6   5      14526.63      12695.50       120.19 o                         
   2   6   5      15360.88      15720.98       138.55 o                         
   4   6   5      55188.28      58593.56       475.13 o                         
   6   6   5      55997.09      57188.76       484.75 o                         
   8   6   5         30.34         33.94        16.42 o                         
  10   6   5       6279.52       6172.87        76.28 o                         
  12   6   5      10888.66      11405.21       125.79 o                         
  14   6   5       1146.17       1479.04        47.67 o                         
  16   6   5       4408.82       3805.82        80.67 o                         
  18   6   5      10684.71      11910.66       168.34 o                         
  20   6   5         13.13        -34.01        41.14 o                         
  22   6   5       6627.73       6837.39       130.28 o                         
  24   6   5        201.19        126.52        54.01 o                         
  26   6   5        799.33       1015.53        74.83 o                         
  28   6   5       1014.54        987.72       112.09 o                         
  30   6   5       3253.98       2725.17       173.93 o                         
 -31   7   5       1513.78       1430.92       101.64 o                         
 -29   7   5       2629.11       2633.88        98.02 o                         
 -27   7   5        356.76        448.05        66.04 o                         
 -25   7   5       2355.76       2625.75        95.78 o                         
 -23   7   5        190.62        290.83        49.43 o                         
 -21   7   5        842.85        731.70        47.23 o                         
 -19   7   5      11254.47      11385.31       140.17 o                         
 -17   7   5       6688.23       6756.87        95.79 o                         
 -15   7   5      10008.60       9432.25       110.81 o                         
 -13   7   5      16061.80      16800.03       164.47 o                         
 -11   7   5       7270.11       7397.49        89.86 o                         
  -9   7   5      88607.22      91315.03       739.17 o                         
  -7   7   5        535.73        632.92        26.93 o                         
  -5   7   5       4315.80       3556.16        53.29 o                         
  -3   7   5        224.53        499.40        23.30 o                         
  -1   7   5      26637.13      30039.85       252.60 o                         
   1   7   5        400.77        381.77        21.40 o                         
   3   7   5       5072.38       5121.35        65.67 o                         
   5   7   5       1134.85        885.85        31.58 o                         
   7   7   5       5087.81       5271.94        70.45 o                         
   9   7   5      22975.31      23294.37       210.49 o                         
  11   7   5       4105.93       4280.94        65.73 o                         
  13   7   5      25220.37      24403.75       235.72 o                         
  15   7   5      11725.12      11925.92       139.77 o                         
  17   7   5       8867.22       9328.55       135.66 o                         
  19   7   5        793.59        762.18        51.87 o                         
  21   7   5       1140.14       1164.23        64.23 o                         
  23   7   5         15.03         17.10        73.34 o                         
  25   7   5       9167.21       8982.36       158.40 o                         
  27   7   5        106.24         85.96        86.84 o                         
  29   7   5       1502.55       1360.01       137.26 o                         
 -30   8   5          7.07         38.59        88.85 o                         
 -28   8   5       2462.97       2357.31       101.47 o                         
 -26   8   5         13.33        -63.34        63.34 o                         
 -24   8   5       5466.97       5245.81       105.70 o                         
 -22   8   5         77.97         76.75        44.59 o                         
 -20   8   5       1514.30       1232.07        60.16 o                         
 -18   8   5       6507.44       6561.13       103.44 o                         
 -16   8   5       6930.96       6490.71        94.64 o                         
 -14   8   5       1874.65       1735.91        52.37 o                         
 -12   8   5       9223.35       8395.85       101.81 o                         
 -10   8   5       4890.26       4960.33        70.06 o                         
  -8   8   5       9601.12       9648.64       103.58 o                         
  -6   8   5      10112.47      11202.37       113.56 o                         
  -4   8   5       1668.49       1509.44        38.98 o                         
  -2   8   5      20766.51      25037.46       222.31 o                         
   0   8   5      23285.11      22795.18       197.43 o                         
   2   8   5      11364.66      13858.01       136.77 o                         
   4   8   5       2458.81       2177.37        46.20 o                         
   6   8   5       1953.11       2437.03        49.71 o                         
   8   8   5       9606.58      10550.63       116.15 o                         
  10   8   5       1990.28       1798.96        46.34 o                         
  12   8   5      12391.42      12813.35       142.82 o                         
  14   8   5       3339.25       3350.24        69.04 o                         
  16   8   5       3472.81       3465.48        75.25 o                         
  18   8   5        465.96        268.17        42.90 o                         
  20   8   5       3134.19       3544.28       101.13 o                         
  22   8   5       1209.46       1631.05        78.59 o                         
  24   8   5         15.59        -37.28        56.67 o                         
  26   8   5       2450.68       2630.53       108.29 o                         
  28   8   5        799.60        641.95        99.10 o                         
 -31   9   5          1.20         26.00       177.03 o                         
 -29   9   5       1181.58       1360.44       112.11 o                         
 -27   9   5        551.32        452.48        79.55 o                         
 -25   9   5        862.56        921.45        62.14 o                         
 -23   9   5      15439.62      15346.21       182.29 o                         
 -21   9   5       2732.95       2743.35        84.29 o                         
 -19   9   5       3241.62       3554.40        88.85 o                         
 -17   9   5        737.15        797.20        47.24 o                         
 -15   9   5       3028.15       2905.69        68.00 o                         
 -13   9   5        646.27        504.24        36.87 o                         
 -11   9   5        260.80        189.57        29.17 o                         
  -9   9   5         25.37         -7.34        24.34 o                         
  -7   9   5        558.02        461.91        29.12 o                         
  -5   9   5         14.87         -2.40        23.45 o                         
  -3   9   5       1803.80       1732.01        44.38 o                         
  -1   9   5      10405.85       9285.75        97.47 o                         
   1   9   5       8504.34       7637.03        88.20 o                         
   3   9   5        330.11        339.09        26.46 o                         
   5   9   5        145.27        231.61        26.18 o                         
   7   9   5       2539.78       2656.83        57.15 o                         
   9   9   5        132.29        182.82        29.77 o                         
  11   9   5        955.61       1021.36        41.29 o                         
  13   9   5        625.42        703.46        39.43 o                         
  15   9   5       2368.15       2077.92        61.97 o                         
  17   9   5        259.03        193.43        37.10 o                         
  19   9   5        375.77        304.59        52.08 o                         
  21   9   5          6.44         88.83        50.22 o                         
  23   9   5       1728.09       1737.02        84.87 o                         
  25   9   5        528.35        541.43       134.00 o                         
  27   9   5       1568.51       1674.90       109.65 o                         
 -30  10   5       3493.96       4022.49       191.51 o                         
 -28  10   5        887.25        764.98       103.17 o                         
 -26  10   5         23.01        143.00        64.31 o                         
 -24  10   5        279.12        123.69        58.47 o                         
 -22  10   5        665.99        957.63        58.97 o                         
 -20  10   5        745.62        668.24        54.62 o                         
 -18  10   5         17.91        -38.30        38.30 o                         
 -16  10   5       3009.56       2989.90        74.42 o                         
 -14  10   5       7070.55       7105.95       103.71 o                         
 -12  10   5        404.27        331.61        35.59 o                         
 -10  10   5       5320.56       4419.97        87.44 o                         
  -8  10   5         10.68          2.76        26.55 o                         
  -6  10   5      36905.81      36405.27       308.41 o                         
  -4  10   5       2929.71       2429.53        54.66 o                         
  -2  10   5       3345.46       3219.73        56.68 o                         
   0  10   5       1326.50       1627.49        45.83 o                         
   2  10   5       7919.80       8172.37       100.04 o                         
   4  10   5        962.87       1202.98        43.33 o                         
   6  10   5      20608.10      20488.71       198.89 o                         
   8  10   5        343.78        370.01        36.57 o                         
  10  10   5      29652.21      30178.75       304.42 o                         
  12  10   5         82.21        -29.87        29.87 o                         
  14  10   5          1.01        -17.49        33.98 o                         
  16  10   5       1235.70       1105.62        51.27 o                         
  18  10   5       2594.57       2613.22        75.47 o                         
  20  10   5         28.17          2.67        45.50 o                         
  22  10   5       6644.24       6450.92       128.29 o                         
  24  10   5       4879.79       5005.89       136.44 o                         
  26  10   5        834.60        942.73        96.79 o                         
 -29  11   5        559.51        465.76       139.42 o                         
 -27  11   5       2019.06       2006.58       105.43 o                         
 -25  11   5       5739.81       6120.55       134.38 o                         
 -23  11   5       1369.36       1232.08        72.09 o                         
 -21  11   5       4999.40       5362.37       109.99 o                         
 -19  11   5       3914.12       4089.67        92.73 o                         
 -17  11   5         32.66          5.08        43.67 o                         
 -15  11   5       1167.93       1136.58        60.28 o                         
 -13  11   5       8821.61       8926.05       124.72 o                         
 -11  11   5       4562.22       4787.91        98.18 o                         
  -9  11   5       8938.34       9583.83       133.73 o                         
  -7  11   5        924.23        884.44        50.23 o                         
  -5  11   5        853.36        809.41        39.71 o                         
  -3  11   5      16526.81      16023.40       153.83 o                         
  -1  11   5       2550.23       2703.25        60.55 o                         
   1  11   5       6194.96       6030.33       112.20 o                         
   3  11   5       8842.69       8951.21       111.24 o                         
   5  11   5       2019.80       1969.38        64.14 o                         
   7  11   5       6337.65       6195.41        95.34 o                         
   9  11   5      26489.95      27887.20       274.00 o                         
  11  11   5       3136.82       3364.38        81.69 o                         
  13  11   5       3817.55       3606.89        87.66 o                         
  15  11   5       8005.49       7779.45       112.72 o                         
  17  11   5        147.92         89.14        41.66 o                         
  19  11   5       8773.47       8578.76       136.55 o                         
  21  11   5       3562.66       3471.47       105.43 o                         
  23  11   5        184.42        104.51        63.87 o                         
  25  11   5       7569.02       8259.94       189.02 o                         
 -28  12   5       3022.91       2735.28       161.65 o                         
 -26  12   5        141.99        211.95        91.41 o                         
 -24  12   5        192.60         36.93        66.13 o                         
 -22  12   5       2767.68       2254.21       109.50 o                         
 -20  12   5       3234.01       3109.33        93.81 o                         
 -18  12   5       6214.35       6023.45       111.42 o                         
 -16  12   5       2012.89       2802.28        83.30 o                         
 -14  12   5       3302.86       3200.17       104.20 o                         
 -12  12   5       5340.10       5872.09       101.76 o                         
 -10  12   5       3661.12       3817.73        81.27 o                         
  -8  12   5        552.56        905.01        45.98 o                         
  -6  12   5       5890.10       5768.47        92.99 o                         
  -4  12   5       5267.35       4890.73        79.16 o                         
  -2  12   5        898.39       1015.52        44.35 o                         
   0  12   5      22489.80      22078.21       226.51 o                         
   2  12   5        789.21        803.59        44.38 o                         
   4  12   5       9035.60       9563.52       121.86 o                         
   6  12   5        281.51         90.32        36.44 o                         
   8  12   5        422.19        400.94        48.05 o                         
  10  12   5       2250.65       2485.21        74.98 o                         
  12  12   5       9522.02       9303.78       129.46 o                         
  14  12   5       1357.66       1305.17        61.09 o                         
  16  12   5       6981.97       7235.78       115.05 o                         
  18  12   5       2228.91       1789.47        70.54 o                         
  20  12   5        873.36        788.36        60.61 o                         
  22  12   5       1772.67       1722.65       100.41 o                         
  24  12   5        725.40        674.92        84.71 o                         
 -27  13   5        131.89        159.34       109.86 o                         
 -25  13   5        690.23        468.87        92.99 o                         
 -23  13   5        337.37        270.43        69.94 o                         
 -21  13   5         24.10         74.53        62.83 o                         
 -19  13   5        380.10        383.66        58.09 o                         
 -17  13   5       3322.79       3517.89       105.18 o                         
 -15  13   5        147.39        188.14        47.54 o                         
 -13  13   5       5344.73       4557.64        95.67 o                         
 -11  13   5        121.14        267.64        49.60 o                         
  -9  13   5       2225.66       2401.10        83.04 o                         
  -7  13   5       4157.88       3980.42        92.20 o                         
  -5  13   5        245.35        200.60        37.31 o                         
  -3  13   5       4797.67       4900.15        84.40 o                         
  -1  13   5         13.39        119.55        39.84 o                         
   1  13   5        728.86        647.48        45.98 o                         
   3  13   5          1.40        103.31        40.81 o                         
   5  13   5       1255.18        924.71        52.15 o                         
   7  13   5        193.23         62.54        39.41 o                         
   9  13   5         39.09          2.13        46.23 o                         
  11  13   5       2870.14       3145.33        86.09 o                         
  13  13   5        139.86        227.27        50.26 o                         
  15  13   5          8.77        -50.45        50.45 o                         
  17  13   5          2.58         54.72        59.13 o                         
  19  13   5        393.56        180.72        62.92 o                         
  21  13   5         98.77        219.57        73.55 o                         
  23  13   5       1053.09       1135.96       145.21 o                         
 -24  14   5        162.40        -14.62        85.89 o                         
 -22  14   5       1344.37       1080.51        80.75 o                         
 -20  14   5         11.56         15.74        65.63 o                         
 -18  14   5       4523.91       4792.29       118.06 o                         
 -16  14   5       2599.58       2583.08        91.71 o                         
 -14  14   5        300.92        285.77        51.37 o                         
 -12  14   5         42.98        216.79        49.72 o                         
 -10  14   5       1638.35       1541.66        76.35 o                         
  -8  14   5        845.33        731.70        49.92 o                         
  -6  14   5       5161.56       5614.95       107.37 o                         
  -4  14   5        422.91        574.96        47.43 o                         
  -2  14   5      15409.76      15376.59       185.72 o                         
   0  14   5      11117.34      11611.89       143.58 o                         
   2  14   5       2535.55       2379.41        73.74 o                         
   4  14   5       2435.06       2571.70        79.66 o                         
   6  14   5       5042.24       5778.33       114.45 o                         
   8  14   5        374.60        468.96        51.45 o                         
  10  14   5       6004.30       5961.84       110.31 o                         
  12  14   5         10.00        -49.92        49.92 o                         
  14  14   5        616.38        723.44        60.62 o                         
  16  14   5        101.16         85.38        65.67 o                         
  18  14   5       1688.61       1744.84        89.99 o                         
  20  14   5       1666.60       1766.70       103.06 o                         
  22  14   5       1900.06       1950.48       136.99 o                         
 -23  15   5          0.78        -37.18       103.48 o                         
 -21  15   5       1497.13       1022.00        85.40 o                         
 -19  15   5       2914.89       3248.33       111.86 o                         
 -17  15   5          1.17         87.56        60.80 o                         
 -15  15   5      16042.35      15205.72       192.69 o                         
 -13  15   5       4837.62       5040.66       112.82 o                         
 -11  15   5       2958.80       2659.07        82.24 o                         
  -9  15   5       5569.67       5115.89       127.42 o                         
  -7  15   5       1911.36       2000.70        81.60 o                         
  -5  15   5          3.22        -41.62        41.62 o                         
  -3  15   5      11525.38      11367.19       166.64 o                         
  -1  15   5       3765.70       3122.68        83.33 o                         
   1  15   5      10485.36       9913.95       140.20 o                         
   3  15   5      10480.15      11049.32       148.64 o                         
   5  15   5         11.20         19.81        46.73 o                         
   7  15   5       4944.43       5017.22       108.04 o                         
   9  15   5       1529.97        975.55        61.47 o                         
  11  15   5          2.48        -56.74        56.74 o                         
  13  15   5       5220.69       5556.97       119.81 o                         
  15  15   5       9222.54      10141.03       158.66 o                         
  17  15   5       1738.89       1904.04       103.17 o                         
  19  15   5       2842.02       3415.23       204.31 o                         
  21  15   5        102.06        100.21       133.62 o                         
 -22  16   5        123.15        106.97       109.33 o                         
 -20  16   5        247.15        188.54        89.31 o                         
 -18  16   5       1311.82       1375.12        85.61 o                         
 -16  16   5       5835.79       5697.57       126.45 o                         
 -14  16   5         84.74        -46.02        57.91 o                         
 -12  16   5       7686.54       8254.76       133.70 o                         
 -10  16   5       2178.97       2528.85        88.40 o                         
  -8  16   5       1761.35       1333.46        61.89 o                         
  -6  16   5         16.65        -39.69        49.27 o                         
  -4  16   5        161.33         77.24        49.13 o                         
  -2  16   5        443.26        203.33        50.76 o                         
   0  16   5        378.36        365.39        51.56 o                         
   2  16   5        471.40        359.68        54.02 o                         
   4  16   5       9037.62       8987.15       137.78 o                         
   6  16   5      12088.50      12278.22       165.41 o                         
   8  16   5       1114.79       1321.92        78.12 o                         
  10  16   5        682.68        559.10        64.42 o                         
  12  16   5       8924.18       9960.58       160.39 o                         
  14  16   5         25.02         93.64        72.94 o                         
  16  16   5       4499.60       4910.04       181.70 o                         
  18  16   5        646.12        298.81       101.37 o                         
  20  16   5        431.19        604.39       372.73 o                         
 -19  17   5       1008.56        947.68       107.19 o                         
 -17  17   5          0.61        120.89        90.24 o                         
 -15  17   5        121.61        125.98        73.98 o                         
 -13  17   5        827.51        636.74        66.74 o                         
 -11  17   5       1420.12       1366.10        76.54 o                         
  -9  17   5         41.69         96.78        57.16 o                         
  -7  17   5        416.95        408.92        60.73 o                         
  -5  17   5       6355.73       5925.36       131.51 o                         
  -3  17   5       1246.18       1278.11        68.03 o                         
  -1  17   5        215.71        210.92        55.37 o                         
   1  17   5        662.85        431.60        59.73 o                         
   3  17   5       4355.00       4269.64       129.42 o                         
   5  17   5          6.01        -58.13        58.13 o                         
   7  17   5       1638.94       1711.66        78.41 o                         
   9  17   5       1282.50        999.52        75.92 o                         
  11  17   5        479.68        386.48        91.41 o                         
  13  17   5       2951.15       3460.20       178.70 o                         
  15  17   5        527.57        606.38       101.27 o                         
  17  17   5         39.63        379.89       125.20 o                         
 -18  18   5        481.47        447.23       134.05 o                         
 -16  18   5       1095.32        788.90       129.91 o                         
 -14  18   5         39.10        -69.85        85.70 o                         
 -12  18   5        222.14        -87.36        90.91 o                         
 -10  18   5        501.82        299.95        94.55 o                         
  -8  18   5        208.37        175.85        69.99 o                         
  -6  18   5         32.79        -54.00        70.01 o                         
  -4  18   5       1599.66       1607.87        87.70 o                         
  -2  18   5        877.79        910.38        70.77 o                         
   0  18   5         36.40        -56.73        62.21 o                         
   2  18   5         28.23         18.58        62.33 o                         
   4  18   5        706.85        678.99        70.50 o                         
   6  18   5       1134.10       1293.39        79.97 o                         
   8  18   5        414.26        440.36        96.26 o                         
  10  18   5          2.43         23.12        91.58 o                         
  12  18   5         18.43        -20.95       100.40 o                         
  14  18   5       1467.97       1475.77       126.81 o                         
 -15  19   5         23.14        103.33       134.69 o                         
 -13  19   5        384.36        439.14       119.99 o                         
 -11  19   5        259.75        163.28       106.93 o                         
  -9  19   5        236.61        415.46       104.47 o                         
  -7  19   5        117.67         93.94       126.60 o                         
  -5  19   5          2.70        -32.81        84.39 o                         
  -3  19   5       2100.92       2017.70       104.74 o                         
  -1  19   5        490.25        337.38        86.67 o                         
   1  19   5         17.18        -34.58       111.82 o                         
   3  19   5       4044.29       4431.12       177.83 o                         
   5  19   5        748.52        944.52       104.73 o                         
   7  19   5        728.05        599.83       102.66 o                         
   9  19   5        797.53        935.63       113.40 o                         
  11  19   5        421.02        433.36       139.23 o                         
 -10  20   5         47.00       -121.34       168.44 o                         
  -8  20   5        487.33        555.46       147.00 o                         
  -6  20   5       1133.03       1117.32       144.90 o                         
  -4  20   5       1708.90       1802.43       129.40 o                         
  -2  20   5          4.80        -86.66       127.36 o                         
   0  20   5       1025.18        785.38       154.10 o                         
   2  20   5          9.06         94.05       117.84 o                         
   4  20   5       1073.13       1199.86       120.05 o                         
   6  20   5       2710.60       2701.15       141.93 o                         
   8  20   5         85.89       -153.61       153.61 o                         
  -3  21   5       1377.94       1221.91       190.52 o                         
  -1  21   5         58.18        154.49       190.68 o                         
   1  21   5       1174.70       1257.23       257.41 o                         
 -34   0   6       3881.68       4058.65       368.57 o                         
 -32   0   6         10.88        -96.46        96.46 o                         
 -30   0   6       9984.16       9836.48       207.99 o                         
 -28   0   6       5094.65       5502.48       149.54 o                         
 -26   0   6       3086.83       3115.14       145.94 o                         
 -24   0   6       4956.52       5668.89       133.66 o                         
 -22   0   6        541.71        281.75        48.03 o                         
 -20   0   6       9493.93       9963.15       165.64 o                         
 -18   0   6      12564.84      12831.52       192.41 o                         
 -16   0   6      25349.87      27083.91       348.06 o                         
 -14   0   6      16663.52      19403.79       254.32 o                         
 -12   0   6       7233.49       6962.71       115.90 o                         
 -10   0   6       1241.12       1016.63        38.13 o                         
  -8   0   6      65587.08      55031.84       641.98 o                         
  -6   0   6      10718.86       8084.19       109.73 o                         
  -4   0   6      15770.39      20681.19       273.38 o                         
  -2   0   6        940.01       1587.89        28.91 o                         
   2   0   6      70439.10      66970.29       769.60 o                         
   4   0   6      13668.46      12123.77       169.52 o                         
   6   0   6      20322.67      19617.07       266.62 o                         
   8   0   6      34774.51      32857.76       494.49 o                         
  10   0   6        427.86        204.18        45.18 o                         
  12   0   6      15449.56      15993.27       275.34 o                         
  14   0   6        160.92        179.71        43.90 o                         
  16   0   6      30266.96      31253.75       446.00 o                         
  18   0   6       8524.29       8386.76       156.99 o                         
  20   0   6       3876.50       4212.79       122.93 o                         
  22   0   6         43.38         77.14        60.87 o                         
  24   0   6       3971.62       3887.51       140.02 o                         
  26   0   6        422.35        282.37        78.50 o                         
  28   0   6      13995.61      14696.04       283.88 o                         
  30   0   6        215.67        269.19       137.06 o                         
 -33   1   6       2423.69       2192.00       102.78 o                         
 -31   1   6       7765.83       8012.85       146.91 o                         
 -29   1   6       5658.50       5771.60       112.95 o                         
 -27   1   6       2249.46       2593.57        76.67 o                         
 -25   1   6       3076.72       3082.40        77.93 o                         
 -23   1   6        168.96        126.64        31.24 o                         
 -21   1   6       9284.00       8454.64       107.57 o                         
 -19   1   6       1252.28        923.93        36.23 o                         
 -17   1   6       4778.93       4935.63        69.55 o                         
 -15   1   6       5844.63       6241.23        78.80 o                         
 -13   1   6          6.31         22.36        12.21 o                         
 -11   1   6      28826.39      29987.94       260.14 o                         
  -9   1   6        504.59        346.92        15.12 o                         
  -7   1   6      38722.34      31559.18       266.80 o                         
  -5   1   6       1350.95       3527.44        41.23 o                         
  -3   1   6       5961.06       7553.81        84.95 o                         
   1   1   6      93927.57      88241.48       937.06 o                         
   3   1   6       9301.51       9300.26        99.17 o                         
   5   1   6        523.32        978.62        31.58 o                         
   7   1   6       5750.93       5849.83        64.64 o                         
   9   1   6      17733.37      16151.20       175.04 o                         
  11   1   6       5661.49       4666.10        73.56 o                         
  13   1   6         24.43         26.84        21.23 o                         
  15   1   6       3250.73       3480.35        72.52 o                         
  17   1   6         46.40        176.77        32.91 o                         
  19   1   6       3326.72       3237.53        92.37 o                         
  21   1   6         34.57         60.05        36.11 o                         
  23   1   6       1310.32       1172.03        57.97 o                         
  25   1   6       2433.80       2349.88        80.95 o                         
  27   1   6        229.05        264.27        57.69 o                         
  29   1   6       4979.11       4695.91       135.86 o                         
  31   1   6        435.65        625.29       162.18 o                         
 -34   2   6       1676.64       1568.16       151.50 o                         
 -32   2   6          6.61         82.55        62.80 o                         
 -30   2   6       1502.29       1345.74        66.85 o                         
 -28   2   6        871.83        732.33        52.68 o                         
 -26   2   6        189.64        265.92        40.46 o                         
 -24   2   6        695.04        800.36        44.30 o                         
 -22   2   6       2428.29       2367.29        63.69 o                         
 -20   2   6       5402.48       5037.35        78.36 o                         
 -18   2   6        211.58        302.54        25.48 o                         
 -16   2   6        885.99        729.38        28.81 o                         
 -14   2   6        694.67        945.10        28.71 o                         
 -12   2   6      13297.74      15801.28       135.83 o                         
 -10   2   6       6892.44       8401.50        87.14 o                         
  -8   2   6       3276.17       4463.79        48.83 o                         
  -6   2   6          8.20        194.16        12.71 o                         
  -4   2   6      27722.83      31676.15       368.35 o                         
  -2   2   6      54930.57      48977.37       464.76 o                         
   0   2   6      11257.24      11245.91       110.17 o                         
   2   2   6      59837.88      57475.04       517.62 o                         
   4   2   6       9581.44       9004.54        96.23 o                         
   6   2   6       1392.02       2272.76        39.75 o                         
   8   2   6        200.67        248.93        16.34 o                         
  10   2   6       3001.05       2265.16        46.35 o                         
  12   2   6       3101.46       2835.99        55.56 o                         
  14   2   6       1116.37        946.28        39.00 o                         
  16   2   6       6223.77       5523.60        96.07 o                         
  18   2   6        588.86        682.36        46.62 o                         
  20   2   6        288.98        209.79        41.33 o                         
  22   2   6        197.05        282.91        49.55 o                         
  24   2   6        391.23        227.22        47.33 o                         
  26   2   6        689.53        641.39        58.19 o                         
  28   2   6        166.76        -10.19        68.92 o                         
  30   2   6        778.57        635.88       138.05 o                         
 -33   3   6        781.05        585.59       104.63 o                         
 -31   3   6       2628.68       2274.63       101.31 o                         
 -29   3   6         39.45         83.05        48.32 o                         
 -27   3   6       1936.29       2077.89        78.26 o                         
 -25   3   6        395.20        508.70        48.51 o                         
 -23   3   6       1056.74       1011.64        48.81 o                         
 -21   3   6        615.63        556.21        37.93 o                         
 -19   3   6       5573.76       5721.55        89.67 o                         
 -17   3   6       4462.08       4631.00        73.42 o                         
 -15   3   6       4210.44       5984.87        73.70 o                         
 -13   3   6        146.34        112.57        18.54 o                         
 -11   3   6      34228.73      36331.35       300.91 o                         
  -9   3   6      42073.81      41128.79       334.93 o                         
  -7   3   6        872.87       1467.21        25.43 o                         
  -5   3   6       1203.41       1379.46        25.40 o                         
  -3   3   6       8686.66       9461.40        85.53 o                         
  -1   3   6        778.43        989.02        19.74 o                         
   1   3   6         54.49        196.54        15.34 o                         
   3   3   6       1070.14       1090.94        24.37 o                         
   5   3   6      20317.89      17839.13       167.16 o                         
   7   3   6       1561.24        865.58        32.01 o                         
   9   3   6      38815.60      39693.29       375.22 o                         
  11   3   6       4709.11       5031.47        73.97 o                         
  13   3   6        139.08         64.94        21.05 o                         
  15   3   6       7492.24       7868.63       109.60 o                         
  17   3   6        601.66        599.91        41.24 o                         
  19   3   6       9223.56       9185.54       180.72 o                         
  21   3   6         27.44         64.36        43.77 o                         
  23   3   6       3650.29       3981.76       104.46 o                         
  25   3   6         68.46         69.33        50.07 o                         
  27   3   6        183.07        235.30        58.32 o                         
  29   3   6          7.63         71.75        71.90 o                         
 -32   4   6       2767.07       2805.45       104.87 o                         
 -30   4   6        108.52        104.31        52.19 o                         
 -28   4   6       3989.11       3837.74        93.04 o                         
 -26   4   6         89.52         37.46        42.81 o                         
 -24   4   6       8501.38       8864.30       122.00 o                         
 -22   4   6        201.45        144.25        32.95 o                         
 -20   4   6      17010.08      17447.60       197.40 o                         
 -18   4   6       8255.67       8576.11       109.08 o                         
 -16   4   6       2320.60       2188.24        51.36 o                         
 -14   4   6        703.18        578.58        26.72 o                         
 -12   4   6      33960.79      31427.62       267.05 o                         
 -10   4   6      24319.37      28236.06       239.64 o                         
  -8   4   6      22342.54      23675.81       213.64 o                         
  -6   4   6      10539.66      10632.99        96.05 o                         
  -4   4   6       8334.10       9022.55        89.77 o                         
  -2   4   6        716.65        515.83        19.04 o                         
   0   4   6       1097.35        868.36        23.45 o                         
   2   4   6       9008.46       9988.28        97.70 o                         
   4   4   6      41698.24      36421.59       311.26 o                         
   6   4   6       6959.57       7961.60        84.83 o                         
   8   4   6      20250.57      20165.09       183.89 o                         
  10   4   6      19591.17      20132.51       207.55 o                         
  12   4   6       4675.37       5206.27        83.59 o                         
  14   4   6       1529.41       1363.91        46.97 o                         
  16   4   6      12905.92      11762.99       149.09 o                         
  18   4   6        207.45        103.95        38.01 o                         
  20   4   6      10942.44      10753.27       152.45 o                         
  22   4   6       3017.35       2782.94        91.71 o                         
  24   4   6        126.06         11.22        50.06 o                         
  26   4   6        465.21        635.95        65.45 o                         
  28   4   6       4347.10       4304.44       129.51 o                         
  30   4   6         81.83        -96.85        96.85 o                         
 -33   5   6       1826.38       1703.23       127.03 o                         
 -31   5   6        725.57        638.07        68.31 o                         
 -29   5   6        121.26         35.58        49.58 o                         
 -27   5   6      12988.23      14486.29       173.56 o                         
 -25   5   6       8243.47       8293.82       126.79 o                         
 -23   5   6       1654.83       1735.29        65.91 o                         
 -21   5   6       2189.46       1893.40        67.56 o                         
 -19   5   6      11045.40      10204.58       124.07 o                         
 -17   5   6       9018.49       9597.59       110.30 o                         
 -15   5   6      32149.97      29553.04       260.05 o                         
 -13   5   6       2167.09       1399.00        39.56 o                         
 -11   5   6      14626.71      16851.77       156.22 o                         
  -9   5   6      22490.31      20645.92       228.66 o                         
  -7   5   6      15769.20      16486.97       143.59 o                         
  -5   5   6      57313.63      61454.84       474.86 o                         
  -3   5   6        409.16        391.91        19.05 o                         
  -1   5   6         22.04        107.99        13.71 o                         
   1   5   6       5616.23       4018.62        50.28 o                         
   3   5   6       8281.52      10255.58        98.75 o                         
   5   5   6         35.93         32.65        14.58 o                         
   7   5   6      15489.24      14709.49       143.53 o                         
   9   5   6       4534.70       5030.82        63.36 o                         
  11   5   6      15984.52      16931.11       165.08 o                         
  13   5   6       6886.46       6958.56        99.15 o                         
  15   5   6       1014.31        976.53        46.76 o                         
  17   5   6        378.17        365.29        38.80 o                         
  19   5   6       2757.04       2855.58        95.39 o                         
  21   5   6          1.60        -28.53        40.86 o                         
  23   5   6       7880.04       8430.14       148.12 o                         
  25   5   6        269.46        231.80        59.72 o                         
  27   5   6        230.38        105.90        68.67 o                         
  29   5   6        136.03         41.93        79.30 o                         
 -32   6   6        225.61        124.24       112.35 o                         
 -30   6   6         17.21        189.70        60.70 o                         
 -28   6   6        108.11        206.11        51.35 o                         
 -26   6   6       5369.91       5224.42       118.82 o                         
 -24   6   6         49.10        -19.74        46.09 o                         
 -22   6   6        187.83        136.39        40.47 o                         
 -20   6   6         83.08         19.91        38.66 o                         
 -18   6   6       3401.18       4539.26        76.53 o                         
 -16   6   6      20973.74      21148.20       200.12 o                         
 -14   6   6       2039.94       2217.30        51.21 o                         
 -12   6   6         89.14        755.67        49.54 o                         
 -10   6   6      21185.49      24475.64       216.78 o                         
  -8   6   6       6581.97       7677.92        81.56 o                         
  -6   6   6       1807.48       2206.67        43.09 o                         
  -4   6   6      11107.04      11351.71       109.72 o                         
  -2   6   6        131.70         18.64        13.92 o                         
   0   6   6       2402.49       2496.67        40.87 o                         
   2   6   6         86.13         37.51        14.70 o                         
   4   6   6        383.02        541.41        23.61 o                         
   6   6   6      16178.80      17122.79       164.29 o                         
   8   6   6       1873.31       1596.92        40.43 o                         
  10   6   6      11227.63      11322.36       116.93 o                         
  12   6   6          6.23          5.72        19.36 o                         
  14   6   6        652.71        748.80        41.38 o                         
  16   6   6       1373.23       1413.16        56.22 o                         
  18   6   6       2400.10       2253.63        72.82 o                         
  20   6   6       1719.98       1715.77        70.28 o                         
  22   6   6       5206.26       4856.65       110.03 o                         
  24   6   6       5289.13       5317.05       122.11 o                         
  26   6   6       2015.75       2153.23       105.39 o                         
  28   6   6        295.16        249.74        84.92 o                         
 -31   7   6        158.33        169.30        83.24 o                         
 -29   7   6       2452.03       1965.82        88.26 o                         
 -27   7   6       1057.33        950.23        70.91 o                         
 -25   7   6       3405.38       3584.95       101.74 o                         
 -23   7   6       3052.93       3165.41        89.63 o                         
 -21   7   6        624.21        537.59        52.09 o                         
 -19   7   6         18.82         -6.93        36.91 o                         
 -17   7   6      12057.20      12566.91       138.67 o                         
 -15   7   6       4534.98       4186.79        71.02 o                         
 -13   7   6       1260.35       1485.85        45.66 o                         
 -11   7   6       1105.80       1584.61        44.04 o                         
  -9   7   6       3977.18       4328.45        96.76 o                         
  -7   7   6       2317.66       3335.39        51.86 o                         
  -5   7   6       5310.40       5132.38        63.96 o                         
  -3   7   6      11166.08      14321.50       161.89 o                         
  -1   7   6      60483.62      63728.87       516.84 o                         
   1   7   6      11830.82      12595.71       118.89 o                         
   3   7   6       3130.47       3426.02        60.02 o                         
   5   7   6       1850.85       2641.06        51.27 o                         
   7   7   6        497.38        357.44        25.60 o                         
   9   7   6      11503.05      11594.64       127.28 o                         
  11   7   6        279.66        304.18        25.06 o                         
  13   7   6       7944.23       8520.04       103.64 o                         
  15   7   6         73.34         32.11        27.63 o                         
  17   7   6       3265.01       3045.30        84.32 o                         
  19   7   6       1262.50       1149.94        60.24 o                         
  21   7   6       4719.02       3837.26       100.24 o                         
  23   7   6        583.15        446.48        64.52 o                         
  25   7   6       3820.45       3679.11       115.32 o                         
  27   7   6        137.20         64.00       113.66 o                         
  29   7   6        315.28         74.59       140.82 o                         
 -30   8   6        202.29        199.42        78.12 o                         
 -28   8   6        618.04        651.68        75.14 o                         
 -26   8   6        497.37        554.26        69.84 o                         
 -24   8   6      17375.16      18427.28       211.27 o                         
 -22   8   6        748.96        595.61        50.71 o                         
 -20   8   6       9186.82       8836.47       118.84 o                         
 -18   8   6        469.06        472.80        46.18 o                         
 -16   8   6       5760.73       6276.97        92.48 o                         
 -14   8   6       7451.84       6841.77        92.63 o                         
 -12   8   6      15064.65      15190.77       154.24 o                         
 -10   8   6       8645.98       8132.45        93.62 o                         
  -8   8   6      49985.70      47866.17       386.92 o                         
  -6   8   6       8249.93       9633.29       102.36 o                         
  -4   8   6       2948.31       3302.96        54.78 o                         
  -2   8   6       1536.96       1535.81        39.72 o                         
   0   8   6       7858.95       8211.70        89.22 o                         
   2   8   6      20599.11      21652.11       189.99 o                         
   4   8   6       2969.49       2523.10        49.40 o                         
   6   8   6       8883.31       9649.13       107.50 o                         
   8   8   6       5942.17       5730.53        79.89 o                         
  10   8   6      18236.00      19955.48       193.14 o                         
  12   8   6       9846.11       9568.10       113.17 o                         
  14   8   6        187.77        112.29        29.71 o                         
  16   8   6      14924.24      14311.09       195.86 o                         
  18   8   6        342.47        367.31        42.18 o                         
  20   8   6       2766.00       2849.91       103.00 o                         
  22   8   6       7230.97       7071.03       134.83 o                         
  24   8   6        991.82        797.94        67.39 o                         
  26   8   6        456.76        259.78        71.96 o                         
  28   8   6        521.42        561.77       143.26 o                         
 -31   9   6       6434.38       7393.16       271.48 o                         
 -29   9   6        145.47         32.82        81.43 o                         
 -27   9   6       3214.55       3260.34       158.39 o                         
 -25   9   6       1186.78       1057.54        67.59 o                         
 -23   9   6       3085.33       2736.85        92.68 o                         
 -21   9   6       4559.17       5214.20       102.87 o                         
 -19   9   6       2056.12       1891.94        68.96 o                         
 -17   9   6       2808.86       2514.80        75.73 o                         
 -15   9   6       8595.91      10278.97       124.73 o                         
 -13   9   6       3131.33       2351.90        62.25 o                         
 -11   9   6       8975.66       8144.87       102.12 o                         
  -9   9   6       9354.20       9528.05       120.46 o                         
  -7   9   6        623.19        622.93        34.10 o                         
  -5   9   6      35174.57      34023.49       286.37 o                         
  -3   9   6      50966.59      48560.58       414.11 o                         
  -1   9   6       2865.68       2544.51        48.90 o                         
   1   9   6       1322.24       1922.85        44.81 o                         
   3   9   6        900.25        647.89        31.84 o                         
   5   9   6         70.69         42.32        23.43 o                         
   7   9   6      90852.98      89160.31       724.48 o                         
   9   9   6      22215.19      22127.03       211.98 o                         
  11   9   6       8743.99       8243.31       118.32 o                         
  13   9   6       9424.76       9821.76       136.53 o                         
  15   9   6       2842.27       2800.06        69.65 o                         
  17   9   6         11.49        -35.49        35.49 o                         
  19   9   6        138.61        199.82        43.81 o                         
  21   9   6        618.39        669.32        60.04 o                         
  23   9   6      10123.54      10168.01       161.68 o                         
  25   9   6       3378.59       3643.06       118.16 o                         
  27   9   6        652.97        584.85       132.43 o                         
 -30  10   6       1715.54       1850.03       141.49 o                         
 -28  10   6       1097.54       1219.60       100.02 o                         
 -26  10   6          4.71         70.19        61.21 o                         
 -24  10   6       3566.67       3478.25        99.45 o                         
 -22  10   6       5606.17       4898.69       109.35 o                         
 -20  10   6       1776.91       1494.79        62.05 o                         
 -18  10   6       2490.60       2827.63        90.85 o                         
 -16  10   6         46.45        -35.04        38.93 o                         
 -14  10   6         54.73        124.40        34.79 o                         
 -12  10   6        353.28        360.63        36.76 o                         
 -10  10   6       2122.39       2133.99        56.47 o                         
  -8  10   6       3829.86       3748.85        67.67 o                         
  -6  10   6      22015.29      23454.49       212.18 o                         
  -4  10   6        487.15        417.42        30.82 o                         
  -2  10   6      10178.14      11033.00       117.51 o                         
   0  10   6        138.50        234.81        26.41 o                         
   2  10   6        464.22        392.42        30.97 o                         
   4  10   6       4016.92       3710.34        67.16 o                         
   6  10   6       7157.87       7266.15        97.42 o                         
   8  10   6        732.85        746.72        42.38 o                         
  10  10   6       2585.83       3076.83        95.88 o                         
  12  10   6        161.94        145.80        39.59 o                         
  14  10   6       4714.32       4258.74        94.23 o                         
  16  10   6       7333.90       7434.69       107.35 o                         
  18  10   6          5.46         54.13        39.75 o                         
  20  10   6       3968.26       3957.66       102.50 o                         
  22  10   6       1825.99       1987.83        81.78 o                         
  24  10   6        204.63        101.76        68.40 o                         
  26  10   6       2153.41       2190.77       124.31 o                         
 -29  11   6        275.88        635.64       147.28 o                         
 -27  11   6        692.10        891.48        83.76 o                         
 -25  11   6       1444.14       1590.02        79.56 o                         
 -23  11   6       3705.59       4000.40       105.57 o                         
 -21  11   6        797.52        969.56        60.54 o                         
 -19  11   6       2394.57       2557.31        82.70 o                         
 -17  11   6         37.24        120.51        44.24 o                         
 -15  11   6        267.86        249.36        41.76 o                         
 -13  11   6          6.07         10.13        35.91 o                         
 -11  11   6       2004.44       1697.75        60.63 o                         
  -9  11   6       3453.06       3173.77        85.42 o                         
  -7  11   6        304.46        351.54        34.31 o                         
  -5  11   6       2690.31       2996.84        64.00 o                         
  -3  11   6      19307.00      21144.50       198.53 o                         
  -1  11   6       6910.35       7848.92        98.08 o                         
   1  11   6       2184.29       1868.32        55.95 o                         
   3  11   6       1642.90       1675.45        54.52 o                         
   5  11   6       6850.24       6299.81        98.83 o                         
   7  11   6       5036.95       5450.14        92.30 o                         
   9  11   6       1820.60       2155.84        66.66 o                         
  11  11   6       1351.20       1391.37        55.69 o                         
  13  11   6        109.12         98.28        39.93 o                         
  15  11   6       3637.34       3498.04        87.24 o                         
  17  11   6        848.84        797.97        58.57 o                         
  19  11   6        358.09        486.33        50.12 o                         
  21  11   6       2761.29       2916.62       101.76 o                         
  23  11   6        398.96        507.49        70.25 o                         
  25  11   6         23.55        -41.43        82.63 o                         
 -28  12   6        194.05        275.32       147.91 o                         
 -26  12   6          0.73        -72.18        84.81 o                         
 -24  12   6       2595.56       2737.65        98.31 o                         
 -22  12   6        520.69        609.79        70.70 o                         
 -20  12   6       1329.72       1171.11        64.42 o                         
 -18  12   6       2013.76       1907.97        71.09 o                         
 -16  12   6       4750.31       4697.54        96.34 o                         
 -14  12   6        587.82        620.95        52.72 o                         
 -12  12   6      13232.39      13037.66       158.65 o                         
 -10  12   6        306.13        331.26        40.95 o                         
  -8  12   6      19269.02      19180.82       204.48 o                         
  -6  12   6       4248.47       4058.80        91.24 o                         
  -4  12   6       7104.21       6370.50        90.11 o                         
  -2  12   6        950.15       1092.92        44.56 o                         
   0  12   6       9821.49      10662.18       134.51 o                         
   2  12   6        172.39        108.32        36.03 o                         
   4  12   6      12814.76      13136.21       155.53 o                         
   6  12   6        901.47        895.64        46.71 o                         
   8  12   6       1542.68       1705.02        64.42 o                         
  10  12   6       1792.24       1703.33        74.48 o                         
  12  12   6         15.69        109.22        42.12 o                         
  14  12   6       1905.17       1586.85        66.66 o                         
  16  12   6       6411.05       6617.46       124.20 o                         
  18  12   6         29.78         48.79        57.31 o                         
  20  12   6       5118.68       4854.23       122.80 o                         
  22  12   6        403.93        301.06        84.51 o                         
  24  12   6        176.66        154.44       108.35 o                         
 -27  13   6       1870.38       1566.81       124.51 o                         
 -25  13   6        789.63        483.79        86.88 o                         
 -23  13   6         33.11         89.91        67.88 o                         
 -21  13   6       2613.63       2548.11        88.49 o                         
 -19  13   6       2334.56       2238.07        83.80 o                         
 -17  13   6       4188.46       4531.00       106.00 o                         
 -15  13   6      17483.49      17630.15       207.54 o                         
 -13  13   6        870.10        880.98        54.94 o                         
 -11  13   6       6820.28       6983.82       128.70 o                         
  -9  13   6       1837.24       2150.64        80.12 o                         
  -7  13   6        951.98        874.75        55.57 o                         
  -5  13   6       1775.29       1430.58        65.99 o                         
  -3  13   6       2872.84       2596.39        73.44 o                         
  -1  13   6        221.33        143.23        44.39 o                         
   1  13   6      13943.52      14501.61       172.61 o                         
   3  13   6      26239.41      27261.57       279.09 o                         
   5  13   6       1308.34       1248.60        56.44 o                         
   7  13   6       1862.97       1864.16        70.65 o                         
   9  13   6       2017.56       2150.84        72.23 o                         
  11  13   6       8912.44       9879.48       137.41 o                         
  13  13   6      19096.82      19177.01       212.62 o                         
  15  13   6        119.49        117.78        57.13 o                         
  17  13   6        753.41        572.96        64.52 o                         
  19  13   6       1309.72       1443.69        78.75 o                         
  21  13   6          6.37         -8.29        86.44 o                         
  23  13   6       4766.19       4715.15       288.25 o                         
 -24  14   6         45.27         21.54        93.90 o                         
 -22  14   6        267.52        228.58        73.69 o                         
 -20  14   6       2173.41       2047.82        86.78 o                         
 -18  14   6       8646.04       9047.06       146.99 o                         
 -16  14   6       1358.29       1458.84        69.47 o                         
 -14  14   6      12631.11      13389.69       169.07 o                         
 -12  14   6       6994.41       6953.69       116.29 o                         
 -10  14   6        386.55        270.34        46.03 o                         
  -8  14   6        559.96        508.03        45.15 o                         
  -6  14   6       3957.90       4411.32       104.20 o                         
  -4  14   6        251.06         76.35        44.70 o                         
  -2  14   6       3998.48       4304.37        95.64 o                         
   0  14   6       1587.77       1585.72        61.74 o                         
   2  14   6        656.82        633.66        51.72 o                         
   4  14   6      22938.69      23502.73       262.19 o                         
   6  14   6      10013.94      10746.49       143.41 o                         
   8  14   6         49.65        -45.39        45.39 o                         
  10  14   6       7587.64       7831.34       125.81 o                         
  12  14   6       2526.77       2424.59        85.15 o                         
  14  14   6       6873.98       6927.07       128.07 o                         
  16  14   6       1700.53       2008.40        92.53 o                         
  18  14   6          1.52         23.15        71.75 o                         
  20  14   6         17.41        102.21       111.40 o                         
  22  14   6          7.81        -22.85       165.67 o                         
 -23  15   6          0.40        162.17        90.05 o                         
 -21  15   6        437.12        307.81        78.91 o                         
 -19  15   6        376.84        206.30        70.48 o                         
 -17  15   6        367.87        242.83        62.53 o                         
 -15  15   6        340.90        371.00        59.64 o                         
 -13  15   6       1742.70       2386.08        83.13 o                         
 -11  15   6        372.63        201.06        49.26 o                         
  -9  15   6         10.90        -43.74        43.74 o                         
  -7  15   6         11.17        -42.59        42.59 o                         
  -5  15   6       1000.34        871.34        51.57 o                         
  -3  15   6        244.53        232.12        46.50 o                         
  -1  15   6       5432.25       5211.94       100.87 o                         
   1  15   6        138.80        271.51        50.42 o                         
   3  15   6         23.62        111.16        46.41 o                         
   5  15   6       3285.51       3528.27        92.29 o                         
   7  15   6        212.11         99.36        50.06 o                         
   9  15   6        162.82        117.72        52.77 o                         
  11  15   6       2242.96       2287.49        82.41 o                         
  13  15   6        420.84        396.94        61.92 o                         
  15  15   6         94.26        289.89        71.80 o                         
  17  15   6         98.40        182.39        78.04 o                         
  19  15   6       1264.79       1527.96       116.80 o                         
  21  15   6       1231.39       1267.44       160.61 o                         
 -22  16   6          0.87         55.41       169.87 o                         
 -20  16   6       3573.39       3489.65       143.19 o                         
 -18  16   6        570.51        445.93        85.72 o                         
 -16  16   6          2.43         46.42        65.03 o                         
 -14  16   6          2.59        -41.79        57.68 o                         
 -12  16   6       2582.60       2906.68       139.51 o                         
 -10  16   6        646.79        563.25        55.60 o                         
  -8  16   6      11558.00      11536.74       174.71 o                         
  -6  16   6       3854.73       4137.86        97.09 o                         
  -4  16   6         38.89        -19.09        47.63 o                         
  -2  16   6       1674.57       1677.54        68.61 o                         
   0  16   6        429.88        466.13        54.25 o                         
   2  16   6        772.61        678.12        56.79 o                         
   4  16   6         48.76        178.98        52.23 o                         
   6  16   6        250.39        244.21        55.16 o                         
   8  16   6        716.54        468.24        61.31 o                         
  10  16   6       1029.79       1188.35        75.68 o                         
  12  16   6       1411.15       1311.61        78.98 o                         
  14  16   6       1094.40       1223.08       122.14 o                         
  16  16   6       6117.91       6098.32       182.70 o                         
  18  16   6          6.25        -28.51       123.51 o                         
 -19  17   6        372.95        588.86       135.46 o                         
 -17  17   6         37.53        -83.69        83.69 o                         
 -15  17   6       2454.56       2253.57        96.38 o                         
 -13  17   6        830.65        650.42        79.71 o                         
 -11  17   6       3383.08       3527.29       104.62 o                         
  -9  17   6       1470.27       1678.21        74.49 o                         
  -7  17   6        288.16        235.69        56.80 o                         
  -5  17   6       1411.02       1372.19        69.95 o                         
  -3  17   6        481.54        502.28        58.83 o                         
  -1  17   6       2538.26       2644.96        97.66 o                         
   1  17   6       1506.29       1649.24        73.29 o                         
   3  17   6       2157.25       2685.27        94.75 o                         
   5  17   6        319.79        142.72        59.92 o                         
   7  17   6       5751.26       6048.04       154.49 o                         
   9  17   6       6293.52       6276.56       140.48 o                         
  11  17   6        183.11        234.07        92.62 o                         
  13  17   6       6047.94       7542.33       183.77 o                         
  15  17   6         14.89        183.41       100.90 o                         
  17  17   6       2070.48       2268.24       316.10 o                         
 -18  18   6       1448.83       1852.71       141.25 o                         
 -16  18   6        258.92        221.38       104.63 o                         
 -14  18   6         73.54          0.31        92.25 o                         
 -12  18   6       1773.16       1547.12        97.07 o                         
 -10  18   6        204.14        216.60        68.95 o                         
  -8  18   6       2964.42       2688.82       139.40 o                         
  -6  18   6       2225.28       2245.43       123.74 o                         
  -4  18   6       1281.40       1065.92        87.50 o                         
  -2  18   6       4867.78       5001.05       119.44 o                         
   0  18   6       2355.94       2133.92        87.36 o                         
   2  18   6        450.88        343.27        68.00 o                         
   4  18   6       6136.68       5949.75       135.84 o                         
   6  18   6       3957.77       4197.58       144.64 o                         
   8  18   6         22.69        159.60        93.63 o                         
  10  18   6       2899.23       3007.75       157.01 o                         
  12  18   6        517.78        246.77       133.57 o                         
  14  18   6       2713.09       2538.55       174.44 o                         
 -15  19   6          8.45         37.77       131.55 o                         
 -13  19   6        158.75         67.96       107.79 o                         
 -11  19   6        683.84        381.53       112.25 o                         
  -9  19   6       2775.35       2797.86       138.58 o                         
  -7  19   6        249.40        292.46        97.09 o                         
  -5  19   6        125.47        300.88        85.71 o                         
  -3  19   6          4.29        -60.40        82.71 o                         
  -1  19   6         32.48        -84.48        84.48 o                         
   1  19   6       1460.23       1503.46       107.61 o                         
   3  19   6       1518.55       1658.62       108.01 o                         
   5  19   6         21.10         72.64       130.74 o                         
   7  19   6       2362.77       2528.21       130.25 o                         
   9  19   6        298.14         15.80       117.24 o                         
  11  19   6        136.89        250.09       138.73 o                         
 -10  20   6        132.05        104.65       173.82 o                         
  -8  20   6         56.58        213.27       125.36 o                         
  -6  20   6        279.60        298.17       115.66 o                         
  -4  20   6        187.61        394.80       116.64 o                         
  -2  20   6       1255.95       1476.03       131.41 o                         
   0  20   6        258.50        259.85       107.58 o                         
   2  20   6        103.20        286.82       109.37 o                         
   4  20   6       1955.65       1975.47       130.93 o                         
   6  20   6        987.25       1060.87       140.16 o                         
   8  20   6          1.00        281.04       203.67 o                         
 -33   1   7        373.02        190.34        97.34 o                         
 -31   1   7          0.38        104.80        54.76 o                         
 -29   1   7       1142.83       1239.77        60.99 o                         
 -27   1   7       2152.61       2044.24        89.99 o                         
 -25   1   7       1750.10       2031.55        62.45 o                         
 -23   1   7       4930.02       4952.32        83.08 o                         
 -21   1   7       7147.93       7242.07        97.39 o                         
 -19   1   7        205.64        257.94        25.99 o                         
 -17   1   7       2223.87       2183.96        46.00 o                         
 -15   1   7       7687.90       8399.44        92.87 o                         
 -13   1   7       2512.18       2094.39        41.71 o                         
 -11   1   7       3892.18       3967.34        49.15 o                         
  -9   1   7       1876.24       1820.35        30.96 o                         
  -7   1   7      32321.56      33484.39       271.04 o                         
  -5   1   7      23604.49      20155.21       200.92 o                         
  -3   1   7       6454.26       8142.88        80.18 o                         
  -1   1   7       7626.05       6737.06       134.11 o                         
   1   1   7       2788.53       2328.60        31.91 o                         
   3   1   7      20553.19      18761.09       168.04 o                         
   5   1   7      13601.69      12103.21       138.25 o                         
   7   1   7      22286.10      21398.22       207.13 o                         
   9   1   7      16594.41      17259.41       175.28 o                         
  11   1   7       1191.94       1832.19        46.49 o                         
  13   1   7       2070.92       2039.74        51.24 o                         
  15   1   7        181.28        152.97        29.65 o                         
  17   1   7      23548.78      23800.65       256.24 o                         
  19   1   7       3298.47       3798.04        86.74 o                         
  21   1   7       8367.63       8783.91       128.21 o                         
  23   1   7       5298.65       5795.14       107.69 o                         
  25   1   7        380.31        378.36        52.97 o                         
  27   1   7        171.71        -37.61        57.43 o                         
  29   1   7         97.33        133.66        78.34 o                         
 -34   2   7         80.49        -33.07       123.88 o                         
 -32   2   7         33.80         42.55        69.19 o                         
 -30   2   7       9760.58       9945.53       148.55 o                         
 -28   2   7          2.39        -39.72        39.72 o                         
 -26   2   7      17053.50      18313.87       206.65 o                         
 -24   2   7        244.24        234.83        35.02 o                         
 -22   2   7        125.85        174.80        29.18 o                         
 -20   2   7        116.85         55.48        24.41 o                         
 -18   2   7       1884.55       1651.75        43.04 o                         
 -16   2   7       2307.13       2428.53        41.60 o                         
 -14   2   7      20034.65      17439.21       160.53 o                         
 -12   2   7       3380.82       3048.50        46.61 o                         
 -10   2   7      12458.84      12255.59       117.82 o                         
  -8   2   7         34.09         -9.29         9.87 o                         
  -6   2   7      52029.60      53979.20       466.31 o                         
  -4   2   7        148.58        342.65        11.78 o                         
  -2   2   7      32903.14      31093.39       344.62 o                         
   0   2   7       5560.05       5284.21        52.68 o                         
   2   2   7     173353.19     160322.92      1589.33 o                         
   4   2   7      72705.78      77232.32       662.27 o                         
   6   2   7      19261.16      19614.00       193.87 o                         
   8   2   7      27073.63      30371.88       292.00 o                         
  10   2   7       2165.40       3531.51        53.33 o                         
  12   2   7      11264.81      11951.99       137.67 o                         
  14   2   7      16233.90      15353.95       173.25 o                         
  16   2   7        356.74        492.11        36.30 o                         
  18   2   7       2139.29       2214.00        78.38 o                         
  20   2   7        116.99        111.05        39.42 o                         
  22   2   7       3474.43       3869.83        98.13 o                         
  24   2   7          9.93        -30.39        49.03 o                         
  26   2   7       3901.35       3742.20       103.53 o                         
  28   2   7         40.27        -32.19        74.28 o                         
  30   2   7        965.22       1083.01       108.78 o                         
 -33   3   7       1617.66       1545.71       102.48 o                         
 -31   3   7         58.92        191.57        73.17 o                         
 -29   3   7         47.33         55.87        43.19 o                         
 -27   3   7       2027.99       2165.72        89.50 o                         
 -25   3   7        115.04        119.16        32.66 o                         
 -23   3   7       2165.35       2112.88        62.78 o                         
 -21   3   7       4779.01       4559.53        82.44 o                         
 -19   3   7      15643.23      15931.61       168.75 o                         
 -17   3   7      20501.77      20115.79       183.55 o                         
 -15   3   7       3751.18       4059.44        57.07 o                         
 -13   3   7        957.04       1148.64        29.72 o                         
 -11   3   7        255.34        382.32        18.65 o                         
  -9   3   7       6841.48       8469.69       103.14 o                         
  -7   3   7       4588.02       3835.97        44.53 o                         
  -5   3   7      17889.08      17379.82       154.39 o                         
  -3   3   7        489.91        559.15        15.11 o                         
  -1   3   7         25.82        251.46        11.13 o                         
   1   3   7      31038.46      33083.60       306.37 o                         
   3   3   7       6717.79       5525.94        63.30 o                         
   5   3   7      13096.28      11424.36       129.06 o                         
   7   3   7       4925.92       5941.58        77.19 o                         
   9   3   7      10116.16      10809.46       124.15 o                         
  11   3   7      21487.32      21409.67       208.45 o                         
  13   3   7       6945.67       6249.87        89.58 o                         
  15   3   7        449.52        418.08        32.90 o                         
  17   3   7       1036.32       1172.71        49.56 o                         
  19   3   7       4696.72       4369.22        91.37 o                         
  21   3   7       1507.45       1438.89        69.97 o                         
  23   3   7       1103.84       1146.25        67.07 o                         
  25   3   7         85.42         -1.34        51.48 o                         
  27   3   7       2722.53       3047.22       119.71 o                         
  29   3   7       3729.31       3921.34       171.58 o                         
 -32   4   7          2.82        -45.57        79.81 o                         
 -30   4   7         27.71         77.50        61.02 o                         
 -28   4   7       5868.19       5257.91        99.06 o                         
 -26   4   7       3529.50       3413.09        78.65 o                         
 -24   4   7       3378.87       3130.02        76.08 o                         
 -22   4   7       7059.06       6853.77        97.15 o                         
 -20   4   7       2223.07       2589.77        58.05 o                         
 -18   4   7        890.59       1204.07        42.96 o                         
 -16   4   7        515.73        685.73        32.51 o                         
 -14   4   7        919.13       1019.83        33.91 o                         
 -12   4   7        633.75        698.73        27.38 o                         
 -10   4   7      14447.08      16692.64       150.65 o                         
  -8   4   7        720.54       1674.08        30.45 o                         
  -6   4   7       1114.58       1083.54        24.57 o                         
  -4   4   7          3.36         99.26        12.61 o                         
  -2   4   7        978.86        968.07        22.21 o                         
   0   4   7      27960.97      27989.96       252.42 o                         
   2   4   7       2612.23       2517.30        37.82 o                         
   4   4   7      12418.09      13678.98       123.95 o                         
   6   4   7       2822.63       1999.87        36.85 o                         
   8   4   7       2424.90       2320.85        48.66 o                         
  10   4   7         50.29        122.41        25.31 o                         
  12   4   7       5321.73       5469.40        77.22 o                         
  14   4   7       8916.87       9373.91       121.53 o                         
  16   4   7       2691.38       2992.59        76.01 o                         
  18   4   7       9401.23       8593.38       134.66 o                         
  20   4   7       2488.35       2640.36        79.76 o                         
  22   4   7        387.33        328.61        50.04 o                         
  24   4   7       1643.06       1640.95        74.73 o                         
  26   4   7        191.46        201.54        88.78 o                         
  28   4   7        117.25         59.33        67.81 o                         
  30   4   7         35.05        140.08       115.26 o                         
 -33   5   7       1934.36       1921.24       146.13 o                         
 -31   5   7       1595.88       1486.94        75.11 o                         
 -29   5   7       2508.46       2873.82       103.72 o                         
 -27   5   7       3053.89       3067.38        81.39 o                         
 -25   5   7        522.62        844.38        51.15 o                         
 -23   5   7        886.34        819.13        45.45 o                         
 -21   5   7        430.19        171.34        35.07 o                         
 -19   5   7       5209.46       5610.12        85.78 o                         
 -17   5   7       5912.01       6096.35        82.31 o                         
 -15   5   7        696.70        719.97        31.88 o                         
 -13   5   7       3334.74       4066.57        59.57 o                         
 -11   5   7       6589.68       6744.96        77.88 o                         
  -9   5   7        551.64        142.72        16.50 o                         
  -7   5   7        271.62        145.91        14.94 o                         
  -5   5   7        153.37        129.14        14.06 o                         
  -3   5   7       2264.34       1780.76        34.05 o                         
  -1   5   7        172.93        226.95        16.41 o                         
   1   5   7          4.63         30.34        13.36 o                         
   3   5   7        755.95        606.87        21.85 o                         
   5   5   7       1598.65       1223.69        31.30 o                         
   7   5   7        471.82        257.18        19.59 o                         
   9   5   7        535.83        570.53        27.61 o                         
  11   5   7      10069.01      10479.64       120.60 o                         
  13   5   7       1750.84       2360.83        55.40 o                         
  15   5   7       4682.72       3911.34        76.53 o                         
  17   5   7       6260.20       5111.38       104.40 o                         
  19   5   7       3785.17       3856.45        87.37 o                         
  21   5   7       5081.29       5269.97       107.69 o                         
  23   5   7        433.23        467.08        54.45 o                         
  25   5   7        612.31        718.54        71.65 o                         
  27   5   7        143.14        250.78        70.48 o                         
  29   5   7       1597.80       1358.84       119.20 o                         
 -32   6   7        209.20        -47.10        92.56 o                         
 -30   6   7       3844.71       3919.72       107.82 o                         
 -28   6   7         15.06        -46.14        46.14 o                         
 -26   6   7      16346.29      16255.78       196.03 o                         
 -24   6   7        676.03        865.71        55.17 o                         
 -22   6   7       2098.21       1806.76        61.28 o                         
 -20   6   7        816.94        868.04        46.54 o                         
 -18   6   7       9200.35       9392.94       113.29 o                         
 -16   6   7        667.89        659.74        34.59 o                         
 -14   6   7      23466.88      23108.81       211.18 o                         
 -12   6   7       9516.36      10031.77       107.55 o                         
 -10   6   7        243.59        287.66        22.14 o                         
  -8   6   7        263.00         78.83        17.03 o                         
  -6   6   7       1862.33       3022.04        46.40 o                         
  -4   6   7       1255.97       1713.22        34.03 o                         
  -2   6   7       5912.52       3640.49        49.50 o                         
   0   6   7       1808.75       2394.48        40.48 o                         
   2   6   7      42965.00      42712.34       339.76 o                         
   4   6   7      14823.40      13882.96       136.55 o                         
   6   6   7       1017.55       1159.58        34.64 o                         
   8   6   7       8043.52       7728.82        92.11 o                         
  10   6   7      60175.05      62675.52       536.23 o                         
  12   6   7       2029.83       1842.46        44.61 o                         
  14   6   7      30350.93      29275.17       287.17 o                         
  16   6   7         20.78         40.64        30.73 o                         
  18   6   7       3695.58       3782.37        85.70 o                         
  20   6   7        474.59        379.97        53.01 o                         
  22   6   7        942.38       1180.14        64.97 o                         
  24   6   7       2868.69       3218.04       101.84 o                         
  26   6   7      12481.85      13219.45       223.14 o                         
  28   6   7       2625.35       2478.96       149.68 o                         
 -31   7   7        819.10        490.44       101.02 o                         
 -29   7   7        714.05        845.03        66.38 o                         
 -27   7   7       1329.08       1431.86        77.38 o                         
 -25   7   7       1108.79       1164.40        68.26 o                         
 -23   7   7       8922.27       8949.28       128.98 o                         
 -21   7   7         57.37        228.40        38.02 o                         
 -19   7   7       2088.26       1652.25        61.04 o                         
 -17   7   7       6575.17       6494.23        92.09 o                         
 -15   7   7      12860.74      12511.90       134.51 o                         
 -13   7   7       4118.40       3687.31        63.63 o                         
 -11   7   7        381.95        518.67        27.92 o                         
  -9   7   7      84619.90      84084.39       652.33 o                         
  -7   7   7      66187.91      68671.94       536.71 o                         
  -5   7   7      67364.15      64630.84       505.61 o                         
  -3   7   7        181.84         84.91        17.81 o                         
  -1   7   7       2369.91       3225.65        50.27 o                         
   1   7   7      19936.09      19163.81       175.21 o                         
   3   7   7       2493.68       2955.84        47.78 o                         
   5   7   7      15703.73      14983.83       152.78 o                         
   7   7   7      29934.39      31753.86       286.86 o                         
   9   7   7       1370.09       1413.43        43.68 o                         
  11   7   7       3891.05       3331.55        64.39 o                         
  13   7   7       6644.58       6594.48        90.08 o                         
  15   7   7       1723.80       1802.71        61.47 o                         
  17   7   7       7587.10       8222.23       124.68 o                         
  19   7   7       3216.44       3082.99        80.22 o                         
  21   7   7       1159.99       1171.26        63.45 o                         
  23   7   7       1286.49       1197.43        69.58 o                         
  25   7   7        760.95        764.36        69.12 o                         
  27   7   7          8.05        -60.87        74.37 o                         
 -30   8   7       1488.30       1467.03        97.68 o                         
 -28   8   7       2533.30       2246.37       106.31 o                         
 -26   8   7          5.69        -20.02        57.05 o                         
 -24   8   7       4260.66       5369.54       110.68 o                         
 -22   8   7         43.45         54.64        40.34 o                         
 -20   8   7        637.16        607.75        43.65 o                         
 -18   8   7        323.75        333.54        42.58 o                         
 -16   8   7         25.98        239.69        34.57 o                         
 -14   8   7       3741.88       3307.26        66.03 o                         
 -12   8   7        741.12       1141.12        41.52 o                         
 -10   8   7       2783.41       2708.27        63.51 o                         
  -8   8   7        785.49       1369.87        43.69 o                         
  -6   8   7       1656.76       1365.24        39.83 o                         
  -4   8   7          5.15         -7.16        19.20 o                         
  -2   8   7        957.34        561.57        27.29 o                         
   0   8   7      13758.51      14510.59       142.55 o                         
   2   8   7       2613.56       3338.56        53.15 o                         
   4   8   7       7068.12       7131.87        86.70 o                         
   6   8   7       1302.56       1173.16        40.22 o                         
   8   8   7      32896.73      32790.51       289.27 o                         
  10   8   7       4756.99       5100.98        81.22 o                         
  12   8   7       8723.75       8410.36       110.45 o                         
  14   8   7        439.95        441.74        34.97 o                         
  16   8   7         56.20          8.22        31.93 o                         
  18   8   7       3566.44       3357.32       109.52 o                         
  20   8   7        612.42        634.32        49.08 o                         
  22   8   7        506.43        330.41        50.52 o                         
  24   8   7         42.63         76.36        64.07 o                         
  26   8   7        763.50        895.00        73.01 o                         
  28   8   7        110.44         82.39       138.36 o                         
 -31   9   7        712.70        905.96       139.22 o                         
 -29   9   7       1127.75       1268.06        97.05 o                         
 -27   9   7        492.73        451.69        76.85 o                         
 -25   9   7        317.83        384.78        70.01 o                         
 -23   9   7       5116.45       5440.56       121.32 o                         
 -21   9   7        736.85        767.46        50.52 o                         
 -19   9   7       4162.32       4397.83        89.18 o                         
 -17   9   7       2387.80       2511.26        72.89 o                         
 -15   9   7       5001.49       4966.70        85.35 o                         
 -13   9   7        101.00        124.57        32.66 o                         
 -11   9   7       1615.27       1805.69        56.11 o                         
  -9   9   7      14890.87      15964.04       196.47 o                         
  -7   9   7      28368.20      28220.16       248.19 o                         
  -5   9   7       5725.50       6214.84        80.42 o                         
  -3   9   7       6724.56       6934.40        87.12 o                         
  -1   9   7          0.18         35.59        22.33 o                         
   1   9   7          1.27          9.35        20.72 o                         
   3   9   7        158.46        117.48        24.14 o                         
   5   9   7          5.94         -0.38        23.75 o                         
   7   9   7         92.70        375.02        35.27 o                         
   9   9   7       1174.68       1092.95        45.19 o                         
  11   9   7       1030.83       1011.81        43.69 o                         
  13   9   7        323.71        258.39        40.73 o                         
  15   9   7       7628.92       7353.23       112.92 o                         
  17   9   7        988.81        944.26        51.18 o                         
  19   9   7       9199.79       8763.61       152.14 o                         
  21   9   7          7.90        -17.35        60.54 o                         
  23   9   7       2325.39       2545.98        93.94 o                         
  25   9   7        532.11        494.62        66.65 o                         
  27   9   7        772.12        640.37       120.59 o                         
 -30  10   7       2980.37       2812.93       208.61 o                         
 -28  10   7       3520.39       3452.38       154.10 o                         
 -26  10   7       3962.35       4002.92       125.25 o                         
 -24  10   7       2551.23       2825.93        96.08 o                         
 -22  10   7       2289.45       2604.84        85.35 o                         
 -20  10   7       1332.50       1038.99        55.33 o                         
 -18  10   7        107.91        153.58        46.47 o                         
 -16  10   7        990.29        892.39        50.40 o                         
 -14  10   7       4660.20       4431.33        85.12 o                         
 -12  10   7       2989.52       2957.06        72.98 o                         
 -10  10   7      10825.06      10251.56       127.14 o                         
  -8  10   7       3488.46       3526.96        66.25 o                         
  -6  10   7       6414.58       6917.00        93.11 o                         
  -4  10   7        809.39        833.41        36.34 o                         
  -2  10   7      17269.86      18043.07       177.10 o                         
   0  10   7       2859.65       2534.54        53.86 o                         
   2  10   7       2656.49       2424.66        56.14 o                         
   4  10   7       4485.39       4534.03        81.16 o                         
   6  10   7        956.56        872.28        41.73 o                         
   8  10   7       2398.11       2220.08        63.85 o                         
  10  10   7       6636.29       6531.97        99.89 o                         
  12  10   7       2576.73       2345.23        68.70 o                         
  14  10   7       2997.86       2912.41        78.80 o                         
  16  10   7       1104.41        931.98        53.47 o                         
  18  10   7        442.71        584.39        54.03 o                         
  20  10   7       2081.45       2083.06        76.28 o                         
  22  10   7       1376.41       1055.95        73.22 o                         
  24  10   7        296.57        198.25        84.35 o                         
  26  10   7       1761.35       1794.66       128.73 o                         
 -29  11   7       5869.93       5485.58       266.38 o                         
 -27  11   7       4035.84       4789.08       139.03 o                         
 -25  11   7         59.91         12.16        66.17 o                         
 -23  11   7       2772.29       2716.48        89.59 o                         
 -21  11   7      10826.09      11664.26       155.17 o                         
 -19  11   7       1489.85       1806.53        70.48 o                         
 -17  11   7      14882.08      15072.21       172.22 o                         
 -15  11   7         73.01         93.87        40.49 o                         
 -13  11   7        572.96        650.36        46.63 o                         
 -11  11   7      15200.16      14752.92       170.82 o                         
  -9  11   7      10085.46      10173.80       122.93 o                         
  -7  11   7       2563.13       2576.35        63.37 o                         
  -5  11   7      18887.13      19749.18       196.05 o                         
  -3  11   7       5170.19       5553.36        82.75 o                         
  -1  11   7       4300.05       4698.80        76.09 o                         
   1  11   7      11558.83      12367.70       143.91 o                         
   3  11   7       3505.95       3178.77        84.13 o                         
   5  11   7      43341.22      45544.88       412.44 o                         
   7  11   7      16575.32      16879.93       184.03 o                         
   9  11   7        105.45        124.45        38.08 o                         
  11  11   7         39.12        -21.10        40.21 o                         
  13  11   7        566.98        598.76        47.15 o                         
  15  11   7         77.16         40.02        43.13 o                         
  17  11   7      13987.44      13061.96       165.21 o                         
  19  11   7       3461.02       3894.87       107.50 o                         
  21  11   7       5985.35       5591.48       138.09 o                         
  23  11   7       3224.48       3164.41       135.46 o                         
  25  11   7        566.32        265.83       113.62 o                         
 -28  12   7         67.29        139.43       107.23 o                         
 -26  12   7       2622.19       2255.21       129.88 o                         
 -24  12   7        716.56        812.87        78.52 o                         
 -22  12   7       1646.91       1448.85        71.83 o                         
 -20  12   7       5842.17       5430.11       111.45 o                         
 -18  12   7       5373.74       5962.30       110.11 o                         
 -16  12   7        759.50        743.01        50.86 o                         
 -14  12   7       2551.61       2495.41        78.83 o                         
 -12  12   7        543.35        463.93        44.95 o                         
 -10  12   7       1324.52       1372.85        55.30 o                         
  -8  12   7       2829.10       2683.48        68.41 o                         
  -6  12   7        184.22         83.39        34.78 o                         
  -4  12   7      10439.66      10553.08       123.67 o                         
  -2  12   7      14674.74      14110.87       151.95 o                         
   0  12   7       3568.00       2644.27        65.20 o                         
   2  12   7      11027.34      10485.15       132.60 o                         
   4  12   7       7397.39       6737.76       101.57 o                         
   6  12   7       6359.35       5875.56       111.00 o                         
   8  12   7        806.94        750.25        47.87 o                         
  10  12   7         44.88        -10.94        39.46 o                         
  12  12   7         62.88        -35.40        41.42 o                         
  14  12   7       2373.36       2423.56        92.54 o                         
  16  12   7       1863.08       1465.65        66.20 o                         
  18  12   7       1620.33       1901.89        77.34 o                         
  20  12   7       2107.23       1998.69        87.23 o                         
  22  12   7        375.85        246.28        91.79 o                         
  24  12   7       3010.60       3155.45       173.30 o                         
 -27  13   7        567.06        476.32       117.47 o                         
 -25  13   7        239.28        329.86        83.87 o                         
 -23  13   7          1.64         11.62        76.04 o                         
 -21  13   7        583.45        482.64        67.51 o                         
 -19  13   7        558.50        469.54        59.05 o                         
 -17  13   7         80.05         13.58        51.41 o                         
 -15  13   7        849.41        991.03        58.30 o                         
 -13  13   7      10909.72      10345.64       139.02 o                         
 -11  13   7        241.57        358.47        48.69 o                         
  -9  13   7       3208.13       3216.51        86.23 o                         
  -7  13   7       5803.13       5050.56       106.68 o                         
  -5  13   7       2619.23       2592.16        90.36 o                         
  -3  13   7        147.28        182.65        41.63 o                         
  -1  13   7          4.69         91.31        38.21 o                         
   1  13   7       2036.37       2607.68        76.80 o                         
   3  13   7       2622.75       2772.99        79.90 o                         
   5  13   7      12483.84      12570.60       168.44 o                         
   7  13   7         57.04         54.88        41.22 o                         
   9  13   7        931.74        900.95        53.51 o                         
  11  13   7       3529.83       3273.58        89.96 o                         
  13  13   7       5590.60       5778.56       112.83 o                         
  15  13   7       1237.41       1060.33        64.32 o                         
  17  13   7          1.67          1.54        57.80 o                         
  19  13   7       1824.79       1568.87        82.69 o                         
  21  13   7        711.36        723.69        87.13 o                         
  23  13   7         12.14        229.47       154.71 o                         
 -24  14   7        257.93        101.93        92.06 o                         
 -22  14   7         23.47         14.10        73.31 o                         
 -20  14   7        468.82        465.62        65.66 o                         
 -18  14   7       1621.30       1819.59       104.25 o                         
 -16  14   7          2.63        -51.26        51.26 o                         
 -14  14   7       2115.08       2172.49        76.85 o                         
 -12  14   7         57.23         89.51        54.13 o                         
 -10  14   7       3044.35       2911.22        82.26 o                         
  -8  14   7         51.41        -35.00        39.77 o                         
  -6  14   7       1062.74       1009.75        50.22 o                         
  -4  14   7       2009.59       2191.24        75.01 o                         
  -2  14   7      22591.28      23269.34       238.95 o                         
   0  14   7       2734.14       2607.43        79.97 o                         
   2  14   7       2468.70       2667.07        77.73 o                         
   4  14   7          6.98        109.20        44.58 o                         
   6  14   7       1004.12       1107.49        57.06 o                         
   8  14   7        995.50        703.36        54.01 o                         
  10  14   7      11581.32      12936.25       164.73 o                         
  12  14   7          1.05         59.49        51.84 o                         
  14  14   7       7887.50       8730.74       147.14 o                         
  16  14   7        516.13        638.51        67.09 o                         
  18  14   7       1414.88       1399.47        85.75 o                         
  20  14   7       1546.48       1318.71       111.51 o                         
  22  14   7        362.75        309.84       144.15 o                         
 -23  15   7        377.84        478.02        93.76 o                         
 -21  15   7        910.02        715.88        92.65 o                         
 -19  15   7       2451.03       2193.98       108.68 o                         
 -17  15   7       7625.85       7974.29       138.92 o                         
 -15  15   7        337.11        641.03        62.87 o                         
 -13  15   7       2645.22       2863.71       101.86 o                         
 -11  15   7       2541.65       1994.30        72.36 o                         
  -9  15   7       2915.52       2966.11        81.92 o                         
  -7  15   7        563.89        356.05        46.92 o                         
  -5  15   7       2994.56       3176.71        82.13 o                         
  -3  15   7          1.85         -7.06        42.94 o                         
  -1  15   7       3237.06       3166.76        87.58 o                         
   1  15   7      11411.57      11763.74       155.61 o                         
   3  15   7       1682.07       1548.87        64.93 o                         
   5  15   7       3197.08       3057.12        89.65 o                         
   7  15   7       6675.79       6228.65       129.10 o                         
   9  15   7        202.15        128.54        54.97 o                         
  11  15   7       2722.14       2505.13        87.22 o                         
  13  15   7       1457.94       1457.56        79.29 o                         
  15  15   7        247.93        157.67        72.61 o                         
  17  15   7       7869.06       8121.22       193.25 o                         
  19  15   7        918.06        938.53       122.57 o                         
 -22  16   7         71.16       -112.06       112.06 o                         
 -20  16   7       3044.65       2866.55       192.44 o                         
 -18  16   7       1552.55       1296.44        85.67 o                         
 -16  16   7          6.30        130.01        67.41 o                         
 -14  16   7       2640.54       2396.52        88.99 o                         
 -12  16   7       8131.86       8882.05       138.32 o                         
 -10  16   7         14.94        -49.09        49.09 o                         
  -8  16   7       7555.30       8503.70       125.76 o                         
  -6  16   7       4808.35       4770.63       100.99 o                         
  -4  16   7        921.58       1037.11        60.02 o                         
  -2  16   7       1365.30       1467.18        67.63 o                         
   0  16   7          6.54        -50.35        50.35 o                         
   2  16   7       4121.87       4164.01       102.86 o                         
   4  16   7      16775.29      17859.26       206.23 o                         
   6  16   7        568.48        549.09        60.35 o                         
   8  16   7       2360.73       2515.71        92.42 o                         
  10  16   7       1045.38       1229.31        73.51 o                         
  12  16   7       1435.67       1623.05        81.21 o                         
  14  16   7       5839.67       6723.38       215.86 o                         
  16  16   7       3525.97       4358.80       167.10 o                         
  18  16   7         62.55         26.16       121.76 o                         
 -19  17   7        767.31        820.87       137.30 o                         
 -17  17   7          1.90        -26.01        94.98 o                         
 -15  17   7       1290.08       1553.50       102.60 o                         
 -13  17   7       1673.26       1550.82        83.12 o                         
 -11  17   7         16.84        101.80        60.39 o                         
  -9  17   7          9.87         -3.32        75.19 o                         
  -7  17   7         38.57         -3.12        54.06 o                         
  -5  17   7       2413.12       2321.40        82.58 o                         
  -3  17   7        304.04        190.34        56.28 o                         
  -1  17   7       1042.79        948.84        66.86 o                         
   1  17   7        558.05        389.37        59.52 o                         
   3  17   7       1880.78       1799.23        76.56 o                         
   5  17   7       1204.73       1336.53        72.39 o                         
   7  17   7        765.08        674.10        67.78 o                         
   9  17   7         91.73        202.76        68.57 o                         
  11  17   7        721.71        691.39        90.53 o                         
  13  17   7        116.48        205.23        93.63 o                         
  15  17   7       3365.57       3479.80       231.64 o                         
 -18  18   7       1347.23       1605.51       184.56 o                         
 -16  18   7        687.37        504.28       104.07 o                         
 -14  18   7       2246.65       1834.78       114.92 o                         
 -12  18   7        211.58        145.12        84.00 o                         
 -10  18   7        972.34        887.60        76.85 o                         
  -8  18   7        603.71        560.63        70.79 o                         
  -6  18   7        283.27        350.91        67.09 o                         
  -4  18   7        430.07        371.24        64.92 o                         
  -2  18   7       2203.80       2291.30        87.89 o                         
   0  18   7         62.69        242.58        65.74 o                         
   2  18   7       2976.20       3334.87       132.10 o                         
   4  18   7        193.35        251.43        69.31 o                         
   6  18   7       1660.20       1829.60       107.60 o                         
   8  18   7          1.02        -87.26        89.21 o                         
  10  18   7        250.14        112.99       103.30 o                         
  12  18   7         65.87        -38.60       166.26 o                         
  14  18   7        280.21         -0.58       159.64 o                         
 -15  19   7       2653.01       2484.95       344.65 o                         
 -13  19   7        589.26        399.18       110.80 o                         
 -11  19   7       1983.71       1872.72       138.59 o                         
  -9  19   7        264.46        293.71        99.41 o                         
  -7  19   7        562.40        631.47        97.68 o                         
  -5  19   7       3601.81       3835.76       151.64 o                         
  -3  19   7          8.43        -95.38        95.38 o                         
  -1  19   7       1690.75       1511.26       109.05 o                         
   1  19   7       2864.36       2789.44       131.73 o                         
   3  19   7         30.00         76.57        92.08 o                         
   5  19   7       2114.61       1686.83       115.05 o                         
   7  19   7        158.56        141.66       134.11 o                         
   9  19   7         10.15        103.46       114.82 o                         
  11  19   7       1782.11       1738.32       166.75 o                         
 -10  20   7        820.54        868.41       220.81 o                         
  -8  20   7       5158.83       5483.12       267.31 o                         
  -6  20   7        352.85        525.54       155.75 o                         
  -4  20   7       1295.48       1501.33       157.63 o                         
  -2  20   7       2177.52       2090.02       167.29 o                         
   0  20   7        479.98        679.44       126.77 o                         
   2  20   7        726.23        539.27       129.50 o                         
   4  20   7       1478.29       1670.57       137.58 o                         
   6  20   7        650.07        592.69       150.11 o                         
 -34   0   8       2153.64       2641.32       349.30 o                         
 -32   0   8       5720.62       6136.08       196.79 o                         
 -30   0   8        424.11        497.85        71.98 o                         
 -28   0   8       3492.34       3673.83       132.54 o                         
 -26   0   8       2300.83       2509.52        97.82 o                         
 -24   0   8       5110.71       5151.87       120.92 o                         
 -22   0   8        947.25        726.85        52.58 o                         
 -20   0   8      18981.80      17843.98       253.94 o                         
 -18   0   8      12319.61      13014.65       191.69 o                         
 -16   0   8      59485.92      60918.28       730.05 o                         
 -14   0   8      37069.39      41928.31       632.00 o                         
 -12   0   8        382.83        143.32        29.30 o                         
 -10   0   8      10385.31      10614.30       162.68 o                         
  -8   0   8      98415.84      90636.88      1045.99 o                         
  -6   0   8        387.01         38.09        21.67 o                         
  -4   0   8      94779.21      85654.85      1079.48 o                         
  -2   0   8        868.67        413.34        17.63 o                         
   0   0   8      52409.36      55858.77       707.64 o                         
   2   0   8      17304.18      18612.81       226.49 o                         
   4   0   8      11026.19      10865.39       140.88 o                         
   6   0   8      44188.61      47089.49       610.10 o                         
   8   0   8      16695.17      21471.56       297.58 o                         
  10   0   8      12404.89      10146.97       180.34 o                         
  12   0   8      14366.22      14103.20       293.15 o                         
  14   0   8       1143.04       1095.08        72.13 o                         
  16   0   8          0.16          6.43        38.45 o                         
  18   0   8        915.06        810.51        70.55 o                         
  20   0   8      26737.14      26511.64       419.40 o                         
  22   0   8        234.13        321.37        60.65 o                         
  24   0   8      11485.33      11482.26       219.73 o                         
  26   0   8        612.55        783.34        89.31 o                         
  28   0   8         42.40        -93.68        93.68 o                         
  30   0   8        390.38        242.34       227.79 o                         
 -33   1   8        612.60        538.85       101.90 o                         
 -31   1   8        185.38        347.93        68.81 o                         
 -29   1   8       6024.77       5664.82       106.61 o                         
 -27   1   8       9354.33       8903.04       133.14 o                         
 -25   1   8       1454.29       1428.20        56.96 o                         
 -23   1   8       1962.84       2110.86        57.99 o                         
 -21   1   8        412.35        451.12        29.21 o                         
 -19   1   8         11.17        -13.33        22.75 o                         
 -17   1   8        826.89        767.10        35.38 o                         
 -15   1   8       3571.36       3029.80        54.40 o                         
 -13   1   8         15.63          4.16        13.81 o                         
 -11   1   8       5797.43       5827.64        67.01 o                         
  -9   1   8      15911.63      16165.16       147.34 o                         
  -7   1   8      24994.20      24062.66       217.29 o                         
  -5   1   8       2680.99       1711.47        27.96 o                         
  -3   1   8          2.10          0.78         6.56 o                         
  -1   1   8      12344.27      10609.19       102.59 o                         
   1   1   8      76635.02      70035.52       625.76 o                         
   3   1   8        740.45        796.49        18.50 o                         
   5   1   8        998.72        771.33        24.74 o                         
   7   1   8       2228.41       2728.82        48.37 o                         
   9   1   8       9733.34       9995.63       104.44 o                         
  11   1   8         17.84         15.13        13.76 o                         
  13   1   8       1064.36       1110.61        39.47 o                         
  15   1   8       7090.36       6539.09       116.64 o                         
  17   1   8       9337.92       9991.20       136.37 o                         
  19   1   8       1082.79        950.67        56.78 o                         
  21   1   8         42.27         49.10        37.92 o                         
  23   1   8          8.35         68.51        47.70 o                         
  25   1   8        118.18         96.79        50.08 o                         
  27   1   8       1275.36       1177.86        75.18 o                         
  29   1   8       1265.61       1622.01        94.10 o                         
 -34   2   8          9.47         33.59       125.46 o                         
 -32   2   8        300.65        307.68        61.10 o                         
 -30   2   8        448.25        579.70        49.68 o                         
 -28   2   8       1103.99        975.22        58.48 o                         
 -26   2   8        464.45        731.43        45.32 o                         
 -24   2   8       1375.49       1037.38        45.39 o                         
 -22   2   8        376.09        331.84        25.96 o                         
 -20   2   8          1.63         49.29        18.86 o                         
 -18   2   8       2713.30       3134.77        63.05 o                         
 -16   2   8       5732.78       5953.29        77.83 o                         
 -14   2   8         31.54         35.47        16.75 o                         
 -12   2   8      11640.39      11196.56       108.82 o                         
 -10   2   8        852.25       1380.60        31.68 o                         
  -8   2   8       1852.70       2158.68        32.44 o                         
  -6   2   8       1088.69        926.57        33.51 o                         
  -4   2   8       3843.73       3710.95        40.19 o                         
  -2   2   8        741.00        632.69        28.87 o                         
   0   2   8      35057.78      33696.66       281.14 o                         
   2   2   8        558.41        521.63        25.53 o                         
   4   2   8         80.08         17.14        12.74 o                         
   6   2   8       4508.48       4119.67        58.37 o                         
   8   2   8      11842.88      15071.80       159.09 o                         
  10   2   8        474.27        386.18        26.40 o                         
  12   2   8        449.10        367.87        23.63 o                         
  14   2   8        974.74       1019.92        40.42 o                         
  16   2   8         23.61        -28.40        28.40 o                         
  18   2   8       1892.08       1794.10        84.63 o                         
  20   2   8        507.97        501.04        46.46 o                         
  22   2   8       1034.61       1281.58        66.94 o                         
  24   2   8        888.15        903.48        55.56 o                         
  26   2   8       2594.71       2486.37       104.67 o                         
  28   2   8       2138.66       2441.47       103.41 o                         
  30   2   8        962.19        924.63       134.11 o                         
 -33   3   8        191.52        226.15       112.09 o                         
 -31   3   8        140.89         91.39        55.89 o                         
 -29   3   8         45.87         63.46        45.45 o                         
 -27   3   8        782.32        704.65        42.78 o                         
 -25   3   8       3289.26       2773.87        63.52 o                         
 -23   3   8      10444.34      10991.86       129.77 o                         
 -21   3   8       2389.36       2705.14        56.40 o                         
 -19   3   8        570.60        398.78        22.52 o                         
 -17   3   8       4931.12       5011.37        74.02 o                         
 -15   3   8       3598.43       3461.13        57.39 o                         
 -13   3   8      17194.56      18084.04       171.76 o                         
 -11   3   8        661.20        150.05        17.11 o                         
  -9   3   8          9.02        -11.01        11.01 o                         
  -7   3   8       7023.97       8519.74        89.65 o                         
  -5   3   8         35.37         49.94         9.53 o                         
  -3   3   8        600.11        673.71        17.64 o                         
  -1   3   8       6095.41       6564.18        68.07 o                         
   1   3   8       2031.32       2482.52        38.22 o                         
   3   3   8      39071.41      39213.19       363.70 o                         
   5   3   8      29612.88      30988.49       294.66 o                         
   7   3   8       3355.76       4907.00        69.06 o                         
   9   3   8         76.57        167.50        23.82 o                         
  11   3   8       6198.90       5066.51        79.15 o                         
  13   3   8       5878.04       6430.51        85.97 o                         
  15   3   8       4279.80       4263.32        77.08 o                         
  17   3   8      10267.94       9880.89       152.22 o                         
  19   3   8       6345.58       5486.37       105.84 o                         
  21   3   8       1477.76       1573.92        71.22 o                         
  23   3   8         83.82         15.89        47.00 o                         
  25   3   8       3180.02       2566.23        86.95 o                         
  27   3   8       3154.34       3492.05       111.85 o                         
  29   3   8       1436.53       1204.12       102.90 o                         
 -32   4   8       3529.12       3575.35       131.85 o                         
 -30   4   8        206.57        292.17        41.92 o                         
 -28   4   8       1876.01       2102.11        82.01 o                         
 -26   4   8       1626.41       1469.19        53.00 o                         
 -24   4   8       1812.41       1809.38        66.45 o                         
 -22   4   8       4282.79       4343.22        71.70 o                         
 -20   4   8       6667.33       6220.66        81.45 o                         
 -18   4   8        461.39        516.68        29.65 o                         
 -16   4   8      15857.94      16418.29       156.85 o                         
 -14   4   8       7211.70       6299.64        78.12 o                         
 -12   4   8       7651.45       8804.80        92.01 o                         
 -10   4   8       1200.71       1245.78        28.76 o                         
  -8   4   8        204.31         58.65        15.79 o                         
  -6   4   8       4532.00       5522.08        63.05 o                         
  -4   4   8      90359.75      83315.59       685.11 o                         
  -2   4   8      12826.94      14676.75       133.96 o                         
   0   4   8       1648.01       1102.79        24.90 o                         
   2   4   8      10694.88      10454.69       108.14 o                         
   4   4   8       6588.76       6635.18        72.13 o                         
   6   4   8          9.42          3.59        16.40 o                         
   8   4   8      50146.33      46535.75       463.02 o                         
  10   4   8       8448.10       8368.49       107.96 o                         
  12   4   8      37381.61      37452.68       367.79 o                         
  14   4   8        788.77        849.56        44.03 o                         
  16   4   8         68.79        178.21        32.14 o                         
  18   4   8       3945.22       3999.96        89.83 o                         
  20   4   8      14087.70      14167.23       182.21 o                         
  22   4   8       3600.63       3265.89        94.16 o                         
  24   4   8       5195.30       5856.40       122.15 o                         
  26   4   8       3718.79       3608.16       116.86 o                         
  28   4   8         45.11        114.18        96.65 o                         
 -33   5   8        360.44        240.82       138.31 o                         
 -31   5   8       2038.47       1959.07       104.43 o                         
 -29   5   8        837.56        666.34        72.16 o                         
 -27   5   8        285.16        219.77        37.17 o                         
 -25   5   8       1342.28       1302.64        51.72 o                         
 -23   5   8       6231.91       5974.17        94.97 o                         
 -21   5   8        114.95         65.17        34.68 o                         
 -19   5   8      14815.19      15301.65       161.93 o                         
 -17   5   8      23765.68      23379.22       226.42 o                         
 -15   5   8       9033.07      10923.89       115.35 o                         
 -13   5   8        477.05        303.30        22.40 o                         
 -11   5   8         74.01         26.31        16.01 o                         
  -9   5   8      11618.59      10433.93       100.00 o                         
  -7   5   8       3709.27       4081.15        51.07 o                         
  -5   5   8       1441.77       1551.88        33.02 o                         
  -3   5   8       1079.52       1129.83        28.89 o                         
  -1   5   8      36352.96      35902.48       322.65 o                         
   1   5   8        373.25        533.09        27.25 o                         
   3   5   8      18571.04      19838.15       173.70 o                         
   5   5   8      10998.89       9946.57       103.24 o                         
   7   5   8        349.20        141.92        17.44 o                         
   9   5   8       4956.87       4870.66        77.48 o                         
  11   5   8      10117.88      10151.75       135.56 o                         
  13   5   8       2679.88       1991.00        61.84 o                         
  15   5   8       9523.18      10319.16       128.00 o                         
  17   5   8       2901.60       2526.01        64.67 o                         
  19   5   8        842.76        602.95        42.67 o                         
  21   5   8       2416.81       2363.64        78.57 o                         
  23   5   8       1132.82       1064.91        66.81 o                         
  25   5   8        897.53        709.60        61.66 o                         
  27   5   8       6509.77       6772.53       157.72 o                         
  29   5   8       5186.11       5628.92       195.96 o                         
 -32   6   8         76.30        -11.55       104.40 o                         
 -30   6   8        347.24        125.42        81.76 o                         
 -28   6   8        685.87        970.48        57.04 o                         
 -26   6   8       2592.78       2734.83        80.70 o                         
 -24   6   8       2868.22       3169.53        86.85 o                         
 -22   6   8       1328.75       1564.20        56.50 o                         
 -20   6   8         41.26         37.05        32.87 o                         
 -18   6   8       1819.14       2521.09        60.92 o                         
 -16   6   8       1730.31       1627.75        48.05 o                         
 -14   6   8       7970.05       8764.44       100.20 o                         
 -12   6   8       8305.67       7996.51        91.41 o                         
 -10   6   8       2139.19       1812.06        39.76 o                         
  -8   6   8       4068.51       3476.85        50.34 o                         
  -6   6   8      14774.78      16311.89       145.01 o                         
  -4   6   8       7932.30       8480.78        88.57 o                         
  -2   6   8       9896.61      10009.79       105.03 o                         
   0   6   8       6617.94       7509.16        81.52 o                         
   2   6   8       1620.95       1582.60        48.70 o                         
   4   6   8       2215.87       2480.32        42.79 o                         
   6   6   8       9375.14       9654.00       105.09 o                         
   8   6   8      20658.22      21330.77       202.15 o                         
  10   6   8       6374.27       7365.14        95.87 o                         
  12   6   8        625.37        457.57        37.32 o                         
  14   6   8        659.13        487.98        43.18 o                         
  16   6   8      14070.55      14435.64       173.97 o                         
  18   6   8      15003.15      15071.37       177.02 o                         
  20   6   8        319.87        131.05        35.17 o                         
  22   6   8        354.52        377.41        48.44 o                         
  24   6   8          3.05         54.09        62.94 o                         
  26   6   8         13.29        129.45        55.14 o                         
  28   6   8         41.17         12.21       143.02 o                         
 -31   7   8        512.18        291.71        93.22 o                         
 -29   7   8         69.86         58.42        50.32 o                         
 -27   7   8       1602.46       1669.36        66.72 o                         
 -25   7   8       7594.57       7585.40       127.72 o                         
 -23   7   8       9988.68      10558.23       141.94 o                         
 -21   7   8        135.08         92.91        39.84 o                         
 -19   7   8       1211.22       1391.60        53.41 o                         
 -17   7   8          1.35        -29.44        29.44 o                         
 -15   7   8        826.43        725.71        36.92 o                         
 -13   7   8       1050.96        781.03        35.18 o                         
 -11   7   8          4.52         15.02        20.35 o                         
  -9   7   8       5658.52       5309.98        77.66 o                         
  -7   7   8          5.87         85.76        20.34 o                         
  -5   7   8       7876.65       7760.07        86.56 o                         
  -3   7   8       2167.21       1702.51        38.78 o                         
  -1   7   8        700.16       1088.68        33.55 o                         
   1   7   8       3717.36       3563.97        54.29 o                         
   3   7   8       9130.04       8877.13       102.02 o                         
   5   7   8       8769.22       8881.26       101.22 o                         
   7   7   8       2568.62       2631.45        52.72 o                         
   9   7   8       8236.08       7978.90        99.30 o                         
  11   7   8        128.00        160.92        27.46 o                         
  13   7   8      12554.92      12268.30       145.31 o                         
  15   7   8         45.91         -1.31        48.48 o                         
  17   7   8       1288.51       1301.87        51.25 o                         
  19   7   8        935.11        737.14        47.80 o                         
  21   7   8         56.35         77.65        37.21 o                         
  23   7   8        595.39        684.48        61.42 o                         
  25   7   8        252.92        224.96        50.60 o                         
  27   7   8        705.73        344.99       107.85 o                         
 -30   8   8       1388.49       1260.68       114.10 o                         
 -28   8   8        510.88        519.49        59.04 o                         
 -26   8   8       2611.62       2429.54        85.80 o                         
 -24   8   8       2146.41       2515.61        94.10 o                         
 -22   8   8       7005.08       6681.19       107.04 o                         
 -20   8   8       4182.44       4529.79        89.83 o                         
 -18   8   8       2659.18       2278.89        67.41 o                         
 -16   8   8      42802.20      42669.06       371.45 o                         
 -14   8   8       9895.47      10100.32       122.37 o                         
 -12   8   8         79.17         34.88        24.34 o                         
 -10   8   8       5122.13       5005.05        71.10 o                         
  -8   8   8      33754.00      37474.72       310.14 o                         
  -6   8   8       3425.46       4316.74        62.81 o                         
  -4   8   8      18189.28      18202.92       171.03 o                         
  -2   8   8       1816.73       1619.09        41.27 o                         
   0   8   8       1632.38       2039.46        45.29 o                         
   2   8   8      17740.15      19606.81       175.84 o                         
   4   8   8       3877.81       3995.97        66.61 o                         
   6   8   8       4184.49       4179.47        66.08 o                         
   8   8   8      29972.73      29925.77       277.40 o                         
  10   8   8       3333.17       3321.39        69.94 o                         
  12   8   8       7127.43       7086.29       100.52 o                         
  14   8   8       2659.74       2332.83        74.61 o                         
  16   8   8        283.91        247.30        47.52 o                         
  18   8   8       1954.12       2078.86        84.65 o                         
  20   8   8      14219.70      14806.66       192.69 o                         
  22   8   8        374.10        260.24        44.24 o                         
  24   8   8       8520.32       8240.37       149.09 o                         
  26   8   8          6.34          5.84        94.24 o                         
 -31   9   8          7.07       -131.63       131.63 o                         
 -29   9   8        944.98        754.02       104.90 o                         
 -27   9   8       3644.36       3937.73       131.11 o                         
 -25   9   8       2363.39       2006.04        83.77 o                         
 -23   9   8      25389.35      26850.64       266.74 o                         
 -21   9   8       3235.04       3340.84        87.56 o                         
 -19   9   8       1787.37       1681.52        60.40 o                         
 -17   9   8        757.38       1177.67        53.27 o                         
 -15   9   8       2334.43       2075.12        61.59 o                         
 -13   9   8       1376.00       1517.55        55.62 o                         
 -11   9   8      28786.24      30482.48       313.53 o                         
  -9   9   8       5683.49       6103.70        91.23 o                         
  -7   9   8      61884.55      61673.33       495.09 o                         
  -5   9   8      47072.41      50865.93       411.41 o                         
  -3   9   8          4.31        -13.91        24.51 o                         
  -1   9   8      32703.71      33509.80       292.93 o                         
   1   9   8        849.06        773.85        32.23 o                         
   3   9   8       7547.02       7489.97        92.86 o                         
   5   9   8      10282.42      10007.94       114.27 o                         
   7   9   8       8808.69       8806.09       107.45 o                         
   9   9   8       1753.38       1483.01        51.03 o                         
  11   9   8       6005.09       5831.68        90.10 o                         
  13   9   8        221.32        159.65        37.20 o                         
  15   9   8        132.89         65.56        41.31 o                         
  17   9   8        552.01        242.07        57.07 o                         
  19   9   8         17.35        -12.08        61.53 o                         
  21   9   8       2088.98       2062.11        90.40 o                         
  23   9   8       3860.64       3782.16       134.63 o                         
  25   9   8        739.20        634.04        96.01 o                         
  27   9   8        298.05         71.88       135.52 o                         
 -30  10   8        510.17        589.94       139.66 o                         
 -28  10   8       1084.94       1262.38        93.87 o                         
 -26  10   8       6034.39       6432.25       143.20 o                         
 -24  10   8        528.35        462.25        58.99 o                         
 -22  10   8       5069.62       5306.93       147.41 o                         
 -20  10   8       6738.75       7159.66       114.39 o                         
 -18  10   8        364.27        337.22        44.56 o                         
 -16  10   8       1134.68       1160.58        53.84 o                         
 -14  10   8      10104.35      10367.05       128.30 o                         
 -12  10   8       2334.73       2066.71        58.74 o                         
 -10  10   8       5747.06       5777.24        97.54 o                         
  -8  10   8        133.12        226.22        30.80 o                         
  -6  10   8         21.32         62.77        26.68 o                         
  -4  10   8      13429.54      14308.94       149.13 o                         
  -2  10   8       2588.40       2369.39        55.91 o                         
   0  10   8       4949.74       5592.32        77.32 o                         
   2  10   8       6591.32       7147.13        90.37 o                         
   4  10   8       3381.02       3445.00        66.39 o                         
   6  10   8       7837.63       7188.60       101.86 o                         
   8  10   8      13793.01      14205.78       160.72 o                         
  10  10   8       1521.61       1490.82        72.77 o                         
  12  10   8       2823.71       3142.50        75.17 o                         
  14  10   8       2150.11       1732.84        65.76 o                         
  16  10   8         85.86        -13.43        42.89 o                         
  18  10   8        964.31        764.54        64.66 o                         
  20  10   8        632.36        783.68        72.15 o                         
  22  10   8       2469.26       2367.95       103.86 o                         
  24  10   8        923.78        695.19        94.07 o                         
  26  10   8       1584.73       1637.90       136.88 o                         
 -29  11   8         68.80        298.55       167.16 o                         
 -27  11   8       1779.19       1862.39        99.18 o                         
 -25  11   8         17.14         76.14        78.00 o                         
 -23  11   8        634.59        707.06        60.09 o                         
 -21  11   8       1629.56       2044.49        73.73 o                         
 -19  11   8        291.42        393.16        51.64 o                         
 -17  11   8        812.82        979.86        52.66 o                         
 -15  11   8       5728.59       5680.37        98.20 o                         
 -13  11   8          6.21         16.00        40.28 o                         
 -11  11   8       6118.60       5736.63        94.35 o                         
  -9  11   8      13896.73      14374.08       195.23 o                         
  -7  11   8       5635.52       5918.88        90.05 o                         
  -5  11   8       2080.16       1836.74        56.70 o                         
  -3  11   8       6382.23       6564.53        96.05 o                         
  -1  11   8       1705.42       1765.79        55.42 o                         
   1  11   8       1400.24       1465.35        49.15 o                         
   3  11   8       1816.61       1837.13        59.04 o                         
   5  11   8       6227.62       6172.57        92.86 o                         
   7  11   8         40.14         31.80        34.69 o                         
   9  11   8         19.83         -3.16        37.10 o                         
  11  11   8         46.73        -22.49        38.47 o                         
  13  11   8       3532.64       3300.84        94.21 o                         
  15  11   8        418.80        418.81        49.48 o                         
  17  11   8       1232.79       1240.36        64.16 o                         
  19  11   8       1416.51       1606.47        80.93 o                         
  21  11   8       1301.34       1222.11        95.35 o                         
  23  11   8         88.54         29.72       107.63 o                         
  25  11   8        143.96         26.19       145.01 o                         
 -28  12   8       1320.92        753.72       119.90 o                         
 -26  12   8        572.09        426.77        83.65 o                         
 -24  12   8         22.19        -63.45        63.45 o                         
 -22  12   8        332.30        317.38        57.96 o                         
 -20  12   8       3554.35       3497.73        97.04 o                         
 -18  12   8          2.01        -45.59        45.59 o                         
 -16  12   8       1928.59       2190.78        72.44 o                         
 -14  12   8        321.11        147.17        45.47 o                         
 -12  12   8       2267.95       2438.48        71.10 o                         
 -10  12   8        138.78         48.93        41.04 o                         
  -8  12   8        327.44        454.01        41.82 o                         
  -6  12   8       1195.24       1255.52        51.67 o                         
  -4  12   8      27888.84      25687.93       245.79 o                         
  -2  12   8       8234.49       8826.87       114.91 o                         
   0  12   8       1951.78       1798.44        57.64 o                         
   2  12   8         22.89        135.27        35.27 o                         
   4  12   8       5771.93       6259.61       104.43 o                         
   6  12   8        237.97        170.58        40.98 o                         
   8  12   8        954.05        805.37        48.14 o                         
  10  12   8       3041.09       2670.80        77.23 o                         
  12  12   8       5517.08       5234.97       101.18 o                         
  14  12   8        659.32        660.46        53.08 o                         
  16  12   8         83.53         -8.85        50.44 o                         
  18  12   8       3255.83       3042.97       100.74 o                         
  20  12   8       5411.66       5739.11       154.08 o                         
  22  12   8        609.69        451.07       103.32 o                         
  24  12   8       1252.95       1508.95       143.73 o                         
 -27  13   8          7.30        191.06       120.02 o                         
 -25  13   8       1174.18       1139.04        95.20 o                         
 -23  13   8       1973.23       1809.70        85.90 o                         
 -21  13   8        182.17         -1.17        58.81 o                         
 -19  13   8       5637.59       5143.58       111.69 o                         
 -17  13   8       4910.73       5062.08       107.87 o                         
 -15  13   8          2.97        128.60        47.58 o                         
 -13  13   8       3277.14       3165.36        82.31 o                         
 -11  13   8       7530.42       7425.70       111.08 o                         
  -9  13   8        160.12        -41.15        41.15 o                         
  -7  13   8        345.79        256.12        43.03 o                         
  -5  13   8       1826.40       1892.12        66.01 o                         
  -3  13   8          3.09         56.93        36.99 o                         
  -1  13   8      44490.34      44821.38       424.80 o                         
   1  13   8       6184.21       6108.02       117.73 o                         
   3  13   8       8386.97       8940.18       131.64 o                         
   5  13   8      12603.50      13548.51       172.40 o                         
   7  13   8       2530.74       2373.62        74.03 o                         
   9  13   8       3539.30       3439.99        87.08 o                         
  11  13   8       1654.54       1299.41        60.86 o                         
  13  13   8        376.83        386.74        53.01 o                         
  15  13   8       5931.92       5927.40       119.33 o                         
  17  13   8       4501.87       4390.80       117.00 o                         
  19  13   8       2057.66       1751.74        91.07 o                         
  21  13   8       1697.66       1598.80       115.99 o                         
  23  13   8        773.42        336.62       164.04 o                         
 -24  14   8         50.28        238.72        96.40 o                         
 -22  14   8        298.42        319.84        91.18 o                         
 -20  14   8        124.55        122.57        66.28 o                         
 -18  14   8          1.97        -56.59        56.59 o                         
 -16  14   8       3732.45       3969.21       104.48 o                         
 -14  14   8       9548.04      10490.21       147.74 o                         
 -12  14   8          0.17          1.84        45.03 o                         
 -10  14   8        244.22        171.45        45.29 o                         
  -8  14   8         72.50        -41.94        41.94 o                         
  -6  14   8         43.47         80.25        39.34 o                         
  -4  14   8      13505.36      13116.78       160.55 o                         
  -2  14   8      24690.42      27028.54       254.70 o                         
   0  14   8      12812.20      12801.77       156.12 o                         
   2  14   8       8236.29       8407.42       124.70 o                         
   4  14   8        832.82        783.07        52.46 o                         
   6  14   8       1386.01       1418.16        61.26 o                         
   8  14   8       3775.45       3670.16        93.44 o                         
  10  14   8        518.80        600.96        55.23 o                         
  12  14   8       1323.95       1317.49        66.21 o                         
  14  14   8       5663.03       6215.49       125.06 o                         
  16  14   8        924.25        856.67        72.67 o                         
  18  14   8       1281.25       1297.96        91.13 o                         
  20  14   8        230.59        -13.83       117.04 o                         
 -23  15   8         97.07        -20.23       103.59 o                         
 -21  15   8         52.45         37.93        79.21 o                         
 -19  15   8        681.94        746.99        74.81 o                         
 -17  15   8       1725.71       1880.35        84.80 o                         
 -15  15   8        377.40        292.07        58.85 o                         
 -13  15   8        106.55         93.25        54.04 o                         
 -11  15   8        240.45        186.42        50.86 o                         
  -9  15   8        660.16        482.06        50.38 o                         
  -7  15   8        439.23        448.20        47.51 o                         
  -5  15   8       2971.42       2730.44        81.33 o                         
  -3  15   8        167.24        100.22        44.23 o                         
  -1  15   8       1839.59       1711.36        67.04 o                         
   1  15   8        835.73        870.20        56.72 o                         
   3  15   8       1971.88       2042.73        74.40 o                         
   5  15   8        760.76        911.60        58.49 o                         
   7  15   8       1692.95       1701.74        70.00 o                         
   9  15   8         58.63          6.07        60.11 o                         
  11  15   8          7.04        -58.16        58.16 o                         
  13  15   8       5182.90       5633.23       131.03 o                         
  15  15   8        261.64        298.56        73.75 o                         
  17  15   8        152.82        117.32        92.34 o                         
  19  15   8        668.33        437.21       126.07 o                         
 -22  16   8         98.81         13.08       115.38 o                         
 -20  16   8        525.18        534.96       109.73 o                         
 -18  16   8          0.14         26.38        75.87 o                         
 -16  16   8       4394.37       3863.61       116.37 o                         
 -14  16   8        528.01        473.55        64.44 o                         
 -12  16   8       2070.34       1779.75        72.32 o                         
 -10  16   8        882.35        811.97        58.60 o                         
  -8  16   8       6740.69       7427.87       119.79 o                         
  -6  16   8        533.22        566.37        56.02 o                         
  -4  16   8       1226.88       1013.14        60.41 o                         
  -2  16   8        234.33        131.80        51.22 o                         
   0  16   8        150.71         60.28        52.12 o                         
   2  16   8       1152.04        960.70        63.54 o                         
   4  16   8        153.49        264.66        54.93 o                         
   6  16   8        834.95        558.96        64.96 o                         
   8  16   8       2014.78       1635.78        78.70 o                         
  10  16   8         13.68         92.17        60.46 o                         
  12  16   8       3710.31       4105.79       121.68 o                         
  14  16   8       1439.43       1383.79       102.95 o                         
  16  16   8        121.36        309.21       100.72 o                         
  18  16   8        169.97        646.47       198.26 o                         
 -19  17   8       1840.58       1687.09       124.35 o                         
 -17  17   8       2893.78       2680.48       184.78 o                         
 -15  17   8        573.50        450.44        77.92 o                         
 -13  17   8       3186.08       2993.59       125.41 o                         
 -11  17   8       3848.76       3723.48       104.56 o                         
  -9  17   8         13.23        -55.80        55.80 o                         
  -7  17   8       1838.93       1776.83        86.61 o                         
  -5  17   8       2216.53       2469.69        84.96 o                         
  -3  17   8        140.69        154.56        57.41 o                         
  -1  17   8       2594.39       2569.59        88.50 o                         
   1  17   8       4957.85       5275.64       127.35 o                         
   3  17   8       1551.09       1500.07        74.28 o                         
   5  17   8       4610.32       5340.95       121.04 o                         
   7  17   8        136.39        147.36        65.31 o                         
   9  17   8        414.30        571.86        81.07 o                         
  11  17   8       3639.87       4336.02       206.24 o                         
  13  17   8        388.23        451.22       110.16 o                         
  15  17   8       2512.39       2029.31       158.57 o                         
 -16  18   8        637.59        452.00       115.02 o                         
 -14  18   8       4037.35       4777.56       169.39 o                         
 -12  18   8        115.92         28.17       113.64 o                         
 -10  18   8       2471.04       2947.74       186.08 o                         
  -8  18   8       2460.78       2646.04        90.41 o                         
  -6  18   8          8.89        -52.63        63.90 o                         
  -4  18   8       2442.03       2078.70        90.58 o                         
  -2  18   8        827.35       1029.85        73.17 o                         
   0  18   8         50.19        -53.04        63.40 o                         
   2  18   8       5468.63       6136.52       164.27 o                         
   4  18   8       1979.94       1799.60        93.32 o                         
   6  18   8        473.02        629.21       120.68 o                         
   8  18   8       2730.99       2510.63       120.73 o                         
  10  18   8        961.43        991.55       131.99 o                         
  12  18   8        421.14        262.42       116.68 o                         
 -13  19   8       1984.98       2115.56       146.58 o                         
 -11  19   8        147.86        115.33        96.27 o                         
  -9  19   8         25.80         80.41       108.20 o                         
  -7  19   8       2327.33       2650.20       173.02 o                         
  -5  19   8       4127.67       5053.62       161.69 o                         
  -3  19   8        224.38        215.34        97.45 o                         
  -1  19   8       2119.07       2201.28       114.99 o                         
   1  19   8        452.51        282.36        93.68 o                         
   3  19   8       1227.01       1389.05       116.06 o                         
   5  19   8         81.74        194.21       100.06 o                         
   7  19   8       2340.75       2292.78       140.58 o                         
   9  19   8        471.79        527.06       128.24 o                         
 -10  20   8        162.25        946.53       399.59 o                         
  -8  20   8        835.59        872.95       159.08 o                         
  -6  20   8        162.44         88.05       180.47 o                         
  -4  20   8        253.25        372.91       125.91 o                         
  -2  20   8        588.15        197.76       123.43 o                         
   0  20   8         27.39         -1.08       171.64 o                         
   2  20   8        872.71        884.57       126.27 o                         
   4  20   8        107.72         93.10       157.38 o                         
 -33   1   9        144.81        231.37        98.60 o                         
 -31   1   9       5474.46       5124.99       174.43 o                         
 -29   1   9       2645.15       2681.23        91.88 o                         
 -27   1   9        666.24        543.25        50.58 o                         
 -25   1   9        899.59       1105.42        54.73 o                         
 -23   1   9        951.65       1085.40        51.91 o                         
 -21   1   9          5.68          7.35        27.69 o                         
 -19   1   9        569.04        531.77        33.75 o                         
 -17   1   9      14024.42      12945.78       149.47 o                         
 -15   1   9       1429.94       1207.48        42.43 o                         
 -13   1   9      28431.38      27386.71       254.68 o                         
 -11   1   9       3551.92       2651.38        41.29 o                         
  -9   1   9       1056.93       1456.11        27.12 o                         
  -7   1   9      12056.41      11268.26       123.22 o                         
  -5   1   9       7106.11       5657.28        59.63 o                         
  -3   1   9       1415.36       2024.32        32.51 o                         
  -1   1   9      18315.71      16508.89       155.44 o                         
   1   1   9       1549.94       2506.25        33.93 o                         
   3   1   9      25455.00      25816.35       219.59 o                         
   5   1   9       5838.96       6673.63        80.42 o                         
   7   1   9        436.60        390.83        22.81 o                         
   9   1   9       4055.79       3078.91        57.49 o                         
  11   1   9         21.80         94.34        14.30 o                         
  13   1   9       5389.29       5480.37        71.60 o                         
  15   1   9       2275.61       2472.92        58.99 o                         
  17   1   9        386.97        237.52        39.82 o                         
  19   1   9       3463.96       3801.49        91.21 o                         
  21   1   9      12794.27      13031.24       159.18 o                         
  23   1   9       7604.40       7262.74       119.84 o                         
  25   1   9       4631.85       5032.83       110.21 o                         
  27   1   9       2573.92       2669.69        99.40 o                         
  29   1   9         31.28        101.22       107.30 o                         
 -34   2   9       2694.68       2432.34       154.55 o                         
 -32   2   9        379.94        659.97        81.90 o                         
 -30   2   9       1264.49       1558.52        80.41 o                         
 -28   2   9        172.85        221.97        50.45 o                         
 -26   2   9       4327.08       4197.40        95.90 o                         
 -24   2   9        496.05        570.50        52.03 o                         
 -22   2   9      23570.46      22869.35       243.38 o                         
 -20   2   9        768.76        675.01        41.44 o                         
 -18   2   9       2684.96       2245.07        55.54 o                         
 -16   2   9        224.43        194.89        22.19 o                         
 -14   2   9       4331.50       4489.63        60.00 o                         
 -12   2   9         88.62        316.36        19.84 o                         
 -10   2   9      34604.73      31663.35       274.68 o                         
  -8   2   9        875.30        666.48        21.17 o                         
  -6   2   9      13563.93      14304.66       147.81 o                         
  -4   2   9       6461.23       5037.95        58.46 o                         
  -2   2   9        706.05       1051.07        31.00 o                         
   0   2   9      11309.58      13196.33       118.00 o                         
   2   2   9      12774.84      13057.46       124.70 o                         
   4   2   9      10949.36       9687.96        94.24 o                         
   6   2   9      14063.18      10687.07       117.74 o                         
   8   2   9      11092.78      11762.80       131.26 o                         
  10   2   9      28616.57      28630.23       283.67 o                         
  12   2   9        106.83         34.40        25.26 o                         
  14   2   9      11275.28      11586.51       133.40 o                         
  16   2   9       2779.45       2630.45        60.84 o                         
  18   2   9      36473.96      36870.98       397.45 o                         
  20   2   9       2253.49       2149.17        72.96 o                         
  22   2   9       1210.23       1044.29        56.94 o                         
  24   2   9        885.40        828.54        54.72 o                         
  26   2   9          8.43         85.03        58.28 o                         
  28   2   9       1946.34       1671.57       102.49 o                         
 -33   3   9          5.91        129.68       104.07 o                         
 -31   3   9         28.05        -74.38        74.38 o                         
 -29   3   9       2726.18       2963.81        99.26 o                         
 -27   3   9        105.43         38.71        48.29 o                         
 -25   3   9        180.17        152.16        43.53 o                         
 -23   3   9         63.41        140.31        46.98 o                         
 -21   3   9       1445.41       1378.88        60.33 o                         
 -19   3   9        386.23        325.50        32.99 o                         
 -17   3   9       2901.59       2785.16        53.76 o                         
 -15   3   9       6294.12       5657.48        74.91 o                         
 -13   3   9      43358.06      45028.20       387.14 o                         
 -11   3   9        256.00        174.96        18.54 o                         
  -9   3   9         39.10         93.51        13.53 o                         
  -7   3   9       1337.15        649.72        21.78 o                         
  -5   3   9       7695.73       7895.94        77.82 o                         
  -3   3   9      27492.94      32020.86       361.50 o                         
  -1   3   9      48933.16      46908.60       406.31 o                         
   1   3   9       5753.74       6020.81        66.86 o                         
   3   3   9      46624.66      42904.88       377.32 o                         
   5   3   9      12639.71      15243.75       157.42 o                         
   7   3   9       6504.49       7717.20        94.64 o                         
   9   3   9       4363.24       3729.26        64.21 o                         
  11   3   9      13952.80      14483.07       163.16 o                         
  13   3   9       5726.93       6383.99        97.33 o                         
  15   3   9       6475.57       6116.45        99.81 o                         
  17   3   9       1349.16       1245.72        44.78 o                         
  19   3   9       2077.13       1844.45        60.56 o                         
  21   3   9       6935.59       7313.31       133.66 o                         
  23   3   9         70.38         24.92        50.79 o                         
  25   3   9       2921.77       2622.27       104.89 o                         
  27   3   9        610.05        679.73        67.60 o                         
  29   3   9       1633.95       1140.86       120.39 o                         
 -32   4   9        433.65        511.89        83.93 o                         
 -30   4   9         48.84        -67.42        67.42 o                         
 -28   4   9        960.49        936.94        63.64 o                         
 -26   4   9       1927.05       1753.14        75.98 o                         
 -24   4   9         76.90          7.59        43.67 o                         
 -22   4   9         44.95         22.14        36.74 o                         
 -20   4   9       4630.65       4418.79        87.35 o                         
 -18   4   9       1730.66       1832.53        55.12 o                         
 -16   4   9        463.15        339.95        28.27 o                         
 -14   4   9        974.06        645.22        29.93 o                         
 -12   4   9      26539.62      28804.78       256.97 o                         
 -10   4   9        697.97        475.09        21.09 o                         
  -8   4   9      22276.59      27037.97       237.90 o                         
  -6   4   9      16184.94      18420.86       195.37 o                         
  -4   4   9       4772.42       3805.41        62.20 o                         
  -2   4   9      36863.57      35996.81       304.82 o                         
   0   4   9      13463.47      15117.83       153.01 o                         
   2   4   9       6228.34       5964.48        74.12 o                         
   4   4   9      18586.67      22783.98       212.39 o                         
   6   4   9       3138.05       2582.40        53.13 o                         
   8   4   9        451.13        339.71        26.22 o                         
  10   4   9         39.57        117.73        25.41 o                         
  12   4   9       2278.85       2054.76        58.57 o                         
  14   4   9        646.53        639.12        41.97 o                         
  16   4   9       4282.55       4052.51        96.56 o                         
  18   4   9         77.30        -34.80        34.80 o                         
  20   4   9          1.60        101.80        30.82 o                         
  22   4   9       1417.38       1516.96        60.05 o                         
  24   4   9       1623.75       1428.92        64.09 o                         
  26   4   9        471.36        595.09        61.79 o                         
  28   4   9        766.64        810.90        97.11 o                         
 -33   5   9         25.52        -70.50       122.55 o                         
 -31   5   9        615.76        473.64        80.30 o                         
 -29   5   9       4612.12       5039.29       126.69 o                         
 -27   5   9       2014.65       2170.68        87.33 o                         
 -25   5   9        345.22        302.29        54.23 o                         
 -23   5   9       5184.98       5608.71        84.06 o                         
 -21   5   9        949.75       1029.43        34.58 o                         
 -19   5   9         51.83         85.33        32.06 o                         
 -17   5   9        498.92        556.98        29.87 o                         
 -15   5   9        714.02        758.65        31.74 o                         
 -13   5   9       9023.30       9294.10        99.82 o                         
 -11   5   9       1421.86       1465.69        48.35 o                         
  -9   5   9        227.02        151.21        17.47 o                         
  -7   5   9       5295.82       5982.61        71.08 o                         
  -5   5   9       3690.15       1937.41        49.09 o                         
  -3   5   9       4429.37       3607.40        51.27 o                         
  -1   5   9       5407.27       5712.41        78.40 o                         
   1   5   9      46840.61      53934.61       474.61 o                         
   3   5   9       1125.21        997.86        30.43 o                         
   5   5   9         92.61         59.70        15.58 o                         
   7   5   9        663.81        751.72        26.32 o                         
   9   5   9        419.06        399.76        31.91 o                         
  11   5   9      30406.63      30503.86       308.10 o                         
  13   5   9       1208.25        987.09        46.31 o                         
  15   5   9       6714.18       6724.92       112.14 o                         
  17   5   9         22.32        -40.80        40.80 o                         
  19   5   9          8.52         -3.69        47.20 o                         
  21   5   9          3.58          6.45        39.58 o                         
  23   5   9         53.20         72.12        70.26 o                         
  25   5   9       2318.53       2834.59       129.87 o                         
  27   5   9       5290.93       5580.54       231.03 o                         
 -32   6   9        141.00        161.36        93.64 o                         
 -30   6   9       3343.80       3616.90       133.70 o                         
 -28   6   9        125.48         16.39        66.94 o                         
 -26   6   9         25.38         16.91        38.89 o                         
 -24   6   9       4108.61       3575.05        76.13 o                         
 -22   6   9      10267.93      10101.78       125.25 o                         
 -20   6   9      16697.41      16992.44       174.75 o                         
 -18   6   9        199.18         57.39        29.05 o                         
 -16   6   9       9842.81       9799.73       112.99 o                         
 -14   6   9       4383.47       4970.09        78.92 o                         
 -12   6   9         30.80         21.73        18.93 o                         
 -10   6   9      17083.13      16277.63       147.64 o                         
  -8   6   9       2102.18       2111.43        41.51 o                         
  -6   6   9      27414.46      26244.86       236.69 o                         
  -4   6   9      14592.00      15341.15       148.55 o                         
  -2   6   9        729.42        827.43        28.74 o                         
   0   6   9       2621.64       3481.83        53.02 o                         
   2   6   9      69418.43      68994.96       578.52 o                         
   4   6   9        296.65        496.95        23.77 o                         
   6   6   9      51754.46      51125.51       438.85 o                         
   8   6   9       1166.67       1195.49        38.70 o                         
  10   6   9       3605.18       3353.99        70.77 o                         
  12   6   9       3243.62       2843.70        79.10 o                         
  14   6   9       1961.74       2206.31        70.55 o                         
  16   6   9       4223.86       4587.91       101.76 o                         
  18   6   9       4305.06       3996.69        97.45 o                         
  20   6   9         60.50         17.53        50.99 o                         
  22   6   9       5567.96       6282.67       133.54 o                         
  24   6   9       2337.70       2045.56       104.37 o                         
  26   6   9        883.03        899.76       102.10 o                         
  28   6   9         10.36       -116.33       116.33 o                         
 -31   7   9        355.34        110.00        92.44 o                         
 -29   7   9        924.05        796.13        78.27 o                         
 -27   7   9          3.32         28.20        35.68 o                         
 -25   7   9      13613.68      14337.25       187.09 o                         
 -23   7   9       3425.30       3563.16        85.08 o                         
 -21   7   9       5296.21       5331.62        93.42 o                         
 -19   7   9       1315.71       1029.21        47.97 o                         
 -17   7   9       9984.18      10418.30       120.76 o                         
 -15   7   9       1578.03       1472.13        47.37 o                         
 -13   7   9      16034.61      15941.22       158.08 o                         
 -11   7   9       1554.98       1626.48        41.97 o                         
  -9   7   9      11756.67      13345.03       132.53 o                         
  -7   7   9       9848.38       9583.95       102.11 o                         
  -5   7   9        221.23        485.61        24.82 o                         
  -3   7   9      63700.71      60069.33       489.81 o                         
  -1   7   9      15083.35      14502.37       139.21 o                         
   1   7   9        348.86        380.75        23.57 o                         
   3   7   9         42.10         85.40        18.33 o                         
   5   7   9      38017.98      38583.56       340.01 o                         
   7   7   9         48.15         45.32        21.31 o                         
   9   7   9      17699.27      17807.31       179.08 o                         
  11   7   9       2418.91       2458.57        59.46 o                         
  13   7   9       8226.14       8647.33       126.52 o                         
  15   7   9        347.17        354.07        48.76 o                         
  17   7   9       1543.89       1371.63        63.98 o                         
  19   7   9       1411.77       1142.09        65.46 o                         
  21   7   9       6475.01       6332.66       132.58 o                         
  23   7   9       1569.22       1356.50        91.82 o                         
  25   7   9       1824.57       1744.57       102.50 o                         
  27   7   9       1795.81       1633.30       135.07 o                         
 -30   8   9         29.22        165.53        86.96 o                         
 -28   8   9       1634.34       1718.21        75.54 o                         
 -26   8   9        457.44        365.05        58.58 o                         
 -24   8   9         77.29         95.01        46.39 o                         
 -22   8   9        341.32        375.40        45.71 o                         
 -20   8   9       1660.49       1737.68        58.35 o                         
 -18   8   9       1651.07       1905.19        66.31 o                         
 -16   8   9       3130.96       3282.76        69.41 o                         
 -14   8   9        268.61        319.36        32.73 o                         
 -12   8   9      19899.49      21403.81       271.94 o                         
 -10   8   9      27050.25      29496.31       252.59 o                         
  -8   8   9      12622.74      13322.92       151.00 o                         
  -6   8   9       2354.50       3073.60        54.42 o                         
  -4   8   9       2162.78       2237.29        47.29 o                         
  -2   8   9         49.14        163.57        21.77 o                         
   0   8   9       1104.64        797.68        34.46 o                         
   2   8   9        306.57        444.55        25.27 o                         
   4   8   9       1099.58        812.16        33.63 o                         
   6   8   9       3415.29       3522.18        61.61 o                         
   8   8   9        740.48        753.09        36.60 o                         
  10   8   9       2572.59       2612.08        61.43 o                         
  12   8   9       2526.87       1865.59        58.75 o                         
  14   8   9        387.72        399.15        45.37 o                         
  16   8   9        421.05        406.81        53.33 o                         
  18   8   9         76.15          8.07        54.15 o                         
  20   8   9       3456.99       3908.22       116.10 o                         
  22   8   9         23.39         34.87        69.61 o                         
  24   8   9        850.85        912.87        92.33 o                         
  26   8   9       1335.19       1277.73       114.66 o                         
 -31   9   9         87.47       -162.33       274.72 o                         
 -29   9   9        612.56        823.73        99.73 o                         
 -27   9   9         75.89        141.18        63.28 o                         
 -25   9   9        928.69        737.59        59.03 o                         
 -23   9   9          4.88        113.31        52.18 o                         
 -21   9   9          2.52         -8.15        40.72 o                         
 -19   9   9        291.81        509.81        43.28 o                         
 -17   9   9        136.20        141.30        40.43 o                         
 -15   9   9      12393.22      12858.69       144.34 o                         
 -13   9   9         57.52        -28.23        28.23 o                         
 -11   9   9       2130.06       1900.96        61.53 o                         
  -9   9   9       2904.94       3465.43        65.29 o                         
  -7   9   9       3457.23       4375.67        69.66 o                         
  -5   9   9        238.92        442.51        30.08 o                         
  -3   9   9       1311.49       1733.32        47.02 o                         
  -1   9   9       1175.58       1488.18        44.41 o                         
   1   9   9        135.80         51.05        21.68 o                         
   3   9   9        921.55       1283.22        40.28 o                         
   5   9   9       2002.64       1851.63        63.57 o                         
   7   9   9       4085.12       4332.01        77.61 o                         
   9   9   9         10.16        -28.17        28.17 o                         
  11   9   9      15960.14      16208.32       190.68 o                         
  13   9   9        624.13        583.15        43.36 o
[truncated: 569,107 more chars]
